# Supplementary material for: Insights for disease modeling from single-cell transcriptomics of iPSC-derived Ngn2-induced neurons and astrocytes across differentiation time and co-culture
Source: BMC Biol. 2024 Apr 2;22:75. doi: 10.1186/s12915-024-01867-4 (PMC10985965; doi:10.1186/s12915-024-01867-4)
Supplement: Supplementary file 8 — Additional file 8: SuppTable1. Significantly differentially expressed genes for each cluster compared with the remaining clusters of the same cell type (neuronal or astrocytic). [file 12915_2024_1867_MOESM8_ESM.xlsx]

## Sheet: Sheet1
Cluster	compared to Clusters	GENE	log2 Fold Change	p_val_adj
A-I	A-II,A-III	CPA4	3.71987	5.35167e-45
A-I	A-II,A-III	GAS6	2.68721	1.52561e-44
A-I	A-II,A-III	AXL	2.47335	3.57664e-42
A-I	A-II,A-III	NTM	2.57088	4.75839e-34
A-I	A-II,A-III	TRAM2	1.78705	5.42909e-31
A-I	A-II,A-III	SLC7A5	2.13373	3.49432e-30
A-I	A-II,A-III	DYSF	2.71229	2.1486e-27
A-I	A-II,A-III	PLEC	1.54992	6.43937e-26
A-I	A-II,A-III	UGCG	1.96644	1.35607e-25
A-I	A-II,A-III	SERPINE1	2.4323	3.48659e-25
A-I	A-II,A-III	IGFBP4	2.22618	9.88286e-25
A-I	A-II,A-III	SDC4	1.991	2.09632e-24
A-I	A-II,A-III	SMURF2	1.77214	1.91005e-23
A-I	A-II,A-III	PRICKLE1	1.56439	5.05786e-22
A-I	A-II,A-III	CRIM1	1.61202	5.41385e-22
A-I	A-II,A-III	RIMS1	2.76638	8.38145e-22
A-I	A-II,A-III	EIF3F	0.841935	3.57019e-21
A-I	A-II,A-III	B4GALT1	2.00244	1.4137e-20
A-I	A-II,A-III	KCNH1	3.02321	1.88194e-20
A-I	A-II,A-III	MARCHF1	1.755	1.98779e-20
A-I	A-II,A-III	FBN1	1.43022	3.88711e-20
A-I	A-II,A-III	GFRA1	1.67049	8.30457e-20
A-I	A-II,A-III	MICAL2	1.86536	8.6923e-20
A-I	A-II,A-III	PLOD2	1.74588	1.88802e-19
A-I	A-II,A-III	HLA.B	1.30451	1.88802e-19
A-I	A-II,A-III	RPS6KA2	1.4577	2.31645e-19
A-I	A-II,A-III	MMP2	1.51707	7.41461e-19
A-I	A-II,A-III	MYH9	1.03178	7.50554e-19
A-I	A-II,A-III	CITED2	1.55599	9.19797e-19
A-I	A-II,A-III	PTTG1IP	1.26745	9.76807e-19
A-I	A-II,A-III	PAWR	1.40815	1.70575e-18
A-I	A-II,A-III	PRR16	1.60399	5.54793e-18
A-I	A-II,A-III	SPOCK1	1.31758	7.16679e-18
A-I	A-II,A-III	CCDC80	1.36653	8.34883e-18
A-I	A-II,A-III	ALCAM	1.29461	8.72861e-18
A-I	A-II,A-III	ADAMTS6	1.81411	1.00674e-17
A-I	A-II,A-III	CAVIN1	1.10252	1.09834e-17
A-I	A-II,A-III	SIPA1L3	1.75266	3.27334e-17
A-I	A-II,A-III	CTIF	1.45178	3.27334e-17
A-I	A-II,A-III	TPT1	0.404314	3.91743e-17
A-I	A-II,A-III	ELL2	1.40228	4.17205e-17
A-I	A-II,A-III	TRIOBP	1.48938	6.5416e-17
A-I	A-II,A-III	ZFAS1	0.878587	1.45852e-16
A-I	A-II,A-III	PTPN14	1.17172	1.71894e-16
A-I	A-II,A-III	PTX3	2.23545	2.01212e-16
A-I	A-II,A-III	FGF13	1.90598	2.29273e-16
A-I	A-II,A-III	MEST	1.34464	2.61256e-16
A-I	A-II,A-III	NEK7	1.54522	2.9375e-16
A-I	A-II,A-III	RPS3	0.335208	6.77843e-16
A-I	A-II,A-III	APBB2	1.01842	7.24482e-16
A-I	A-II,A-III	LMO7	1.98446	1.17355e-15
A-I	A-II,A-III	AHNAK	1.31714	2.25806e-15
A-I	A-II,A-III	GAS5	0.825931	5.68404e-15
A-I	A-II,A-III	FILIP1L	1.36469	6.18962e-15
A-I	A-II,A-III	CEMIP	2.41726	9.65262e-15
A-I	A-II,A-III	PLAU	1.72533	1.12114e-14
A-I	A-II,A-III	TIMP3	2.14714	1.56966e-14
A-I	A-II,A-III	CCN1	1.38722	2.93149e-14
A-I	A-II,A-III	ZSWIM6	1.14784	3.01424e-14
A-I	A-II,A-III	CLDN1	2.10635	4.11149e-14
A-I	A-II,A-III	MAN2A1	1.1413	5.46307e-14
A-I	A-II,A-III	NAP1L1	0.601353	5.58308e-14
A-I	A-II,A-III	IGFBP5	1.60813	6.20831e-14
A-I	A-II,A-III	PRSS23	1.34592	1.09005e-13
A-I	A-II,A-III	SERPINE2	1.40092	1.22272e-13
A-I	A-II,A-III	CDV3	1.0931	1.95145e-13
A-I	A-II,A-III	CALU	0.796503	2.38229e-13
A-I	A-II,A-III	TUFT1	2.34434	2.42138e-13
A-I	A-II,A-III	GALNT7	1.31385	2.93136e-13
A-I	A-II,A-III	RPS12	0.335958	3.06286e-13
A-I	A-II,A-III	EDIL3	1.20595	5.39128e-13
A-I	A-II,A-III	EFEMP1	2.5502	6.12689e-13
A-I	A-II,A-III	FLNB	1.44896	8.39635e-13
A-I	A-II,A-III	GPC1	1.07672	1.05217e-12
A-I	A-II,A-III	BAIAP2L1	2.47048	1.67004e-12
A-I	A-II,A-III	LRRFIP1	0.977937	2.3082e-12
A-I	A-II,A-III	QSOX1	1.42443	2.48237e-12
A-I	A-II,A-III	HHAT	1.62675	4.53588e-12
A-I	A-II,A-III	GPR39	3.10179	1.0058e-11
A-I	A-II,A-III	ABL2	1.05284	1.16672e-11
A-I	A-II,A-III	ITGA3	1.23753	1.24953e-11
A-I	A-II,A-III	CCND1	1.27025	1.30797e-11
A-I	A-II,A-III	SERTAD4.AS1	2.29705	1.63854e-11
A-I	A-II,A-III	TGFBR2	1.32611	1.65756e-11
A-I	A-II,A-III	WNT5B	1.76324	2.2331e-11
A-I	A-II,A-III	PHLDB2	1.27312	2.32388e-11
A-I	A-II,A-III	RRAS2	1.11956	2.50178e-11
A-I	A-II,A-III	CLIC4	0.767017	4.73712e-11
A-I	A-II,A-III	NOG	3.1817	4.88707e-11
A-I	A-II,A-III	FNDC1	2.40851	5.8145e-11
A-I	A-II,A-III	GDF5	2.0857	5.8145e-11
A-I	A-II,A-III	PDGFC	1.05104	5.88713e-11
A-I	A-II,A-III	LOXL1	0.914197	7.4014e-11
A-I	A-II,A-III	CDH4	1.68107	8.3885e-11
A-I	A-II,A-III	FOSL2	1.09493	9.68986e-11
A-I	A-II,A-III	ACKR3	2.13736	1.05716e-10
A-I	A-II,A-III	NABP1	1.40094	1.26134e-10
A-I	A-II,A-III	RPL32	0.151691	1.27651e-10
A-I	A-II,A-III	AFAP1	0.934795	1.55073e-10
A-I	A-II,A-III	RPS21	0.18304	1.6774e-10
A-I	A-II,A-III	SNHG32	0.83129	2.50624e-10
A-I	A-II,A-III	SLC16A3	1.57245	3.41836e-10
A-I	A-II,A-III	FLNA	0.824889	3.93602e-10
A-I	A-II,A-III	LGALS1	0.540035	4.54255e-10
A-I	A-II,A-III	SH3GL1	0.964091	4.59877e-10
A-I	A-II,A-III	CTSD	0.944454	4.82828e-10
A-I	A-II,A-III	RPS10	0.188282	5.77041e-10
A-I	A-II,A-III	F2R	1.17034	8.91569e-10
A-I	A-II,A-III	ANXA3	2.69009	8.91569e-10
A-I	A-II,A-III	DSE	1.25245	8.91569e-10
A-I	A-II,A-III	UAP1	1.2566	1.04041e-09
A-I	A-II,A-III	LRP1	0.952391	1.14715e-09
A-I	A-II,A-III	AEBP1	1.53891	1.3397e-09
A-I	A-II,A-III	S100A6	0.631194	1.38521e-09
A-I	A-II,A-III	FXYD5	1.36504	1.45735e-09
A-I	A-II,A-III	KCNK6	2.81392	1.45735e-09
A-I	A-II,A-III	ARHGEF28	2.54986	1.5669e-09
A-I	A-II,A-III	DAB2	1.01127	1.63708e-09
A-I	A-II,A-III	NR3C1	1.01743	1.86742e-09
A-I	A-II,A-III	SEPTIN11	0.486545	1.91532e-09
A-I	A-II,A-III	PLK2	1.36288	2.11259e-09
A-I	A-II,A-III	PGRMC2	1.43044	2.21259e-09
A-I	A-II,A-III	TIMP2	0.841905	2.37779e-09
A-I	A-II,A-III	ROR1	1.33078	2.6082e-09
A-I	A-II,A-III	CADM1	0.847467	2.90486e-09
A-I	A-II,A-III	AKIP1	0.941922	3.07299e-09
A-I	A-II,A-III	SPTBN1	0.798715	3.40352e-09
A-I	A-II,A-III	F3	4.38369	3.40352e-09
A-I	A-II,A-III	PADI2	2.51068	3.77891e-09
A-I	A-II,A-III	RPLP1	0.200162	4.91028e-09
A-I	A-II,A-III	DLC1	1.42621	6.58351e-09
A-I	A-II,A-III	MFAP5	1.92115	7.1185e-09
A-I	A-II,A-III	PPP1R14B.AS1	1.32511	7.35701e-09
A-I	A-II,A-III	DIAPH3	1.51881	8.63944e-09
A-I	A-II,A-III	NDST1	1.37004	8.68404e-09
A-I	A-II,A-III	RPL18A	0.232189	8.70724e-09
A-I	A-II,A-III	COL5A1	1.03146	9.9425e-09
A-I	A-II,A-III	ADM	3.26406	1.05579e-08
A-I	A-II,A-III	EHD2	0.756693	1.2148e-08
A-I	A-II,A-III	PARD3B	0.910848	1.29976e-08
A-I	A-II,A-III	NIBAN2	1.10736	1.37643e-08
A-I	A-II,A-III	TRIO	0.796603	1.49402e-08
A-I	A-II,A-III	RECK	1.25178	1.54007e-08
A-I	A-II,A-III	RPS6	0.0838535	1.80096e-08
A-I	A-II,A-III	RPLP2	0.148523	1.82852e-08
A-I	A-II,A-III	HACD2	1.26052	1.84741e-08
A-I	A-II,A-III	PPP1R14B	0.700212	2.01716e-08
A-I	A-II,A-III	ENG	1.43935	2.43345e-08
A-I	A-II,A-III	FOXO3	1.02726	3.01302e-08
A-I	A-II,A-III	SNHG5	0.711294	3.44716e-08
A-I	A-II,A-III	BCAT1	1.06098	3.49975e-08
A-I	A-II,A-III	GPC6	0.908716	3.71366e-08
A-I	A-II,A-III	RHOB	1.24549	3.71366e-08
A-I	A-II,A-III	STC2	1.49119	3.81619e-08
A-I	A-II,A-III	PIEZO1	1.43262	4.16526e-08
A-I	A-II,A-III	WARS1	0.910456	4.35579e-08
A-I	A-II,A-III	MXRA7	1.07787	4.35888e-08
A-I	A-II,A-III	RPLP0	0.201482	5.35349e-08
A-I	A-II,A-III	PPP3CA	0.715441	5.55329e-08
A-I	A-II,A-III	NEDD4L	0.815128	6.30763e-08
A-I	A-II,A-III	RPS20	0.155874	6.44929e-08
A-I	A-II,A-III	SEMA3C	0.812489	7.63546e-08
A-I	A-II,A-III	MOXD1	1.39928	7.82498e-08
A-I	A-II,A-III	CLTCL1	1.50736	7.86848e-08
A-I	A-II,A-III	CKAP4	0.743763	8.39524e-08
A-I	A-II,A-III	TP53I11	1.80484	8.74708e-08
A-I	A-II,A-III	TBC1D2	1.72891	8.98504e-08
A-I	A-II,A-III	RPL11	0.088441	8.99263e-08
A-I	A-II,A-III	DENND2B	0.810034	1.09294e-07
A-I	A-II,A-III	RAB3B	2.15638	1.11728e-07
A-I	A-II,A-III	RPS29	0.148722	1.1992e-07
A-I	A-II,A-III	FADS3	1.01719	1.20311e-07
A-I	A-II,A-III	IGFBP3	1.67803	1.23279e-07
A-I	A-II,A-III	CORO1C	0.774205	1.40671e-07
A-I	A-II,A-III	CLSTN2	1.43428	1.42457e-07
A-I	A-II,A-III	FRMD6	0.951976	1.47757e-07
A-I	A-II,A-III	SEC61A1	0.75213	1.4944e-07
A-I	A-II,A-III	GTF2F2	0.925279	1.52763e-07
A-I	A-II,A-III	CYBRD1	0.974526	1.54352e-07
A-I	A-II,A-III	RPS18	0.112445	1.57052e-07
A-I	A-II,A-III	GALNT10	0.894571	1.80474e-07
A-I	A-II,A-III	RPL17	0.118782	2.02378e-07
A-I	A-II,A-III	FRMD4A	0.877109	2.0926e-07
A-I	A-II,A-III	MIR31HG	1.33989	2.18115e-07
A-I	A-II,A-III	OSMR	1.1663	2.23703e-07
A-I	A-II,A-III	PSAP	0.744075	2.44714e-07
A-I	A-II,A-III	GLS	0.931229	2.65507e-07
A-I	A-II,A-III	TUBB6	0.914921	2.75117e-07
A-I	A-II,A-III	ERBIN	0.845661	3.45389e-07
A-I	A-II,A-III	PLAGL1	1.65152	3.59078e-07
A-I	A-II,A-III	TGOLN2	0.830726	3.59078e-07
A-I	A-II,A-III	PML	1.54979	3.94201e-07
A-I	A-II,A-III	MYLK	1.19749	3.9565e-07
A-I	A-II,A-III	KLF2	1.47386	4.42878e-07
A-I	A-II,A-III	TBC1D2B	1.32097	4.5052e-07
A-I	A-II,A-III	RPS3A	0.10307	5.17538e-07
A-I	A-II,A-III	PVR	1.35283	5.37942e-07
A-I	A-II,A-III	AK4	1.4872	5.84817e-07
A-I	A-II,A-III	FNDC3B	0.581185	6.41702e-07
A-I	A-II,A-III	CAV1	0.752015	6.57483e-07
A-I	A-II,A-III	HLA.C	0.852542	6.76298e-07
A-I	A-II,A-III	LRRN1	1.54033	6.92542e-07
A-I	A-II,A-III	PABPC4	0.741251	6.96626e-07
A-I	A-II,A-III	RPS16	0.110905	7.51338e-07
A-I	A-II,A-III	MCFD2	0.907571	7.61948e-07
A-I	A-II,A-III	SLC7A1	0.965304	7.88941e-07
A-I	A-II,A-III	RPS14	0.0680737	8.48882e-07
A-I	A-II,A-III	ACTG1	0.358814	9.3371e-07
A-I	A-II,A-III	SMYD3	1.07799	9.90397e-07
A-I	A-II,A-III	COL8A1	1.19838	1.04276e-06
A-I	A-II,A-III	RPS17	0.171332	1.12969e-06
A-I	A-II,A-III	OSBPL10	1.09701	1.16419e-06
A-I	A-II,A-III	RPSA	0.277427	1.20236e-06
A-I	A-II,A-III	PDE1C	0.923885	1.4676e-06
A-I	A-II,A-III	KANK1	1.31986	1.50356e-06
A-I	A-II,A-III	FAM107B	1.1399	1.50356e-06
A-I	A-II,A-III	RPL13	0.013663	1.68893e-06
A-I	A-II,A-III	NFIB	0.751878	1.71373e-06
A-I	A-II,A-III	CAPN12	0.773891	1.7276e-06
A-I	A-II,A-III	ITGB1	0.56408	1.75296e-06
A-I	A-II,A-III	SNHG29	0.619399	1.92256e-06
A-I	A-II,A-III	LASP1	0.877101	1.98051e-06
A-I	A-II,A-III	RPL37	0.116714	2.04016e-06
A-I	A-II,A-III	SAMD4A	0.869628	2.21545e-06
A-I	A-II,A-III	VEGFA	1.69772	2.21545e-06
A-I	A-II,A-III	RPS2	0.0928237	2.24786e-06
A-I	A-II,A-III	THBS2	1.46199	2.34415e-06
A-I	A-II,A-III	IARS1	0.721236	3.19266e-06
A-I	A-II,A-III	DRAM1	1.53278	3.22529e-06
A-I	A-II,A-III	ATP13A3	0.881994	3.25132e-06
A-I	A-II,A-III	RPL24	0.135173	3.25673e-06
A-I	A-II,A-III	RHOA	0.476006	3.27607e-06
A-I	A-II,A-III	BNIP3P1	0.94091	3.73183e-06
A-I	A-II,A-III	C19orf33	2.79289	3.88327e-06
A-I	A-II,A-III	KIAA1522	1.38626	3.92284e-06
A-I	A-II,A-III	CEP250	1.16113	4.22384e-06
A-I	A-II,A-III	PXDN	0.775548	4.22384e-06
A-I	A-II,A-III	EEF1A1	0.0686177	4.72307e-06
A-I	A-II,A-III	P4HA1	0.878524	4.79122e-06
A-I	A-II,A-III	RPL12	0.130022	4.79948e-06
A-I	A-II,A-III	RPL13A	0.0447559	5.41599e-06
A-I	A-II,A-III	FLRT2	1.31187	5.63343e-06
A-I	A-II,A-III	RPL28	0.0654053	6.38848e-06
A-I	A-II,A-III	AMOTL2	1.01185	6.38848e-06
A-I	A-II,A-III	EMP1	1.11725	6.52744e-06
A-I	A-II,A-III	MMP14	0.849533	6.56612e-06
A-I	A-II,A-III	NEXN	0.958882	7.46495e-06
A-I	A-II,A-III	ITPR3	2.6829	9.22825e-06
A-I	A-II,A-III	PLEKHA2	1.19504	1.00092e-05
A-I	A-II,A-III	PABPC1	0.355526	1.08763e-05
A-I	A-II,A-III	TMSB10	0.207643	1.24457e-05
A-I	A-II,A-III	SLC38A2	0.881214	1.34075e-05
A-I	A-II,A-III	DNAJC1	0.724061	1.34316e-05
A-I	A-II,A-III	WSB1	0.640736	1.37036e-05
A-I	A-II,A-III	RPL27A	0.0464934	1.41743e-05
A-I	A-II,A-III	ASPH	0.693111	1.44025e-05
A-I	A-II,A-III	ITGA5	1.14319	1.49031e-05
A-I	A-II,A-III	AMIGO2	1.74006	1.53521e-05
A-I	A-II,A-III	DOK5	0.777677	1.56936e-05
A-I	A-II,A-III	LDHA	0.820377	1.59458e-05
A-I	A-II,A-III	FSTL3	1.18899	1.90828e-05
A-I	A-II,A-III	RPL23	0.112728	1.94655e-05
A-I	A-II,A-III	EDIL3.DT	1.28187	1.98127e-05
A-I	A-II,A-III	RPL23A	0.0133761	2.14474e-05
A-I	A-II,A-III	PTPRF	1.26698	2.48347e-05
A-I	A-II,A-III	CPED1	2.01837	2.77871e-05
A-I	A-II,A-III	RPL37A	0.0573881	2.79453e-05
A-I	A-II,A-III	PAPSS2	0.990681	2.79453e-05
A-I	A-II,A-III	BABAM2	0.712557	2.8108e-05
A-I	A-II,A-III	CHRDL1	2.23851	2.86086e-05
A-I	A-II,A-III	RPL4	0.121317	2.86619e-05
A-I	A-II,A-III	AL109918.1	2.35704	3.17932e-05
A-I	A-II,A-III	ODC1	0.700148	3.26742e-05
A-I	A-II,A-III	MTHFD1L	0.693625	3.33141e-05
A-I	A-II,A-III	DCBLD1	1.54059	3.42388e-05
A-I	A-II,A-III	RUSC2	1.46859	3.47093e-05
A-I	A-II,A-III	RPS23	0.0403705	3.60197e-05
A-I	A-II,A-III	GPR176	1.46498	3.70169e-05
A-I	A-II,A-III	KCNMA1	0.97868	3.72324e-05
A-I	A-II,A-III	CREB3L1	0.774915	4.39199e-05
A-I	A-II,A-III	VEGFC	2.32219	4.69091e-05
A-I	A-II,A-III	HIF1A	0.67829	4.71807e-05
A-I	A-II,A-III	SFRP1	3.16062	4.76381e-05
A-I	A-II,A-III	ATP10D	1.00474	4.8285e-05
A-I	A-II,A-III	EPHA2	1.1334	4.8285e-05
A-I	A-II,A-III	ASS1	0.762664	5.62247e-05
A-I	A-II,A-III	PXN	0.922521	5.85382e-05
A-I	A-II,A-III	BRI3	0.411753	6.2242e-05
A-I	A-II,A-III	LIF	1.52155	6.24812e-05
A-I	A-II,A-III	KANK2	1.47675	6.24812e-05
A-I	A-II,A-III	RPS5	0.105891	6.84868e-05
A-I	A-II,A-III	PDXK	0.821489	7.40535e-05
A-I	A-II,A-III	PAPLN	1.66375	7.49065e-05
A-I	A-II,A-III	SLC39A14	1.10323	7.78089e-05
A-I	A-II,A-III	RPL8	0.0862762	7.7811e-05
A-I	A-II,A-III	UBE2Z	0.72111	8.30019e-05
A-I	A-II,A-III	BCL2L1	0.688855	0.000100632
A-I	A-II,A-III	MYOF	0.580055	0.0001014
A-I	A-II,A-III	RBMS3	0.977946	0.000103134
A-I	A-II,A-III	NPAS2	0.81213	0.00010648
A-I	A-II,A-III	NF2	0.700735	0.00011244
A-I	A-II,A-III	LOX	1.11056	0.000117611
A-I	A-II,A-III	RPL41	-0.0389155	0.000118279
A-I	A-II,A-III	KRT8	0.748087	0.000120973
A-I	A-II,A-III	EHD4	1.24045	0.000124419
A-I	A-II,A-III	PAPPA	0.882223	0.000140439
A-I	A-II,A-III	NOTCH2	0.797019	0.000147154
A-I	A-II,A-III	ATP8B1	1.64203	0.000149665
A-I	A-II,A-III	NPLOC4	0.796649	0.000160549
A-I	A-II,A-III	TSC22D2	0.716	0.000162067
A-I	A-II,A-III	FGF2	0.930125	0.000162067
A-I	A-II,A-III	GXYLT2	0.743679	0.000165094
A-I	A-II,A-III	ATP13A2	0.904428	0.00017872
A-I	A-II,A-III	SNHG8	0.528008	0.000184753
A-I	A-II,A-III	PDK1	1.57462	0.000184753
A-I	A-II,A-III	RPS27A	0.0252954	0.000184795
A-I	A-II,A-III	SLC30A1	1.01046	0.000193888
A-I	A-II,A-III	C16orf74	1.94329	0.000196407
A-I	A-II,A-III	IPO5	0.754303	0.000196791
A-I	A-II,A-III	MYO1D	1.20205	0.000199347
A-I	A-II,A-III	RAB3GAP1	0.741033	0.000199737
A-I	A-II,A-III	C1S	1.64384	0.000200129
A-I	A-II,A-III	TLN1	0.728783	0.000205447
A-I	A-II,A-III	SKIL	0.687529	0.000210016
A-I	A-II,A-III	GNAQ	0.532859	0.000224758
A-I	A-II,A-III	RPL14	0.140057	0.00023394
A-I	A-II,A-III	PDLIM1	0.676126	0.000238289
A-I	A-II,A-III	MET	2.18892	0.000248039
A-I	A-II,A-III	FTSJ1	1.35647	0.000252227
A-I	A-II,A-III	RPS13	0.0651074	0.000255147
A-I	A-II,A-III	MYBL1	1.68702	0.000262328
A-I	A-II,A-III	TMCC1	0.635313	0.000269074
A-I	A-II,A-III	PICALM	0.599881	0.00028256
A-I	A-II,A-III	AJUBA	1.05912	0.000305489
A-I	A-II,A-III	TMEM45A	0.804756	0.000306644
A-I	A-II,A-III	AC027288.3	1.62913	0.000313916
A-I	A-II,A-III	EEF1B2	0.300795	0.000317929
A-I	A-II,A-III	AOX1	3.02608	0.00031856
A-I	A-II,A-III	CYTH3	0.775103	0.000318624
A-I	A-II,A-III	PLXNB2	0.758225	0.00033263
A-I	A-II,A-III	SGMS2	1.5311	0.000371848
A-I	A-II,A-III	NIPAL3	0.821598	0.000418243
A-I	A-II,A-III	RPL19	-0.012212	0.00043048
A-I	A-II,A-III	ADAM9	0.550776	0.000441412
A-I	A-II,A-III	ARHGAP23	1.05563	0.000461444
A-I	A-II,A-III	EZR	0.88887	0.000463167
A-I	A-II,A-III	STARD13	0.982692	0.000517652
A-I	A-II,A-III	PALLD	0.518843	0.00059582
A-I	A-II,A-III	RPS15A	-0.00514075	0.00059582
A-I	A-II,A-III	MAP3K7CL	1.16899	0.000620203
A-I	A-II,A-III	TNS3	0.596697	0.000643738
A-I	A-II,A-III	TPM1	0.451948	0.000644998
A-I	A-II,A-III	MAP1A	0.836417	0.000658665
A-I	A-II,A-III	OXSR1	0.989088	0.000680937
A-I	A-II,A-III	RPL30	0.090882	0.000738255
A-I	A-II,A-III	BNIP3	1.22396	0.000774775
A-I	A-II,A-III	ECE1	0.869051	0.000787002
A-I	A-II,A-III	RALA	0.797611	0.000788539
A-I	A-II,A-III	RAD23B	0.578589	0.000861382
A-I	A-II,A-III	ACTN4	0.634991	0.000981363
A-I	A-II,A-III	SNX24	0.943789	0.000983267
A-I	A-II,A-III	MEF2A	0.718739	0.00100395
A-I	A-II,A-III	RAB8B	0.997016	0.00110889
A-I	A-II,A-III	AC020659.1	1.32075	0.00117079
A-I	A-II,A-III	TNNC1	1.99654	0.00122597
A-I	A-II,A-III	PRKCI	0.762828	0.00124203
A-I	A-II,A-III	ACO1	0.906696	0.00128067
A-I	A-II,A-III	TMEM47	0.652143	0.00132895
A-I	A-II,A-III	WWC2	0.662368	0.00133856
A-I	A-II,A-III	LUZP1	0.597918	0.00134599
A-I	A-II,A-III	RAB11FIP5	0.770765	0.00142514
A-I	A-II,A-III	ENTPD4	1.24608	0.00145501
A-I	A-II,A-III	DUSP1	0.669652	0.00154534
A-I	A-II,A-III	GBP1	1.26353	0.00155134
A-I	A-II,A-III	PGM1	0.898261	0.00155134
A-I	A-II,A-III	KIF26B	1.07975	0.00155951
A-I	A-II,A-III	DENND2A	0.68523	0.00164827
A-I	A-II,A-III	ITGA11	0.763131	0.00177275
A-I	A-II,A-III	ITGB4	1.32688	0.00178549
A-I	A-II,A-III	RPL34	0.0278287	0.00187523
A-I	A-II,A-III	MIR22HG	0.84339	0.00196928
A-I	A-II,A-III	YIF1B	0.826645	0.00212865
A-I	A-II,A-III	COPG2	0.92221	0.00216134
A-I	A-II,A-III	PMS1	0.867385	0.00221088
A-I	A-II,A-III	DDAH1	0.675885	0.00224046
A-I	A-II,A-III	PDE4DIP	0.770634	0.00226674
A-I	A-II,A-III	PTK7	0.565695	0.00226746
A-I	A-II,A-III	SUMO3	0.606301	0.00230148
A-I	A-II,A-III	RNF217	0.915964	0.00236943
A-I	A-II,A-III	AC016745.1	1.19465	0.00248858
A-I	A-II,A-III	MICALL1	0.864197	0.00252575
A-I	A-II,A-III	RPS8	0.00630201	0.00258498
A-I	A-II,A-III	SYNPO	0.821874	0.00259082
A-I	A-II,A-III	DLG1	0.621092	0.00266859
A-I	A-II,A-III	SH3D19	0.548911	0.00272663
A-I	A-II,A-III	SPSB1	1.06033	0.00276364
A-I	A-II,A-III	VEPH1	1.59601	0.00280918
A-I	A-II,A-III	MYO1C	0.761652	0.00281461
A-I	A-II,A-III	EXT2	0.812531	0.00284271
A-I	A-II,A-III	CD2AP	0.77297	0.00292296
A-I	A-II,A-III	MYADM	0.728248	0.00292394
A-I	A-II,A-III	PROCR	0.951699	0.00299881
A-I	A-II,A-III	ESYT2	0.634633	0.00299983
A-I	A-II,A-III	GBE1	0.731702	0.00306366
A-I	A-II,A-III	SERPINH1	0.515157	0.00314197
A-I	A-II,A-III	ASAP2	0.837559	0.00314305
A-I	A-II,A-III	HDAC7	0.897069	0.00322845
A-I	A-II,A-III	RANBP17	0.702951	0.00322957
A-I	A-II,A-III	COL8A2	1.70939	0.00325644
A-I	A-II,A-III	TMX3	0.829986	0.00330966
A-I	A-II,A-III	DGKH	0.975586	0.00333305
A-I	A-II,A-III	AC010457.1	1.04382	0.00334481
A-I	A-II,A-III	HSF2BP	1.64573	0.00340181
A-I	A-II,A-III	GADD45B	1.2863	0.00390485
A-I	A-II,A-III	VPS13A	0.850792	0.00394941
A-I	A-II,A-III	GBP3	1.14516	0.00402249
A-I	A-II,A-III	HDAC9	0.853305	0.00421384
A-I	A-II,A-III	PLAUR	1.56929	0.0042418
A-I	A-II,A-III	RPL29	0.0537133	0.0042833
A-I	A-II,A-III	KLHDC10	0.736486	0.00449662
A-I	A-II,A-III	SLC16A1	0.650529	0.004521
A-I	A-II,A-III	SLC9A1	1.08207	0.00452971
A-I	A-II,A-III	PDPN	1.2956	0.00462392
A-I	A-II,A-III	C12orf75	0.795476	0.0048251
A-I	A-II,A-III	KDM4B	0.775426	0.00488137
A-I	A-II,A-III	EGFR	1.03833	0.00497476
A-I	A-II,A-III	CARD10	1.2425	0.00504828
A-I	A-II,A-III	TTC7A	0.787501	0.00505019
A-I	A-II,A-III	LINC01638	1.24138	0.00521043
A-I	A-II,A-III	EDN1	2.52337	0.00521043
A-I	A-II,A-III	TNFRSF1A	0.608419	0.00557549
A-I	A-II,A-III	TSPAN4	0.71618	0.00572727
A-I	A-II,A-III	TP53	0.717263	0.00607268
A-I	A-II,A-III	SERTAD4	3.27136	0.00607268
A-I	A-II,A-III	ANKRD13A	0.923092	0.00610292
A-I	A-II,A-III	VDR	1.8804	0.00628017
A-I	A-II,A-III	FN1	0.511929	0.0064035
A-I	A-II,A-III	IQCJ.SCHIP1	0.81077	0.00647462
A-I	A-II,A-III	PTPN12	0.423024	0.006487
A-I	A-II,A-III	SIPA1L1	0.51425	0.00652914
A-I	A-II,A-III	DPP9	1.16733	0.00663433
A-I	A-II,A-III	SCAMP1	0.862714	0.00704689
A-I	A-II,A-III	GLIS2	1.28335	0.00706306
A-I	A-II,A-III	RPRD1B	0.50898	0.00719569
A-I	A-II,A-III	RPS11	0.0317408	0.00726466
A-I	A-II,A-III	SLC38A1	0.631229	0.00726466
A-I	A-II,A-III	ABCC3	1.07789	0.00756434
A-I	A-II,A-III	TMEM159	1.1045	0.0076737
A-I	A-II,A-III	AC243919.1	0.504286	0.00779315
A-I	A-II,A-III	LARP6	0.687838	0.00791199
A-I	A-II,A-III	SBF2.AS1	1.9998	0.00799883
A-I	A-II,A-III	SYT1	0.561842	0.00803817
A-I	A-II,A-III	ORMDL1	0.505015	0.0080777
A-I	A-II,A-III	CDC42EP2	2.81928	0.00809311
A-I	A-II,A-III	LINC02057	5.92273	0.00834609
A-I	A-II,A-III	PRKAG2	0.777364	0.00854588
A-I	A-II,A-III	ARHGAP10	0.885162	0.00862635
A-I	A-II,A-III	THAP9.AS1	1.10312	0.00862987
A-I	A-II,A-III	HEBP2	0.536125	0.00867216
A-I	A-II,A-III	ATG7	0.582499	0.00868867
A-I	A-II,A-III	RPL35A	-0.0601529	0.00885062
A-I	A-II,A-III	CDC42EP3	0.639361	0.00935938
A-I	A-II,A-III	RPL26	-0.0400304	0.00939109
A-I	A-II,A-III	COL11A1	0.691256	0.00946888
A-I	A-II,A-III	EPB41L4A.AS1	0.655196	0.00967958
A-I	A-II,A-III	NTN4	0.801704	0.00984269
A-I	A-II,A-III	MGLL	0.653208	0.00984676
A-I	A-II,A-III	RPL7A	0.0252406	0.00999772
A-I	A-II,A-III	SH3RF1	1.05268	0.0101443
A-I	A-II,A-III	IGF2BP1	0.937332	0.010254
A-I	A-II,A-III	BMP1	0.644881	0.0104724
A-I	A-II,A-III	DSG2	0.768526	0.0105077
A-I	A-II,A-III	EIF6	0.456522	0.0105431
A-I	A-II,A-III	CCND2	0.974675	0.011035
A-I	A-II,A-III	ITPK1	1.30259	0.0110559
A-I	A-II,A-III	RRAS	0.447104	0.0111843
A-I	A-II,A-III	P4HA2	0.730463	0.0111843
A-I	A-II,A-III	RPL3	-0.0420715	0.0112549
A-I	A-II,A-III	RPL15	-0.101051	0.0113307
A-I	A-II,A-III	NID1	0.900002	0.0116654
A-I	A-II,A-III	RPS27	-0.0532659	0.0118921
A-I	A-II,A-III	GJA1	0.635736	0.0120774
A-I	A-II,A-III	MIR210HG	1.58228	0.0127683
A-I	A-II,A-III	PSAT1	0.533946	0.0130096
A-I	A-II,A-III	RPL36	-0.00657169	0.0132361
A-I	A-II,A-III	VCL	0.419117	0.0136766
A-I	A-II,A-III	EPHB4	0.910337	0.0137023
A-I	A-II,A-III	JDP2	0.773479	0.0137539
A-I	A-II,A-III	IGFBP6	0.971063	0.0140451
A-I	A-II,A-III	USP53	0.751196	0.014098
A-I	A-II,A-III	SEC24D	0.533358	0.014098
A-I	A-II,A-III	RPL10A	0.0252086	0.014233
A-I	A-II,A-III	APOL2	0.797596	0.0142392
A-I	A-II,A-III	CDR2	1.04457	0.0143135
A-I	A-II,A-III	DNAJC5	0.770851	0.0147726
A-I	A-II,A-III	PKM	0.285421	0.0149567
A-I	A-II,A-III	TAF1D	0.578035	0.0150064
A-I	A-II,A-III	ZC3H7B	0.788116	0.0154487
A-I	A-II,A-III	TXNIP	0.707808	0.0155513
A-I	A-II,A-III	NME2	0.834458	0.0155513
A-I	A-II,A-III	TIAM2	0.665162	0.0155582
A-I	A-II,A-III	RPS25	0.000677146	0.015653
A-I	A-II,A-III	TUT7	0.821032	0.0159984
A-I	A-II,A-III	PKP2	1.24843	0.0163204
A-I	A-II,A-III	KLF6	0.501128	0.0163204
A-I	A-II,A-III	ACTR2	0.387589	0.0163204
A-I	A-II,A-III	RPL27	0.0361436	0.0163277
A-I	A-II,A-III	GALNT5	0.893918	0.0172262
A-I	A-II,A-III	MN1	1.01439	0.0185775
A-I	A-II,A-III	SYNE1	0.536683	0.0186997
A-I	A-II,A-III	RAB3GAP2	0.679464	0.0188397
A-I	A-II,A-III	PCED1B	0.9167	0.018955
A-I	A-II,A-III	TRIM56	0.650503	0.0193695
A-I	A-II,A-III	WWC3	0.75327	0.0195154
A-I	A-II,A-III	SYTL2	0.744071	0.0196901
A-I	A-II,A-III	BEND7	1.78365	0.0198372
A-I	A-II,A-III	HSPG2	0.476761	0.0198372
A-I	A-II,A-III	DNM1L	0.580225	0.020231
A-I	A-II,A-III	SERTAD2	0.625431	0.0203922
A-I	A-II,A-III	RPL39	0.00497621	0.0210797
A-I	A-II,A-III	PLXNB1	1.16721	0.0216172
A-I	A-II,A-III	G6PD	0.553171	0.0220238
A-I	A-II,A-III	TBL1XR1	0.483531	0.0220647
A-I	A-II,A-III	SNHG6	0.349304	0.022964
A-I	A-II,A-III	BNC2	0.476477	0.0238311
A-I	A-II,A-III	SLC20A2	0.447982	0.0241083
A-I	A-II,A-III	TCF7L2	0.471046	0.0251426
A-I	A-II,A-III	LINC02615	0.945532	0.0255397
A-I	A-II,A-III	PPP1R14A	1.25086	0.0257047
A-I	A-II,A-III	SH3RF3	0.597162	0.0262545
A-I	A-II,A-III	PEAR1	1.81398	0.0270996
A-I	A-II,A-III	ADGRL4	0.957195	0.0277403
A-I	A-II,A-III	FRS2	0.862349	0.0281494
A-I	A-II,A-III	SLFN5	0.660144	0.030322
A-I	A-II,A-III	VOPP1	0.605596	0.0303358
A-I	A-II,A-III	PIP5K1A	0.603143	0.030391
A-I	A-II,A-III	FAT3	0.834931	0.0318026
A-I	A-II,A-III	KLF10	0.713082	0.0319471
A-I	A-II,A-III	MYL9	0.423171	0.0320779
A-I	A-II,A-III	CCNY	0.424912	0.0321362
A-I	A-II,A-III	SERF2	-0.00126686	0.0324579
A-I	A-II,A-III	INSIG2	1.10687	0.0327681
A-I	A-II,A-III	SP100	0.496312	0.0327681
A-I	A-II,A-III	NT5E	0.537651	0.0330212
A-I	A-II,A-III	PLOD1	0.678302	0.033171
A-I	A-II,A-III	TTLL5	0.734037	0.0333367
A-I	A-II,A-III	STK10	0.79778	0.033624
A-I	A-II,A-III	GANAB	0.587395	0.0343455
A-I	A-II,A-III	RPL7	-0.030182	0.0346568
A-I	A-II,A-III	KIRREL3	0.771219	0.0346568
A-I	A-II,A-III	EPB41L2	0.529473	0.0348605
A-I	A-II,A-III	TJP1	0.56391	0.0354932
A-I	A-II,A-III	CHST15	1.38737	0.0355096
A-I	A-II,A-III	ABI3BP	2.08509	0.0363482
A-I	A-II,A-III	ATL3	0.546842	0.0365779
A-I	A-II,A-III	TMEM30A	0.501664	0.0369747
A-I	A-II,A-III	KIF13A	0.470409	0.03788
A-I	A-II,A-III	PCGF2	0.797012	0.0384263
A-I	A-II,A-III	FAP	1.47495	0.0389098
A-I	A-II,A-III	PHF6	0.890152	0.0390501
A-I	A-II,A-III	RBM3	0.376577	0.0400023
A-I	A-II,A-III	BTBD9	0.541857	0.0404688
A-I	A-II,A-III	LIMA1	0.404783	0.0406685
A-I	A-II,A-III	EPHB2	0.793252	0.0407959
A-I	A-II,A-III	NBPF19	0.553653	0.0408883
A-I	A-II,A-III	MSRB3	0.525373	0.0412737
A-I	A-II,A-III	ARSJ	0.659479	0.0414581
A-I	A-II,A-III	ARHGEF2	0.573126	0.0414774
A-I	A-II,A-III	SPTLC2	0.895172	0.0414968
A-I	A-II,A-III	NLRC5	1.51452	0.0425972
A-I	A-II,A-III	FAM20C	0.788984	0.0426171
A-I	A-II,A-III	SLC22A15	1.49264	0.0427703
A-I	A-II,A-III	KIT	3.04622	0.0429241
A-I	A-II,A-III	PCNX4	0.571833	0.0433648
A-I	A-II,A-III	OSBPL8	0.43875	0.0433852
A-I	A-II,A-III	ZNF529	1.07292	0.0435783
A-I	A-II,A-III	MIDN	0.613465	0.0436772
A-I	A-II,A-III	DISC1	1.40672	0.0438136
A-I	A-II,A-III	DTX3L	1.25449	0.0438923
A-I	A-II,A-III	MB21D2	1.10852	0.0442252
A-I	A-II,A-III	TGFB2.OT1	0.693523	0.0447755
A-I	A-II,A-III	PMM2	0.80986	0.0448178
A-I	A-II,A-III	LINC02511	1.46199	0.0450003
A-I	A-II,A-III	DERA	0.71069	0.0453795
A-I	A-II,A-III	CSRP1	0.556642	0.0455209
A-I	A-II,A-III	FLNC	0.652872	0.0459697
A-I	A-II,A-III	JAK1	0.483253	0.0461737
A-I	A-II,A-III	TGM2	1.12677	0.0466288
A-I	A-II,A-III	OSBPL3	0.471014	0.0474552
A-I	A-II,A-III	ALDH18A1	0.811698	0.0478763
A-I	A-II,A-III	KPNA6	0.597498	0.0479621
A-I	A-II,A-III	PHACTR2	0.5522	0.0483009
A-I	A-II,A-III	ID1	0.84205	0.0486014
A-I	A-II,A-III	IRF1	1.86175	0.0486014
A-I	A-II,A-III	LAMA5	0.972805	0.0498498
A-I	A-II,A-III	HSPA13	0.627135	0.0503322
A-I	A-II,A-III	AHNAK2	0.746512	0.0505121
A-I	A-II,A-III	LAYN	0.551695	0.0505363
A-I	A-II,A-III	DDX60L	1.16064	0.0507899
A-I	A-II,A-III	GAS6.DT	1.90193	0.0507899
A-I	A-II,A-III	SCN8A	0.581784	0.0508807
A-I	A-II,A-III	KLF5	0.916697	0.0512385
A-I	A-II,A-III	S100A10	0.343052	0.0514642
A-I	A-II,A-III	GOPC	1.16427	0.0516907
A-I	A-II,A-III	IL6ST	0.503022	0.0521467
A-I	A-II,A-III	EXT1	0.458515	0.0524013
A-I	A-II,A-III	CLIP1	0.414067	0.0538601
A-I	A-II,A-III	USB1	0.818828	0.0547138
A-I	A-II,A-III	RPS7	0.00946634	0.0557242
A-I	A-II,A-III	CRIM1.DT	0.845687	0.0564316
A-I	A-II,A-III	CASP4	0.57457	0.0568986
A-I	A-II,A-III	BOK	0.837294	0.0576197
A-I	A-II,A-III	TPBG	0.671299	0.0578523
A-I	A-II,A-III	HECTD2	0.873337	0.0583111
A-I	A-II,A-III	IRF1.AS1	1.06155	0.0583676
A-I	A-II,A-III	UCK2	0.802442	0.0584525
A-I	A-II,A-III	RRBP1	0.745804	0.0584525
A-I	A-II,A-III	EHD1	0.881975	0.0591157
A-I	A-II,A-III	MACROD2	0.623886	0.0598628
A-I	A-II,A-III	WDR1	0.420389	0.0598628
A-I	A-II,A-III	TRIM8	0.58315	0.0601527
A-I	A-II,A-III	ATF4	0.430576	0.0603369
A-I	A-II,A-III	RNF144B	1.29975	0.060444
A-I	A-II,A-III	EPG5	0.699719	0.0610793
A-I	A-II,A-III	LINC01503	0.996525	0.0622966
A-I	A-II,A-III	KIRREL1	0.583372	0.0631227
A-I	A-II,A-III	SPCS3	0.575146	0.0631227
A-I	A-II,A-III	PPP1R18	0.539583	0.0633774
A-I	A-II,A-III	KHDC4	0.769941	0.0634084
A-I	A-II,A-III	PPP1R3C	2.05321	0.063602
A-I	A-II,A-III	HDLBP	0.243452	0.0639595
A-I	A-II,A-III	CEP95	1.17121	0.0650114
A-I	A-II,A-III	IGF1R	0.450319	0.0656591
A-I	A-II,A-III	STAT2	0.532628	0.0661439
A-I	A-II,A-III	TNFRSF11B	1.90513	0.0671102
A-I	A-II,A-III	CEMIP2	0.441169	0.0672286
A-I	A-II,A-III	NRP2	0.516858	0.0672615
A-I	A-II,A-III	TXNRD1	0.436734	0.0673606
A-I	A-II,A-III	ZYX	0.436632	0.0676847
A-I	A-II,A-III	RHOBTB1	0.660588	0.0698827
A-I	A-II,A-III	RPS19	0.00462089	0.0705403
A-I	A-II,A-III	JADE1	1.09224	0.071218
A-I	A-II,A-III	DNAJB4	0.927206	0.071218
A-I	A-II,A-III	PTPRG	0.48314	0.0714688
A-I	A-II,A-III	PLPP3	0.589254	0.0719931
A-I	A-II,A-III	SERP1	0.313352	0.072211
A-I	A-II,A-III	TNS1	1.41747	0.0728323
A-I	A-II,A-III	XBP1	0.480133	0.0731448
A-I	A-II,A-III	ADAMTSL1	0.561483	0.0732531
A-I	A-II,A-III	OPTN	0.42133	0.0746116
A-I	A-II,A-III	AL357507.1	0.90968	0.0747426
A-I	A-II,A-III	ESYT1	0.761919	0.0749682
A-I	A-II,A-III	KLF4	1.02673	0.0759148
A-I	A-II,A-III	ERO1A	0.696655	0.0759148
A-I	A-II,A-III	SLC2A4RG	0.401133	0.0777671
A-I	A-II,A-III	ETS1	0.544858	0.0786684
A-I	A-II,A-III	AC020916.1	1.05836	0.0788061
A-I	A-II,A-III	STON2	0.968145	0.0794403
A-I	A-II,A-III	ZBTB38	0.720377	0.079679
A-I	A-II,A-III	ARFGAP1	0.726544	0.0798184
A-I	A-II,A-III	SEC23IP	0.917044	0.0810645
A-I	A-II,A-III	XPO6	0.485332	0.0828653
A-I	A-II,A-III	RAPH1	0.464525	0.0838421
A-I	A-II,A-III	NEAT1	0.478149	0.0842816
A-I	A-II,A-III	HK2	1.50327	0.0852736
A-I	A-II,A-III	KIFC3	0.499975	0.086062
A-I	A-II,A-III	CSNK2A2	0.714432	0.0866415
A-I	A-II,A-III	ZDHHC20	0.6891	0.0878982
A-I	A-II,A-III	SWAP70	0.599196	0.0882697
A-I	A-II,A-III	RPS24	0.031131	0.0884014
A-I	A-II,A-III	MPRIP	0.55586	0.0888191
A-I	A-II,A-III	ALDH1L2	0.727456	0.0893493
A-I	A-II,A-III	TFE3	0.68922	0.0895046
A-I	A-II,A-III	INF2	0.913501	0.0905305
A-I	A-II,A-III	AGRN	0.636149	0.0908454
A-I	A-II,A-III	SLC6A9	0.974822	0.0911157
A-I	A-II,A-III	USP47	0.543579	0.0911613
A-I	A-II,A-III	GNS	0.585601	0.0912069
A-I	A-II,A-III	VASN	1.00515	0.0917505
A-I	A-II,A-III	RPL6	-0.143439	0.0917965
A-I	A-II,A-III	MOSPD2	0.858698	0.0924574
A-I	A-II,A-III	S100A2	1.04186	0.0927111
A-I	A-II,A-III	PLXNA1	0.927632	0.0932632
A-I	A-II,A-III	ARHGAP18	0.863471	0.0934984
A-I	A-II,A-III	TFRC	0.705392	0.0934984
A-I	A-II,A-III	RASGRF2	1.81005	0.0944717
A-I	A-II,A-III	STK38	0.548758	0.0948689
A-I	A-II,A-III	NPIPB5	0.742448	0.0960699
A-I	A-II,A-III	CSPG4	2.16194	0.0974256
A-I	A-II,A-III	USP25	0.522792	0.0975238
A-I	A-II,A-III	EPRS1	0.531085	0.0976927
A-I	A-II,A-III	DEK	0.385793	0.0982227
A-I	A-II,A-III	NR2F6	0.541162	0.0988764
A-I	A-II,A-III	RPS28	0.320294	0.0990262
A-I	A-II,A-III	SERAC1	1.11665	0.0990262
A-I	A-II,A-III	CDC42EP1	0.45088	0.0993695
A-I	A-II,A-III	PLEKHM1	0.846317	0.0999583
A-I	A-II,A-III	MRPL36	-0.695583	0.0999583
A-I	A-II,A-III	TMEM97	-1.48123	0.0991977
A-I	A-II,A-III	FCF1	-0.695542	0.0989263
A-I	A-II,A-III	ZC3H15	-0.351011	0.0974746
A-I	A-II,A-III	GPHN	-0.471866	0.0955505
A-I	A-II,A-III	ATG12	-0.61138	0.0955023
A-I	A-II,A-III	ESRRG	-2.37708	0.0934984
A-I	A-II,A-III	OLMALINC	-1.65574	0.0934984
A-I	A-II,A-III	POLE4	-0.565746	0.0934984
A-I	A-II,A-III	COLEC12	-2.38565	0.0931015
A-I	A-II,A-III	METTL9	-0.322057	0.0925503
A-I	A-II,A-III	RERE	-0.320012	0.0925038
A-I	A-II,A-III	TRIAP1	-0.575387	0.0922971
A-I	A-II,A-III	HIGD2A	-0.395593	0.0912526
A-I	A-II,A-III	RFX4	-5.34345	0.0905757
A-I	A-II,A-III	MANF	-0.808223	0.0904854
A-I	A-II,A-III	MEAF6	-0.578128	0.0896602
A-I	A-II,A-III	SSR4	-0.283158	0.0893493
A-I	A-II,A-III	ELOVL6	-0.762995	0.0888191
A-I	A-II,A-III	HMG20B	-0.557149	0.0883574
A-I	A-II,A-III	SDC2	-0.647634	0.0883574
A-I	A-II,A-III	TIAM1	-1.04608	0.0874195
A-I	A-II,A-III	ATP5PD	-0.453022	0.0873762
A-I	A-II,A-III	DMAC1	-0.478594	0.0871162
A-I	A-II,A-III	ATP5F1A	-0.288475	0.0842397
A-I	A-II,A-III	RAB13	-0.320346	0.0842397
A-I	A-II,A-III	UNC5C	-0.977642	0.0827208
A-I	A-II,A-III	WNT2B	-1.55262	0.0825766
A-I	A-II,A-III	REEP5	-0.366513	0.082022
A-I	A-II,A-III	UQCRC1	-0.600154	0.0808218
A-I	A-II,A-III	JARID2	-0.612507	0.0803785
A-I	A-II,A-III	EMC3	-0.796103	0.0803386
A-I	A-II,A-III	FRMD5	-0.4122	0.0802987
A-I	A-II,A-III	SMC6	-0.79172	0.0801585
A-I	A-II,A-III	COPZ1	-0.614143	0.0781378
A-I	A-II,A-III	SEC62	-0.383984	0.0780012
A-I	A-II,A-III	GAMT	-0.533577	0.0777671
A-I	A-II,A-III	TACC2	-0.84572	0.0763355
A-I	A-II,A-III	CDO1	-2.24052	0.075649
A-I	A-II,A-III	IRS1	-0.919882	0.0753265
A-I	A-II,A-III	PTGES3	-0.353553	0.0751945
A-I	A-II,A-III	COPS9	-0.262434	0.0741061
A-I	A-II,A-III	HRAS	-0.430491	0.0737897
A-I	A-II,A-III	VPS29	-0.467219	0.0737897
A-I	A-II,A-III	GABARAP	-0.497659	0.0732531
A-I	A-II,A-III	PIN1	-0.530303	0.0732531
A-I	A-II,A-III	CD58	-0.983193	0.0728323
A-I	A-II,A-III	GET3	-0.68403	0.0719577
A-I	A-II,A-III	SET	-0.348042	0.0713433
A-I	A-II,A-III	BBOX1	-2.70051	0.071218
A-I	A-II,A-III	TNRC6A	-0.357956	0.0711134
A-I	A-II,A-III	TM2D1	-0.429095	0.0685309
A-I	A-II,A-III	HACD3	-0.468307	0.0684102
A-I	A-II,A-III	ARHGEF40	-0.971503	0.0676847
A-I	A-II,A-III	NME1	-0.559297	0.0673275
A-I	A-II,A-III	S100A11	-0.312521	0.0672945
A-I	A-II,A-III	COX5A	-0.416957	0.0660273
A-I	A-II,A-III	ATAD1	-0.54473	0.0655433
A-I	A-II,A-III	ANKRD6	-0.941375	0.0642368
A-I	A-II,A-III	GPX1	-0.336914	0.0632653
A-I	A-II,A-III	PSMD9	-0.613421	0.0631535
A-I	A-II,A-III	ARL2	-0.456767	0.0627389
A-I	A-II,A-III	DNAJC3	-0.394976	0.0627389
A-I	A-II,A-III	SDHC	-0.573565	0.0625975
A-I	A-II,A-III	CAMLG	-0.349469	0.0623269
A-I	A-II,A-III	ENHO	-1.68413	0.0606586
A-I	A-II,A-III	KRTCAP2	-0.486367	0.0604734
A-I	A-II,A-III	UNC50	-0.739184	0.0598919
A-I	A-II,A-III	ORAI2	-0.585588	0.059087
A-I	A-II,A-III	LAPTM4B	-0.542687	0.0584525
A-I	A-II,A-III	SSB	-0.588162	0.0583676
A-I	A-II,A-III	PCDH9	-0.626258	0.0579829
A-I	A-II,A-III	SPON2	-1.47614	0.0579549
A-I	A-II,A-III	NUDT16L1	-1.02513	0.0578523
A-I	A-II,A-III	REX1BD	-0.539123	0.0577966
A-I	A-II,A-III	ETV6	-0.506539	0.0570734
A-I	A-II,A-III	KIF1B	-0.419711	0.055968
A-I	A-II,A-III	PRDX4	-0.630546	0.0557242
A-I	A-II,A-III	FIS1	-0.432329	0.0550249
A-I	A-II,A-III	DCX	-1.39017	0.0540523
A-I	A-II,A-III	DHRS7	-0.810155	0.0540263
A-I	A-II,A-III	IK	-0.956513	0.0536248
A-I	A-II,A-III	RHOBTB3	-0.364409	0.0530443
A-I	A-II,A-III	LARP7	-0.502789	0.0523761
A-I	A-II,A-III	SNRPD2	-0.347434	0.0520538
A-I	A-II,A-III	COL24A1	-1.64912	0.0507412
A-I	A-II,A-III	LINC02307	-0.382665	0.0506507
A-I	A-II,A-III	LAGE3	-0.447995	0.0506265
A-I	A-II,A-III	METAP2	-0.324585	0.0503562
A-I	A-II,A-III	VPS35	-0.378665	0.0476653
A-I	A-II,A-III	PDGFD	-1.3154	0.0465452
A-I	A-II,A-III	CSNK2B	-0.406536	0.0464007
A-I	A-II,A-III	CWC15	-0.626326	0.0463786
A-I	A-II,A-III	TENM3.AS1	-0.425014	0.0459697
A-I	A-II,A-III	DST	-0.226439	0.0459697
A-I	A-II,A-III	LAMA2	-1.22782	0.0455426
A-I	A-II,A-III	YWHAE	-0.314972	0.0448603
A-I	A-II,A-III	SSBP4	-0.43325	0.0448391
A-I	A-II,A-III	S100B	-3.51007	0.0447967
A-I	A-II,A-III	LY6H	-1.48933	0.0442044
A-I	A-II,A-III	ZNF688	-0.887288	0.0436772
A-I	A-II,A-III	TMEM179B	-0.864403	0.0431153
A-I	A-II,A-III	MICOS13	-0.367857	0.0428471
A-I	A-II,A-III	GTF2H5	-0.382821	0.0427703
A-I	A-II,A-III	PDZRN3	-0.99077	0.0421275
A-I	A-II,A-III	DDB2	-0.862688	0.0411996
A-I	A-II,A-III	CHCHD1	-0.642921	0.0409618
A-I	A-II,A-III	RAP1A	-0.484634	0.0408693
A-I	A-II,A-III	TRAPPC1	-0.388044	0.0406497
A-I	A-II,A-III	HAGH	-0.766087	0.0403962
A-I	A-II,A-III	CYBA	-1.17457	0.0396119
A-I	A-II,A-III	LZTS1	-2.02219	0.0391727
A-I	A-II,A-III	PRSS35	-4.41219	0.0389799
A-I	A-II,A-III	GNG2	-1.26552	0.0379484
A-I	A-II,A-III	PCCA	-0.632994	0.0373081
A-I	A-II,A-III	GUCY1B1	-2.81698	0.0371411
A-I	A-II,A-III	APP	-0.276781	0.0369747
A-I	A-II,A-III	TMEM160	-0.455917	0.0367426
A-I	A-II,A-III	PEG10	-0.660387	0.036561
A-I	A-II,A-III	ACVR2A	-0.872158	0.0343455
A-I	A-II,A-III	ETFB	-0.831654	0.0343455
A-I	A-II,A-III	UTRN	-0.478566	0.0339751
A-I	A-II,A-III	DAAM1	-0.47685	0.033822
A-I	A-II,A-III	C9orf78	-0.757162	0.0331862
A-I	A-II,A-III	ZNF706	-0.363274	0.0328722
A-I	A-II,A-III	SNU13	-0.378697	0.0326938
A-I	A-II,A-III	NDUFB1	-0.385216	0.0319762
A-I	A-II,A-III	MRPL27	-0.673832	0.0319617
A-I	A-II,A-III	ATP5F1D	-0.329856	0.0312309
A-I	A-II,A-III	PTHLH	-2.8703	0.0311742
A-I	A-II,A-III	LRRC4C	-1.34533	0.0304049
A-I	A-II,A-III	ARHGEF7	-0.615798	0.0302256
A-I	A-II,A-III	SNAPIN	-0.572015	0.0294376
A-I	A-II,A-III	ISCA2	-0.792139	0.0290641
A-I	A-II,A-III	MTCH1	-0.421977	0.0290641
A-I	A-II,A-III	PDE3A	-2.41545	0.028486
A-I	A-II,A-III	KLHL5	-0.623003	0.028395
A-I	A-II,A-III	DACH1	-1.45364	0.0279826
A-I	A-II,A-III	IFT43	-0.71855	0.0274622
A-I	A-II,A-III	HADHA	-0.459658	0.0274622
A-I	A-II,A-III	HDAC2	-0.500593	0.0263511
A-I	A-II,A-III	DUSP4	-1.68713	0.0263028
A-I	A-II,A-III	CBX5	-0.398653	0.0256221
A-I	A-II,A-III	CNIH1	-0.479759	0.0251311
A-I	A-II,A-III	PGRMC1	-0.805746	0.0250155
A-I	A-II,A-III	NUTF2	-0.317182	0.024422
A-I	A-II,A-III	NAA38	-0.406428	0.024377
A-I	A-II,A-III	VPS28	-0.517709	0.0242311
A-I	A-II,A-III	RCAN1	-0.696928	0.02422
A-I	A-II,A-III	TIMM17B	-0.767889	0.0236553
A-I	A-II,A-III	CSTB	-0.531444	0.0233829
A-I	A-II,A-III	PTOV1	-0.511374	0.0233073
A-I	A-II,A-III	PSMA2	-0.482132	0.0230386
A-I	A-II,A-III	CALD1	-0.306495	0.0228578
A-I	A-II,A-III	ESD	-0.522634	0.0224996
A-I	A-II,A-III	LAMTOR4	-0.363917	0.0223641
A-I	A-II,A-III	AMD1	-0.847109	0.0222605
A-I	A-II,A-III	RAB11A	-0.52744	0.0214266
A-I	A-II,A-III	LAMTOR2	-0.460324	0.0213271
A-I	A-II,A-III	POMP	-0.392538	0.0207766
A-I	A-II,A-III	GDI2	-0.437747	0.0207671
A-I	A-II,A-III	CACNA2D1	-0.603946	0.0206995
A-I	A-II,A-III	PSMD8	-0.556635	0.020661
A-I	A-II,A-III	RBM8A	-0.534135	0.0203829
A-I	A-II,A-III	HIGD1A	-0.727517	0.0201366
A-I	A-II,A-III	RCN2	-0.443176	0.0198742
A-I	A-II,A-III	NOL7	-0.607642	0.0198372
A-I	A-II,A-III	DNM1	-1.12434	0.0198372
A-I	A-II,A-III	SRSF8	-0.760555	0.0188046
A-I	A-II,A-III	CHCHD10	-0.861402	0.0187961
A-I	A-II,A-III	COPS8	-0.545211	0.0187876
A-I	A-II,A-III	MAGED2	-0.740979	0.0186121
A-I	A-II,A-III	MPDZ	-0.552951	0.0181273
A-I	A-II,A-III	CHMP2A	-0.48894	0.0181273
A-I	A-II,A-III	BCAP29	-0.933246	0.0179575
A-I	A-II,A-III	RTF1	-0.472664	0.0176463
A-I	A-II,A-III	SMIM30	-0.514475	0.0176463
A-I	A-II,A-III	HS6ST1	-1.91604	0.0172585
A-I	A-II,A-III	SMC4	-0.987861	0.0171451
A-I	A-II,A-III	BTF3L4	-0.50276	0.0171451
A-I	A-II,A-III	MYL6	-0.260825	0.0170325
A-I	A-II,A-III	IL1R1	-1.22996	0.01688
A-I	A-II,A-III	CAMK2D	-0.377914	0.0159984
A-I	A-II,A-III	PLCB1	-0.723862	0.0159984
A-I	A-II,A-III	NDUFA5	-0.513522	0.0158631
A-I	A-II,A-III	ETNK1	-0.549029	0.015646
A-I	A-II,A-III	DUSP6	-1.72485	0.0156391
A-I	A-II,A-III	MRPS6	-0.933022	0.0156097
A-I	A-II,A-III	SCD5	-0.745143	0.0151782
A-I	A-II,A-III	DCTN3	-0.567757	0.0151497
A-I	A-II,A-III	LSM4	-0.480034	0.0150996
A-I	A-II,A-III	SMIM29	-0.754688	0.0148431
A-I	A-II,A-III	COMT	-0.403776	0.0147726
A-I	A-II,A-III	TMEM50A	-0.474235	0.0146538
A-I	A-II,A-III	PLCH1	-2.49348	0.0142455
A-I	A-II,A-III	NENF	-0.383233	0.0141654
A-I	A-II,A-III	LINC00882	-0.857389	0.0140451
A-I	A-II,A-III	AK3	-0.535259	0.0140451
A-I	A-II,A-III	ACOT7	-0.724435	0.0139461
A-I	A-II,A-III	DYNLT1	-0.37675	0.0137997
A-I	A-II,A-III	CPNE8	-1.15362	0.0137281
A-I	A-II,A-III	POLR2I	-0.490235	0.0134547
A-I	A-II,A-III	ARL15	-0.785131	0.0132361
A-I	A-II,A-III	NRARP	-3.25712	0.0130152
A-I	A-II,A-III	ARPP19	-0.446651	0.0128912
A-I	A-II,A-III	HSP90AA1	-0.370467	0.0128483
A-I	A-II,A-III	UBC	-0.467884	0.0125785
A-I	A-II,A-III	BTG3	-0.722654	0.0125001
A-I	A-II,A-III	TAGLN2	-0.556313	0.0123139
A-I	A-II,A-III	FXYD6	-2.29474	0.012002
A-I	A-II,A-III	SNX27	-0.522258	0.011835
A-I	A-II,A-III	ACO2	-0.665785	0.011835
A-I	A-II,A-III	CRIPT	-0.754325	0.0117904
A-I	A-II,A-III	ABI2	-0.467197	0.011407
A-I	A-II,A-III	NDUFS8	-0.409897	0.0114022
A-I	A-II,A-III	SCAND1	-0.449962	0.0112596
A-I	A-II,A-III	ITPR2	-0.908237	0.0111257
A-I	A-II,A-III	FNDC4	-0.965251	0.010998
A-I	A-II,A-III	OCIAD1	-0.54463	0.0109773
A-I	A-II,A-III	PSMB3	-0.732978	0.0108284
A-I	A-II,A-III	PLD3	-0.414555	0.0106031
A-I	A-II,A-III	RHBDD2	-0.678661	0.010583
A-I	A-II,A-III	ZNF580	-0.499884	0.010563
A-I	A-II,A-III	APRT	-0.469857	0.01014
A-I	A-II,A-III	GPAA1	-0.462692	0.0101059
A-I	A-II,A-III	DDAH2	-0.531685	0.00949079
A-I	A-II,A-III	DYNLT3	-0.872589	0.00949079
A-I	A-II,A-III	LAMTOR5	-0.408115	0.00946497
A-I	A-II,A-III	ELOB	-0.265125	0.00928628
A-I	A-II,A-III	MCRIP1	-0.489316	0.00885062
A-I	A-II,A-III	TENM3	-0.498125	0.00876454
A-I	A-II,A-III	MVD	-1.02555	0.00876454
A-I	A-II,A-III	AKAP13	-0.463432	0.00871822
A-I	A-II,A-III	EDNRB	-4.15283	0.00852965
A-I	A-II,A-III	PAFAH1B3	-0.974498	0.00851346
A-I	A-II,A-III	MSI1	-2.22314	0.00834609
A-I	A-II,A-III	C12orf57	-0.366422	0.00788507
A-I	A-II,A-III	SOX4	-0.585972	0.00788191
A-I	A-II,A-III	LINC01876	-0.876632	0.0078551
A-I	A-II,A-III	MDH1	-0.723742	0.00756736
A-I	A-II,A-III	UQCRB	-0.432999	0.00750455
A-I	A-II,A-III	CSRP2	-1.37028	0.00743399
A-I	A-II,A-III	ATXN1	-0.402405	0.00726466
A-I	A-II,A-III	MRPL20	-0.510824	0.00726466
A-I	A-II,A-III	ADGRB3	-2.20604	0.00725313
A-I	A-II,A-III	MCC	-0.625563	0.00719569
A-I	A-II,A-III	ATP5F1EP2	-0.626703	0.00719569
A-I	A-II,A-III	TCF4	-0.604439	0.00719569
A-I	A-II,A-III	C1orf54	-1.13556	0.00713027
A-I	A-II,A-III	H1.10	-0.893185	0.00706306
A-I	A-II,A-III	CHD9	-0.372445	0.00690676
A-I	A-II,A-III	CISD1	-0.698998	0.00663692
A-I	A-II,A-III	AL590617.2	-1.00391	0.00663175
A-I	A-II,A-III	DDX5	-0.246004	0.0064035
A-I	A-II,A-III	BTBD11	-2.18565	0.00630178
A-I	A-II,A-III	WWOX	-0.531082	0.00621107
A-I	A-II,A-III	ATP5PO	-0.50152	0.00614268
A-I	A-II,A-III	RNF130	-0.540107	0.00603105
A-I	A-II,A-III	H2AZ1	-0.447881	0.00597368
A-I	A-II,A-III	AP2M1	-0.384034	0.00584477
A-I	A-II,A-III	RBX1	-0.449816	0.00569006
A-I	A-II,A-III	TCEAL4	-0.483999	0.0054968
A-I	A-II,A-III	SENP3.EIF4A1	-0.645103	0.00543586
A-I	A-II,A-III	B4GALT5	-0.63029	0.00522047
A-I	A-II,A-III	ATOX1	-0.383635	0.00509516
A-I	A-II,A-III	CCNI	-0.286273	0.00508536
A-I	A-II,A-III	RUFY3	-0.423421	0.00508536
A-I	A-II,A-III	NCALD	-2.96235	0.00504638
A-I	A-II,A-III	CTNNB1	-0.554705	0.00483439
A-I	A-II,A-III	PTPRD	-0.884815	0.0048251
A-I	A-II,A-III	RPAIN	-0.733979	0.0048251
A-I	A-II,A-III	ATP5F1B	-0.657093	0.0048197
A-I	A-II,A-III	VGLL4	-0.471062	0.00478812
A-I	A-II,A-III	CMSS1	-1.15373	0.00473465
A-I	A-II,A-III	NEFM	-1.20086	0.004521
A-I	A-II,A-III	YWHAZ	-0.304141	0.00448798
A-I	A-II,A-III	TTC3	-0.245061	0.0043827
A-I	A-II,A-III	CDH11	-0.928069	0.00438109
A-I	A-II,A-III	STK32B	-1.82524	0.00431844
A-I	A-II,A-III	HSP90AB1	-0.392867	0.0041926
A-I	A-II,A-III	ARL6IP5	-0.767433	0.00415844
A-I	A-II,A-III	TRPS1	-0.587961	0.00400844
A-I	A-II,A-III	NFE2L2	-0.39532	0.00400699
A-I	A-II,A-III	SSBP2	-0.491592	0.00389732
A-I	A-II,A-III	COX4I1	-0.33827	0.00387761
A-I	A-II,A-III	WDFY2	-0.817795	0.00387761
A-I	A-II,A-III	NDUFA3	-0.469149	0.00385662
A-I	A-II,A-III	FMC1	-1.30323	0.00381907
A-I	A-II,A-III	CLPTM1	-0.819416	0.00379974
A-I	A-II,A-III	PTPMT1	-0.601565	0.00358334
A-I	A-II,A-III	FEZ2	-0.639116	0.0035093
A-I	A-II,A-III	EPS8	-0.960104	0.00342585
A-I	A-II,A-III	PDLIM3	-2.14622	0.00340841
A-I	A-II,A-III	ATRAID	-0.539792	0.00340181
A-I	A-II,A-III	METRN	-0.487404	0.00336193
A-I	A-II,A-III	POSTN	-1.88353	0.00331607
A-I	A-II,A-III	PFDN1	-0.618344	0.00319672
A-I	A-II,A-III	ISCU	-0.409671	0.00316026
A-I	A-II,A-III	ATP1A1	-0.667361	0.00314914
A-I	A-II,A-III	NDUFB8	-0.611898	0.00309132
A-I	A-II,A-III	NDUFA1	-0.479068	0.00309132
A-I	A-II,A-III	STRAP	-0.404837	0.00307448
A-I	A-II,A-III	TXNDC17	-0.52637	0.00298349
A-I	A-II,A-III	PYURF	-0.487072	0.00294465
A-I	A-II,A-III	SORBS1	-2.00032	0.00293896
A-I	A-II,A-III	MRTFB	-0.810908	0.00292296
A-I	A-II,A-III	HMGB1	-0.404731	0.00276273
A-I	A-II,A-III	TIMP1	-0.681731	0.00267805
A-I	A-II,A-III	REV3L	-0.658144	0.00262521
A-I	A-II,A-III	EIF4A2	-0.399494	0.00258998
A-I	A-II,A-III	RAMP1	-1.2716	0.00254699
A-I	A-II,A-III	FLOT1	-0.631646	0.00246781
A-I	A-II,A-III	CHPT1	-0.600536	0.00236102
A-I	A-II,A-III	TCF12	-0.342944	0.00231115
A-I	A-II,A-III	PUF60	-0.994496	0.00231041
A-I	A-II,A-III	WWTR1	-0.466792	0.00230594
A-I	A-II,A-III	RNF19A	-0.918339	0.00220661
A-I	A-II,A-III	SEC11C	-0.949122	0.00218809
A-I	A-II,A-III	FOXP1	-0.656312	0.00218809
A-I	A-II,A-III	TRIM2	-0.87154	0.00216905
A-I	A-II,A-III	HOXB.AS1	-1.31444	0.00213623
A-I	A-II,A-III	SMARCB1	-0.739346	0.00210048
A-I	A-II,A-III	DLEU1	-0.539799	0.00200291
A-I	A-II,A-III	GTF3C6	-0.61816	0.00198927
A-I	A-II,A-III	AP3S1	-0.465697	0.00193995
A-I	A-II,A-III	PCCA.DT	-1.19862	0.00193619
A-I	A-II,A-III	CXXC5	-0.561672	0.00191985
A-I	A-II,A-III	PDE4B	-1.54306	0.00188195
A-I	A-II,A-III	ASAH1	-0.784111	0.00180531
A-I	A-II,A-III	FHL1	-0.611203	0.00180181
A-I	A-II,A-III	PPP1R14C	-2.63879	0.00179242
A-I	A-II,A-III	MAN1A2	-0.673923	0.00179189
A-I	A-II,A-III	LDHB	-0.460208	0.00178549
A-I	A-II,A-III	NDUFS3	-0.905656	0.00176352
A-I	A-II,A-III	NDUFS5	-0.465908	0.00173997
A-I	A-II,A-III	LSAMP	-0.518836	0.00173376
A-I	A-II,A-III	PGD	-0.48049	0.00172472
A-I	A-II,A-III	ITM2C	-0.641713	0.00166014
A-I	A-II,A-III	INSIG1	-1.00264	0.00165147
A-I	A-II,A-III	NDUFA2	-0.522921	0.00162351
A-I	A-II,A-III	NDUFS7	-0.708516	0.00158334
A-I	A-II,A-III	RIC8B	-1.16941	0.00154491
A-I	A-II,A-III	RBM24	-1.97498	0.00150409
A-I	A-II,A-III	PARD3	-0.392837	0.00148879
A-I	A-II,A-III	TERF2IP	-0.701257	0.00148345
A-I	A-II,A-III	MRPL51	-0.544062	0.00147567
A-I	A-II,A-III	ST13	-0.715113	0.00145823
A-I	A-II,A-III	SNHG9	-0.618057	0.00145783
A-I	A-II,A-III	JAG1	-1.51268	0.00144739
A-I	A-II,A-III	STUB1	-0.545687	0.0014422
A-I	A-II,A-III	PIP4P2	-0.879337	0.00137583
A-I	A-II,A-III	RBMX	-0.402631	0.00134338
A-I	A-II,A-III	QPRT	-1.24064	0.0013382
A-I	A-II,A-III	ZFAND6	-0.509947	0.00126968
A-I	A-II,A-III	CD47	-0.834581	0.00124203
A-I	A-II,A-III	ERH	-0.421864	0.00124203
A-I	A-II,A-III	PSME2	-0.848126	0.00124203
A-I	A-II,A-III	TCEA2	-0.51344	0.00124203
A-I	A-II,A-III	TMEM106C	-1.02172	0.00121952
A-I	A-II,A-III	G6PC3	-0.855449	0.001177
A-I	A-II,A-III	MMAB	-1.06747	0.00111854
A-I	A-II,A-III	ATP5MPL	-0.349229	0.00109193
A-I	A-II,A-III	HCFC1R1	-0.706871	0.00107159
A-I	A-II,A-III	PTPRZ1	-3.65821	0.00106232
A-I	A-II,A-III	SUMO1	-0.49769	0.001039
A-I	A-II,A-III	CNIH2	-1.96314	0.00102306
A-I	A-II,A-III	DPYSL2	-0.635486	0.000996926
A-I	A-II,A-III	SURF1	-0.685022	0.000971198
A-I	A-II,A-III	ATP6V1G1	-0.524704	0.000962765
A-I	A-II,A-III	H3.3A	-0.706024	0.000902359
A-I	A-II,A-III	MSMO1	-0.798813	0.000861592
A-I	A-II,A-III	CTNNA2	-2.38811	0.000858241
A-I	A-II,A-III	TIMM8B	-0.582458	0.000826408
A-I	A-II,A-III	LAMTOR1	-0.436469	0.000809432
A-I	A-II,A-III	SYNE2	-1.85024	0.00079008
A-I	A-II,A-III	ATP5F1C	-0.740359	0.000734285
A-I	A-II,A-III	SCD	-0.850274	0.000722841
A-I	A-II,A-III	SIPA1L2	-1.54815	0.000716483
A-I	A-II,A-III	TMEM14A	-0.670679	0.000708957
A-I	A-II,A-III	CACNB2	-1.03454	0.000699095
A-I	A-II,A-III	SULF2	-0.552654	0.00069533
A-I	A-II,A-III	LDLRAD3	-1.36748	0.000674934
A-I	A-II,A-III	CXCL2	-2.04736	0.000632553
A-I	A-II,A-III	AL139393.3	-1.82125	0.000629136
A-I	A-II,A-III	CUTA	-0.3968	0.000627908
A-I	A-II,A-III	SPCS2	-0.657036	0.000572227
A-I	A-II,A-III	S100A13	-0.565345	0.000566162
A-I	A-II,A-III	RO60	-0.648145	0.000529769
A-I	A-II,A-III	KIF5C	-2.09081	0.000522307
A-I	A-II,A-III	TMTC3	-0.482162	0.000490222
A-I	A-II,A-III	ITPKB	-2.11215	0.000484141
A-I	A-II,A-III	MRPL41	-0.456228	0.000476459
A-I	A-II,A-III	ECH1	-1.22887	0.000447765
A-I	A-II,A-III	GCHFR	-3.80491	0.000432091
A-I	A-II,A-III	NRCAM	-0.80704	0.000424364
A-I	A-II,A-III	FDPS	-0.915723	0.000422781
A-I	A-II,A-III	TP53I3	-1.42074	0.000398684
A-I	A-II,A-III	CKB	-1.05763	0.000395792
A-I	A-II,A-III	NES	-1.3564	0.000371925
A-I	A-II,A-III	TCEAL8	-0.41593	0.000370455
A-I	A-II,A-III	DPM3	-0.800387	0.000366458
A-I	A-II,A-III	SEMA6D	-1.83094	0.000352341
A-I	A-II,A-III	DUT	-0.680811	0.000343605
A-I	A-II,A-III	PBX1	-0.624631	0.000342925
A-I	A-II,A-III	SH3BGRL	-0.52851	0.000305489
A-I	A-II,A-III	LRP1B	-1.65837	0.000305489
A-I	A-II,A-III	TUSC3	-0.5892	0.000305489
A-I	A-II,A-III	COX6B1	-0.453421	0.000298771
A-I	A-II,A-III	COPE	-0.676232	0.00028256
A-I	A-II,A-III	REEP3	-0.431332	0.000260397
A-I	A-II,A-III	LGALS3	-0.832113	0.00026035
A-I	A-II,A-III	EML1	-1.04703	0.000259835
A-I	A-II,A-III	SYT11	-1.28067	0.000255147
A-I	A-II,A-III	EIF1B	-0.595374	0.000255147
A-I	A-II,A-III	GSTP1	-0.528877	0.000252725
A-I	A-II,A-III	CST3	-0.591563	0.000252185
A-I	A-II,A-III	GNG3	-1.84089	0.000250782
A-I	A-II,A-III	BEX1	-1.317	0.000247552
A-I	A-II,A-III	ISYNA1	-1.4095	0.000236961
A-I	A-II,A-III	NQO1	-1.0344	0.000224724
A-I	A-II,A-III	PREX1	-3.87121	0.000217069
A-I	A-II,A-III	NDUFB10	-0.594362	0.000212739
A-I	A-II,A-III	NKX2.5	-0.784093	0.00020467
A-I	A-II,A-III	SQLE	-0.864485	0.00020467
A-I	A-II,A-III	PCSK1N	-0.482658	0.00020467
A-I	A-II,A-III	NMB	-1.55908	0.000200522
A-I	A-II,A-III	PIR	-1.58684	0.00018862
A-I	A-II,A-III	TMEM59	-0.638932	0.00018688
A-I	A-II,A-III	UBB	-0.559349	0.000186858
A-I	A-II,A-III	AFF3	-0.804708	0.000184795
A-I	A-II,A-III	TCEAL9	-0.649759	0.000175452
A-I	A-II,A-III	H3.3B	-0.434848	0.000167559
A-I	A-II,A-III	PMP22	-1.2365	0.000149665
A-I	A-II,A-III	NDUFB5	-0.694231	0.000148809
A-I	A-II,A-III	YWHAQ	-0.508346	0.000146597
A-I	A-II,A-III	KCTD12	-1.00806	0.000142836
A-I	A-II,A-III	PJA2	-0.550557	0.000142559
A-I	A-II,A-III	GLIS3	-0.615178	0.000140972
A-I	A-II,A-III	PFN2	-0.439557	0.000137084
A-I	A-II,A-III	MICOS10	-0.572929	0.00013682
A-I	A-II,A-III	FZD3	-0.898968	0.000135546
A-I	A-II,A-III	IFITM1	-2.55184	0.000135285
A-I	A-II,A-III	PNKD	-0.748443	0.000124179
A-I	A-II,A-III	MAPK10	-1.54863	0.000118508
A-I	A-II,A-III	SPATS2L	-0.547123	0.000114569
A-I	A-II,A-III	ARHGAP24	-0.979645	0.00011244
A-I	A-II,A-III	CAMTA1	-0.456437	0.000109932
A-I	A-II,A-III	TMEM132D	-0.979205	0.0001014
A-I	A-II,A-III	PGM2L1	-1.03428	9.70964e-05
A-I	A-II,A-III	MLLT11	-0.64989	9.12406e-05
A-I	A-II,A-III	PAIP1	-0.489755	9.02098e-05
A-I	A-II,A-III	SERPINA3	-3.56416	8.39565e-05
A-I	A-II,A-III	HS3ST3A1	-0.891944	8.36359e-05
A-I	A-II,A-III	RAC1	-0.410952	8.1906e-05
A-I	A-II,A-III	MMP16	-1.57765	7.87069e-05
A-I	A-II,A-III	PPA2	-0.877134	7.82576e-05
A-I	A-II,A-III	SELENOK	-0.757929	7.43372e-05
A-I	A-II,A-III	COX5B	-0.549926	7.30726e-05
A-I	A-II,A-III	C1orf122	-0.435779	6.99396e-05
A-I	A-II,A-III	NDUFA6	-0.854195	6.66801e-05
A-I	A-II,A-III	NDUFV1	-0.811316	6.62984e-05
A-I	A-II,A-III	DCLK2	-1.09443	6.26014e-05
A-I	A-II,A-III	EMC7	-1.00177	6.11781e-05
A-I	A-II,A-III	CTXN1	-1.01672	5.82023e-05
A-I	A-II,A-III	HSPE1	-0.663258	5.80911e-05
A-I	A-II,A-III	CDK2AP1	-0.405786	5.55804e-05
A-I	A-II,A-III	ZFPM2.AS1	-1.06349	5.24612e-05
A-I	A-II,A-III	NHS	-1.22286	5.2361e-05
A-I	A-II,A-III	TNIK	-0.888825	5.21604e-05
A-I	A-II,A-III	COPRS	-0.752014	5.03809e-05
A-I	A-II,A-III	BAALC	-2.64807	4.43465e-05
A-I	A-II,A-III	SLC22A23	-1.3707	4.33287e-05
A-I	A-II,A-III	AC090192.1	-1.96464	4.23319e-05
A-I	A-II,A-III	ATP1B3	-0.70411	4.15994e-05
A-I	A-II,A-III	CCL2	-1.35695	4.08792e-05
A-I	A-II,A-III	ENOPH1	-1.21222	3.91661e-05
A-I	A-II,A-III	MLF2	-0.61302	3.83368e-05
A-I	A-II,A-III	SRI	-0.894029	3.60197e-05
A-I	A-II,A-III	UQCRQ	-0.400459	3.33141e-05
A-I	A-II,A-III	OLFML2B	-2.44382	3.28001e-05
A-I	A-II,A-III	POLR2F	-0.575073	3.22308e-05
A-I	A-II,A-III	UBL5	-0.458012	3.17932e-05
A-I	A-II,A-III	COX8A	-0.475643	3.0814e-05
A-I	A-II,A-III	RPS27L	-0.446037	3.05753e-05
A-I	A-II,A-III	GPX4	-0.422016	3.03983e-05
A-I	A-II,A-III	IFI27L2	-0.601443	2.95162e-05
A-I	A-II,A-III	SNCG	-1.28951	2.91722e-05
A-I	A-II,A-III	TM7SF2	-1.45994	2.73547e-05
A-I	A-II,A-III	PLEKHG1	-1.06265	2.69289e-05
A-I	A-II,A-III	TADA1	-0.958876	2.68794e-05
A-I	A-II,A-III	ITM2B	-0.437256	2.39186e-05
A-I	A-II,A-III	STOML2	-0.629274	2.37326e-05
A-I	A-II,A-III	EVA1C	-2.94407	2.32688e-05
A-I	A-II,A-III	TBCB	-0.722427	2.0529e-05
A-I	A-II,A-III	RGS6	-3.75888	2.04503e-05
A-I	A-II,A-III	DSTN	-0.483988	2.03719e-05
A-I	A-II,A-III	ZNF428	-0.617621	1.95403e-05
A-I	A-II,A-III	VAPA	-0.607383	1.80803e-05
A-I	A-II,A-III	SNCA	-1.13202	1.77596e-05
A-I	A-II,A-III	ATP6V0B	-0.692818	1.77596e-05
A-I	A-II,A-III	UQCR10	-0.505924	1.69976e-05
A-I	A-II,A-III	CHURC1	-1.02475	1.68306e-05
A-I	A-II,A-III	PPP1CC	-0.767564	1.6333e-05
A-I	A-II,A-III	NDUFB11	-0.626783	1.52317e-05
A-I	A-II,A-III	OSBPL6	-1.23221	1.51428e-05
A-I	A-II,A-III	EID1	-0.527074	1.41743e-05
A-I	A-II,A-III	NDUFB7	-0.624123	1.37561e-05
A-I	A-II,A-III	PRDX2	-0.925307	1.3035e-05
A-I	A-II,A-III	EBF1	-1.82281	1.28802e-05
A-I	A-II,A-III	MARCHF6	-0.525302	1.18793e-05
A-I	A-II,A-III	SOX2	-1.41029	1.16664e-05
A-I	A-II,A-III	GAP43	-1.42902	1.16456e-05
A-I	A-II,A-III	FKBP8	-0.569836	1.16012e-05
A-I	A-II,A-III	COX7B	-0.641981	1.13006e-05
A-I	A-II,A-III	STMN2	-1.24679	1.12117e-05
A-I	A-II,A-III	AP1S2	-0.791331	1.03369e-05
A-I	A-II,A-III	UQCR11	-0.471162	1.01509e-05
A-I	A-II,A-III	ATP6V0E1	-0.457356	9.60963e-06
A-I	A-II,A-III	FADS2	-1.01729	9.37845e-06
A-I	A-II,A-III	FMNL2	-0.853368	9.22825e-06
A-I	A-II,A-III	COX17	-0.657375	9.21488e-06
A-I	A-II,A-III	HS3ST3B1	-1.3454	9.12345e-06
A-I	A-II,A-III	EPHA3	-1.32914	8.94047e-06
A-I	A-II,A-III	CCT8	-0.854452	8.86999e-06
A-I	A-II,A-III	TUBB2A	-1.20898	7.79138e-06
A-I	A-II,A-III	SLC25A5	-0.608734	7.76173e-06
A-I	A-II,A-III	PELI1	-1.36433	6.52744e-06
A-I	A-II,A-III	SCOC	-0.78396	6.47772e-06
A-I	A-II,A-III	SPCS1	-0.543167	6.41289e-06
A-I	A-II,A-III	PRAF2	-0.844629	5.73619e-06
A-I	A-II,A-III	SLC15A4	-1.26905	5.69051e-06
A-I	A-II,A-III	CTNND2	-2.04808	5.3841e-06
A-I	A-II,A-III	SAP18	-0.768329	4.67551e-06
A-I	A-II,A-III	NDUFB9	-0.736756	4.64794e-06
A-I	A-II,A-III	LINC00511	-1.27869	4.55299e-06
A-I	A-II,A-III	ID3	-1.69309	4.3121e-06
A-I	A-II,A-III	BAX	-0.582564	4.20067e-06
A-I	A-II,A-III	MAP1B	-0.444744	4.03719e-06
A-I	A-II,A-III	PAK3	-1.19192	3.9461e-06
A-I	A-II,A-III	SLIRP	-0.676896	3.70985e-06
A-I	A-II,A-III	ATP5MC3	-0.655421	3.55743e-06
A-I	A-II,A-III	PRDX1	-0.71645	3.17387e-06
A-I	A-II,A-III	MYBPC1	-0.678678	3.03644e-06
A-I	A-II,A-III	COL5A3	-3.60866	2.99292e-06
A-I	A-II,A-III	SEPTIN7	-0.701227	2.93118e-06
A-I	A-II,A-III	DDR1	-1.56563	2.87069e-06
A-I	A-II,A-III	DRAP1	-0.588136	2.76964e-06
A-I	A-II,A-III	SRP14	-0.543242	2.70661e-06
A-I	A-II,A-III	PARK7	-0.586374	2.69069e-06
A-I	A-II,A-III	TNFRSF21	-1.38807	2.67487e-06
A-I	A-II,A-III	PTMS	-0.378828	2.43007e-06
A-I	A-II,A-III	CPE	-0.958476	2.27094e-06
A-I	A-II,A-III	ATP5ME	-0.494646	2.17066e-06
A-I	A-II,A-III	ADGRL3	-1.22013	1.90298e-06
A-I	A-II,A-III	TMEM205	-1.10937	1.82735e-06
A-I	A-II,A-III	MGST1	-0.68718	1.77377e-06
A-I	A-II,A-III	NDUFA4	-0.605625	1.75951e-06
A-I	A-II,A-III	TMBIM4	-0.812465	1.52238e-06
A-I	A-II,A-III	RAB31	-0.687632	1.50356e-06
A-I	A-II,A-III	GNAS	-0.4269	1.35157e-06
A-I	A-II,A-III	CASC15	-0.959964	1.20683e-06
A-I	A-II,A-III	LINC01649	-1.29386	1.11075e-06
A-I	A-II,A-III	SAT2	-0.845082	1.023e-06
A-I	A-II,A-III	RFX3	-1.23451	8.86053e-07
A-I	A-II,A-III	PRDX5	-0.453967	8.76933e-07
A-I	A-II,A-III	PPP2R2B	-2.95777	8.25363e-07
A-I	A-II,A-III	CIRBP	-0.557701	8.15054e-07
A-I	A-II,A-III	ERGIC3	-0.431796	7.61948e-07
A-I	A-II,A-III	RNASEK	-0.50953	7.48592e-07
A-I	A-II,A-III	NOVA1	-1.42309	7.16541e-07
A-I	A-II,A-III	PTMA	-0.52245	6.55098e-07
A-I	A-II,A-III	LRIG1	-1.25002	6.44028e-07
A-I	A-II,A-III	RAB7A	-0.570854	6.30861e-07
A-I	A-II,A-III	BEX4	-0.872943	6.07825e-07
A-I	A-II,A-III	PSD3	-0.941715	5.89564e-07
A-I	A-II,A-III	BICC1	-1.06065	5.49675e-07
A-I	A-II,A-III	SEPTIN4	-3.65994	5.36016e-07
A-I	A-II,A-III	KCNN3	-5.16651	5.17538e-07
A-I	A-II,A-III	SOD1	-0.725257	5.17538e-07
A-I	A-II,A-III	SKP1	-0.729584	5.13186e-07
A-I	A-II,A-III	DYNLRB1	-0.73068	4.93257e-07
A-I	A-II,A-III	STK17A	-0.821703	4.61411e-07
A-I	A-II,A-III	CSRNP3	-1.63235	4.29493e-07
A-I	A-II,A-III	PEBP1	-0.667097	4.29493e-07
A-I	A-II,A-III	FAM171B	-0.960764	4.10363e-07
A-I	A-II,A-III	TUBA1A	-0.792664	4.00661e-07
A-I	A-II,A-III	MIR99AHG	-0.653313	3.9565e-07
A-I	A-II,A-III	CASP17P	-3.01266	3.94679e-07
A-I	A-II,A-III	TBCA	-0.482384	3.85762e-07
A-I	A-II,A-III	ATP5MD	-0.606618	3.57413e-07
A-I	A-II,A-III	REEP2	-1.97163	3.46579e-07
A-I	A-II,A-III	CNN3	-0.628016	3.19972e-07
A-I	A-II,A-III	PSMA7	-0.623876	2.93008e-07
A-I	A-II,A-III	GRIK2	-1.69384	2.44714e-07
A-I	A-II,A-III	ATP5IF1	-0.76358	2.20381e-07
A-I	A-II,A-III	HTRA1	-0.986018	2.18115e-07
A-I	A-II,A-III	MORF4L1	-0.549033	1.75738e-07
A-I	A-II,A-III	PRXL2A	-1.42999	1.72721e-07
A-I	A-II,A-III	SRSF9	-0.557086	1.6356e-07
A-I	A-II,A-III	CYC1	-1.02472	1.4944e-07
A-I	A-II,A-III	ATP5MF	-0.742682	1.47757e-07
A-I	A-II,A-III	FAM13C	-2.5123	1.45758e-07
A-I	A-II,A-III	ZNF423	-2.18814	1.44941e-07
A-I	A-II,A-III	NDUFS6	-0.765449	1.18137e-07
A-I	A-II,A-III	RHOC	-0.511165	1.13413e-07
A-I	A-II,A-III	HSBP1	-0.76751	1.00562e-07
A-I	A-II,A-III	NPAS3	-1.07778	7.63546e-08
A-I	A-II,A-III	C4orf48	-0.534084	7.16703e-08
A-I	A-II,A-III	MAML2	-0.740893	5.13608e-08
A-I	A-II,A-III	CLU	-1.61672	4.20846e-08
A-I	A-II,A-III	PRRX1	-2.83113	3.1957e-08
A-I	A-II,A-III	GABARAPL2	-0.739394	2.70559e-08
A-I	A-II,A-III	RDX	-0.663511	2.45872e-08
A-I	A-II,A-III	TXN	-0.623289	2.40848e-08
A-I	A-II,A-III	FABP7	-5.75498	2.05317e-08
A-I	A-II,A-III	GPM6B	-3.13066	2.01613e-08
A-I	A-II,A-III	NFIA	-1.4949	2.00035e-08
A-I	A-II,A-III	MSI2	-1.02314	1.89426e-08
A-I	A-II,A-III	TRIB2	-2.20786	1.68858e-08
A-I	A-II,A-III	IDI1	-1.56227	1.59091e-08
A-I	A-II,A-III	COTL1	-1.12342	1.54007e-08
A-I	A-II,A-III	FYN	-1.10289	1.27384e-08
A-I	A-II,A-III	CISD2	-0.923413	1.17587e-08
A-I	A-II,A-III	APLP1	-1.68154	1.13819e-08
A-I	A-II,A-III	CDH6	-2.57603	1.05865e-08
A-I	A-II,A-III	COL14A1	-2.08128	7.19162e-09
A-I	A-II,A-III	CYSTM1	-1.11664	7.1729e-09
A-I	A-II,A-III	CCDC102B	-3.37888	6.88906e-09
A-I	A-II,A-III	NTRK2	-4.11933	5.89162e-09
A-I	A-II,A-III	COL18A1	-1.44531	5.68684e-09
A-I	A-II,A-III	EPHX1	-1.85352	5.5731e-09
A-I	A-II,A-III	SAT1	-1.08098	4.24851e-09
A-I	A-II,A-III	EDNRA	-2.26674	1.91532e-09
A-I	A-II,A-III	ATP5PF	-0.676442	1.68394e-09
A-I	A-II,A-III	SLIT2	-1.21371	1.44351e-09
A-I	A-II,A-III	LGR4	-1.46449	1.26889e-09
A-I	A-II,A-III	MTHFD2L	-1.65277	1.19864e-09
A-I	A-II,A-III	CHN1	-1.05144	1.07507e-09
A-I	A-II,A-III	TMEM147	-0.740425	1.05067e-09
A-I	A-II,A-III	MGST3	-0.927222	8.63557e-10
A-I	A-II,A-III	NHSL1	-0.999497	6.74219e-10
A-I	A-II,A-III	COX7A2	-0.666786	5.50567e-10
A-I	A-II,A-III	PLTP	-1.57794	5.30923e-10
A-I	A-II,A-III	NDUFB4	-0.982659	4.82828e-10
A-I	A-II,A-III	PDE4D	-1.27092	2.80447e-10
A-I	A-II,A-III	HMGN3	-1.05712	2.77015e-10
A-I	A-II,A-III	QKI	-0.978169	2.51669e-10
A-I	A-II,A-III	TUBB2B	-1.59721	2.22787e-10
A-I	A-II,A-III	SETBP1	-1.94954	1.95325e-10
A-I	A-II,A-III	MDK	-0.880356	1.71663e-10
A-I	A-II,A-III	PON2	-0.809505	1.67522e-10
A-I	A-II,A-III	SCG2	-2.81356	1.60175e-10
A-I	A-II,A-III	INAFM1	-1.54016	1.56103e-10
A-I	A-II,A-III	NOTCH3	-2.01314	1.55073e-10
A-I	A-II,A-III	WLS	-1.17242	1.47313e-10
A-I	A-II,A-III	DYNLL1	-0.623823	9.99653e-11
A-I	A-II,A-III	UBE2E3	-0.718949	6.04061e-11
A-I	A-II,A-III	CALM1	-0.834073	5.88713e-11
A-I	A-II,A-III	MAP1LC3A	-1.04436	4.30605e-11
A-I	A-II,A-III	DBI	-0.975758	2.59622e-11
A-I	A-II,A-III	STMN1	-1.16488	1.50854e-11
A-I	A-II,A-III	SRP9	-0.902454	1.16672e-11
A-I	A-II,A-III	RMST	-2.59357	1.04074e-11
A-I	A-II,A-III	NDUFA13	-0.864684	6.78131e-12
A-I	A-II,A-III	COX6A1	-0.867245	6.47729e-12
A-I	A-II,A-III	RTN1	-2.08895	3.60485e-12
A-I	A-II,A-III	MAP2	-1.96185	3.44212e-12
A-I	A-II,A-III	LHFPL6	-1.48961	3.10912e-12
A-I	A-II,A-III	FEZ1	-1.09054	2.06558e-12
A-I	A-II,A-III	CAST	-0.949478	2.04926e-12
A-I	A-II,A-III	NEFL	-1.45446	1.95677e-12
A-I	A-II,A-III	COX6C	-0.873034	7.34762e-13
A-I	A-II,A-III	SUB1	-0.795943	4.26743e-13
A-I	A-II,A-III	HSPA8	-0.933257	2.70512e-13
A-I	A-II,A-III	NDUFB2	-0.858067	1.09005e-13
A-I	A-II,A-III	SVIL	-0.95235	8.74188e-14
A-I	A-II,A-III	SARAF	-0.82012	6.60897e-14
A-I	A-II,A-III	CD63	-0.764478	6.20831e-14
A-I	A-II,A-III	MARCKS	-0.832111	2.20838e-14
A-I	A-II,A-III	SESN3	-1.70322	1.12114e-14
A-I	A-II,A-III	BEX3	-0.763976	1.04744e-14
A-I	A-II,A-III	SPARCL1	-3.71243	5.23707e-15
A-I	A-II,A-III	SNX3	-0.673385	2.0453e-15
A-I	A-II,A-III	SLC44A1	-2.19068	1.59371e-15
A-I	A-II,A-III	APOE	-3.52794	8.09504e-17
A-I	A-II,A-III	VIM	-0.956019	6.06735e-18
A-I	A-II,A-III	PHPT1	-0.957493	5.9553e-18
A-I	A-II,A-III	MARCKSL1	-1.78599	1.99314e-21
A-I	A-II,A-III	HEY1	-4.34561	1.59686e-23
A-I	A-II,A-III	OLFM2	-4.05869	2.1025e-24
A-I	A-II,A-III	NPC2	-1.12375	9.88286e-25
A-I	A-II,A-III	SERINC5	-2.37694	7.18785e-25
A-I	A-II,A-III	TKT	-1.44786	3.4187e-26
A-I	A-II,A-III	HES4	-2.75727	1.45528e-26
A-I	A-II,A-III	ABCA1	-2.61123	1.91417e-27
A-I	A-II,A-III	IGFBP7	-1.6599	3.47374e-31
A-II	A-I,A-III	HES4	2.26331	1.9487e-18
A-II	A-I,A-III	HEY1	2.92685	7.54565e-16
A-II	A-I,A-III	ABCA1	2.10724	1.24639e-15
A-II	A-I,A-III	VIM	0.971653	1.35506e-12
A-II	A-I,A-III	OLFM2	2.33826	1.45695e-12
A-II	A-I,A-III	COL6A2	1.14287	3.0567e-12
A-II	A-I,A-III	S100A11	0.87032	2.0026e-11
A-II	A-I,A-III	COL1A1	1.12446	2.09069e-11
A-II	A-I,A-III	POSTN	3.13107	2.34513e-11
A-II	A-I,A-III	SCG2	2.75819	4.60246e-11
A-II	A-I,A-III	COL5A3	3.92849	8.05996e-11
A-II	A-I,A-III	NPC2	0.901029	1.89844e-10
A-II	A-I,A-III	EDNRA	2.30891	3.91976e-10
A-II	A-I,A-III	NREP	1.318	3.91976e-10
A-II	A-I,A-III	TXN	0.772085	9.86169e-10
A-II	A-I,A-III	COL18A1	1.60107	1.40349e-09
A-II	A-I,A-III	H2AZ1	0.890047	2.43146e-09
A-II	A-I,A-III	TKT	1.00796	2.43146e-09
A-II	A-I,A-III	NEFL	1.38702	3.11166e-09
A-II	A-I,A-III	NUPR1	0.968724	3.19592e-09
A-II	A-I,A-III	ARL4C	1.06346	1.12027e-08
A-II	A-I,A-III	FAM155A	0.793133	1.60327e-08
A-II	A-I,A-III	IGFBP7	0.996269	1.85803e-08
A-II	A-I,A-III	EIF1	0.547993	2.44079e-08
A-II	A-I,A-III	NOTCH3	1.81597	2.80744e-08
A-II	A-I,A-III	SNX3	0.565558	2.84817e-08
A-II	A-I,A-III	FTL	0.723662	3.56187e-08
A-II	A-I,A-III	SNAI2	1.77001	4.19468e-08
A-II	A-I,A-III	RAC1	0.604342	5.72269e-08
A-II	A-I,A-III	FOXP1	1.1064	1.36648e-07
A-II	A-I,A-III	MDK	0.907201	2.03043e-07
A-II	A-I,A-III	GNAS	0.494485	2.44285e-07
A-II	A-I,A-III	SMC4	1.63901	2.71327e-07
A-II	A-I,A-III	UNC5B	2.09807	6.62434e-07
A-II	A-I,A-III	CALD1	0.677216	6.8671e-07
A-II	A-I,A-III	COL6A1	0.78875	7.13923e-07
A-II	A-I,A-III	MLLT11	0.927571	8.54223e-07
A-II	A-I,A-III	PSMA7	0.650814	1.2256e-06
A-II	A-I,A-III	IDI1	1.2974	1.29645e-06
A-II	A-I,A-III	SH3KBP1	0.98753	1.70611e-06
A-II	A-I,A-III	MARCKS	0.621475	1.93771e-06
A-II	A-I,A-III	SPARC	0.476396	2.49897e-06
A-II	A-I,A-III	DBI	0.836884	3.01917e-06
A-II	A-I,A-III	APOE	1.91692	3.19553e-06
A-II	A-I,A-III	PPFIBP1	0.872414	3.19553e-06
A-II	A-I,A-III	SUB1	0.658556	3.83859e-06
A-II	A-I,A-III	CISD2	0.943886	5.40025e-06
A-II	A-I,A-III	SERINC5	1.18552	7.23357e-06
A-II	A-I,A-III	CLIC1	0.680087	8.61711e-06
A-II	A-I,A-III	LGALS3	1.07922	1.46812e-05
A-II	A-I,A-III	ITGB5	0.828955	1.8332e-05
A-II	A-I,A-III	INAFM1	1.22487	2.37579e-05
A-II	A-I,A-III	TGFBI	1.09867	2.8794e-05
A-II	A-I,A-III	SPON2	2.36738	3.18805e-05
A-II	A-I,A-III	GAP43	1.46115	3.40776e-05
A-II	A-I,A-III	CD63	0.506292	3.90923e-05
A-II	A-I,A-III	STMN2	1.26006	4.23217e-05
A-II	A-I,A-III	MAP1LC3A	0.852986	4.282e-05
A-II	A-I,A-III	MGST3	0.743856	4.99195e-05
A-II	A-I,A-III	SOD1	0.711607	6.31902e-05
A-II	A-I,A-III	KCTD12	1.14274	6.72175e-05
A-II	A-I,A-III	STMN1	0.857123	6.90097e-05
A-II	A-I,A-III	TBCA	0.523054	6.90225e-05
A-II	A-I,A-III	EBF1	1.81817	8.09427e-05
A-II	A-I,A-III	BGN	1.56414	9.99344e-05
A-II	A-I,A-III	HSPA8	0.693733	9.99344e-05
A-II	A-I,A-III	AP2S1	0.490064	0.000102644
A-II	A-I,A-III	TNFRSF21	1.19341	0.000105931
A-II	A-I,A-III	MFGE8	0.758009	0.000111048
A-II	A-I,A-III	COL14A1	1.58693	0.000111126
A-II	A-I,A-III	TAGLN2	0.776364	0.000114084
A-II	A-I,A-III	JAG1	1.83478	0.000119036
A-II	A-I,A-III	NDUFB2	0.612782	0.000124983
A-II	A-I,A-III	PGLS	0.604747	0.000124983
A-II	A-I,A-III	TMSB4X	0.44841	0.000155666
A-II	A-I,A-III	SDCBP	0.745429	0.000226819
A-II	A-I,A-III	MORF4L1	0.486029	0.000268736
A-II	A-I,A-III	SPP1	1.36196	0.000395747
A-II	A-I,A-III	SLC44A1	1.16347	0.000441392
A-II	A-I,A-III	NPM1	0.498048	0.000457256
A-II	A-I,A-III	ARPC2	0.506908	0.000556778
A-II	A-I,A-III	INSIG1	1.21088	0.000605093
A-II	A-I,A-III	TMEM132D	1.03394	0.000645136
A-II	A-I,A-III	CASP17P	2.00578	0.000723991
A-II	A-I,A-III	CDKN2A	0.792003	0.000723991
A-II	A-I,A-III	DUT	0.805778	0.000788807
A-II	A-I,A-III	EIF4EBP1	0.68948	0.00112906
A-II	A-I,A-III	POMP	0.625804	0.00122411
A-II	A-I,A-III	NRP1	0.779449	0.00126843
A-II	A-I,A-III	VAT1	0.773079	0.00127046
A-II	A-I,A-III	LMO4	0.710667	0.00127995
A-II	A-I,A-III	CAST	0.61017	0.00133123
A-II	A-I,A-III	SVIL	0.568189	0.00138051
A-II	A-I,A-III	SLC25A5	0.575505	0.0014532
A-II	A-I,A-III	CXXC5	0.709758	0.0015442
A-II	A-I,A-III	ZC3H15	0.633343	0.0015442
A-II	A-I,A-III	PRDX5	0.414973	0.0015442
A-II	A-I,A-III	PTMS	0.362125	0.00157864
A-II	A-I,A-III	PGD	0.616536	0.00167888
A-II	A-I,A-III	MMP16	1.46915	0.00178553
A-II	A-I,A-III	EIF1B	0.606107	0.00179231
A-II	A-I,A-III	AP3S1	0.561393	0.00179944
A-II	A-I,A-III	TUSC3	0.659616	0.0018178
A-II	A-I,A-III	SNCG	1.24196	0.00201751
A-II	A-I,A-III	NDUFA13	0.563909	0.00202558
A-II	A-I,A-III	STOML2	0.633621	0.00214009
A-II	A-I,A-III	ATP5F1EP2	0.798023	0.00221077
A-II	A-I,A-III	JUND	0.482602	0.00224678
A-II	A-I,A-III	FMNL3	1.5321	0.00229742
A-II	A-I,A-III	MARCKSL1	0.708589	0.00247627
A-II	A-I,A-III	PPIC	0.724427	0.00260451
A-II	A-I,A-III	TBCB	0.688472	0.00272844
A-II	A-I,A-III	NDUFB10	0.60817	0.00273967
A-II	A-I,A-III	TACC2	1.13358	0.00273996
A-II	A-I,A-III	SLIRP	0.629705	0.00300568
A-II	A-I,A-III	NQO1	1.00638	0.00307292
A-II	A-I,A-III	BEX3	0.484378	0.00317476
A-II	A-I,A-III	CSTB	0.733766	0.00317476
A-II	A-I,A-III	SLIT2	0.919951	0.00330657
A-II	A-I,A-III	STUB1	0.615753	0.00337462
A-II	A-I,A-III	SEPTIN4	2.01745	0.00369015
A-II	A-I,A-III	COL4A1	0.694105	0.00386361
A-II	A-I,A-III	SLC15A4	1.08096	0.00394397
A-II	A-I,A-III	GUCY1B1	3.043	0.00394523
A-II	A-I,A-III	CYC1	0.773901	0.00394654
A-II	A-I,A-III	ADAMTS14	1.37538	0.00408648
A-II	A-I,A-III	NFE2L2	0.492147	0.00408806
A-II	A-I,A-III	CEBPB	0.541666	0.00426325
A-II	A-I,A-III	SENP3.EIF4A1	0.783549	0.00461556
A-II	A-I,A-III	YBX3	0.438262	0.00478438
A-II	A-I,A-III	MGST1	0.580252	0.00479584
A-II	A-I,A-III	TCEAL8	0.441969	0.00484718
A-II	A-I,A-III	PHLDA2	0.912809	0.0050025
A-II	A-I,A-III	LGR4	1.0114	0.00506349
A-II	A-I,A-III	MSC.AS1	2.08861	0.00545511
A-II	A-I,A-III	TGFB1	0.913509	0.00552708
A-II	A-I,A-III	EIF5A	1.1979	0.00576937
A-II	A-I,A-III	COX7A2	0.474261	0.00603495
A-II	A-I,A-III	CRIP2	0.657333	0.00625033
A-II	A-I,A-III	FHL1	0.69468	0.00649777
A-II	A-I,A-III	ENOX1	1.11704	0.00697978
A-II	A-I,A-III	RABAC1	0.431682	0.00697978
A-II	A-I,A-III	SEC61B	0.465845	0.00700674
A-II	A-I,A-III	PRDX1	0.595841	0.00756887
A-II	A-I,A-III	RAP1B	0.412432	0.00778767
A-II	A-I,A-III	MTHFD2	0.58871	0.00796772
A-II	A-I,A-III	OAZ1	0.3193	0.00796772
A-II	A-I,A-III	SEPTIN7	0.595627	0.00818896
A-II	A-I,A-III	CCDC102B	1.5432	0.00838203
A-II	A-I,A-III	RPL22L1	0.684219	0.00855374
A-II	A-I,A-III	DSTN	0.43578	0.00929509
A-II	A-I,A-III	MT.CO1	0.0148231	0.0100745
A-II	A-I,A-III	LOXL2	0.796943	0.0101574
A-II	A-I,A-III	CYSTM1	0.722019	0.0102411
A-II	A-I,A-III	ATP5PF	0.446598	0.0106502
A-II	A-I,A-III	ATXN1	0.484432	0.0107666
A-II	A-I,A-III	CRIP1	2.13771	0.0109856
A-II	A-I,A-III	SELENOM	0.579879	0.0112409
A-II	A-I,A-III	PTPA	0.694177	0.0112711
A-II	A-I,A-III	AL139393.3	1.78094	0.0116065
A-II	A-I,A-III	RANBP1	0.617428	0.0118089
A-II	A-I,A-III	STK32B	1.59616	0.0138045
A-II	A-I,A-III	DYNLL1	0.388556	0.0146571
A-II	A-I,A-III	ATOX1	0.446274	0.014817
A-II	A-I,A-III	RNF152	1.66003	0.0151288
A-II	A-I,A-III	MCRIP1	0.595934	0.0152525
A-II	A-I,A-III	TMEM147	0.435186	0.0154329
A-II	A-I,A-III	EPHX1	1.07901	0.0155734
A-II	A-I,A-III	COPS8	0.629438	0.0180489
A-II	A-I,A-III	ARF6	0.534577	0.0180655
A-II	A-I,A-III	CCNI	0.275353	0.0185422
A-II	A-I,A-III	SPARCL1	1.33908	0.0185422
A-II	A-I,A-III	ADAMTS12	0.705164	0.0185798
A-II	A-I,A-III	PFDN2	0.600187	0.0185798
A-II	A-I,A-III	NEFM	1.10469	0.0185798
A-II	A-I,A-III	NIBAN1	0.834654	0.0191732
A-II	A-I,A-III	ATP5MF	0.528911	0.0198164
A-II	A-I,A-III	RAP2B	0.72576	0.0201237
A-II	A-I,A-III	TRIB3	0.860128	0.0201237
A-II	A-I,A-III	CXCL2	1.91167	0.0202871
A-II	A-I,A-III	RHOC	0.38097	0.0202918
A-II	A-I,A-III	YWHAQ	0.467268	0.0210873
A-II	A-I,A-III	RAB32	0.544333	0.0214094
A-II	A-I,A-III	NDUFB4	0.597124	0.0217585
A-II	A-I,A-III	MMAB	0.956524	0.0218194
A-II	A-I,A-III	PKNOX2	1.23154	0.0222452
A-II	A-I,A-III	UCHL1	0.47095	0.0222452
A-II	A-I,A-III	BASP1	0.395602	0.0223557
A-II	A-I,A-III	TXNL1	0.612819	0.0223557
A-II	A-I,A-III	METAP2	0.401869	0.0223798
A-II	A-I,A-III	FKBP8	0.451276	0.0228013
A-II	A-I,A-III	TADA1	0.733334	0.023271
A-II	A-I,A-III	GASK1B	0.793561	0.023859
A-II	A-I,A-III	GARS1	0.549699	0.0250779
A-II	A-I,A-III	MRPL51	0.560489	0.0257663
A-II	A-I,A-III	GPX4	0.365944	0.025898
A-II	A-I,A-III	MICOS10	0.467785	0.0261379
A-II	A-I,A-III	ARPC5	0.45533	0.0271702
A-II	A-I,A-III	ATP1B3	0.54674	0.0274855
A-II	A-I,A-III	NRARP	2.41345	0.0278843
A-II	A-I,A-III	PPIA	0.310136	0.0281751
A-II	A-I,A-III	ATP5ME	0.393054	0.0282078
A-II	A-I,A-III	NDUFS6	0.505698	0.0284049
A-II	A-I,A-III	ABHD2	0.799695	0.0291178
A-II	A-I,A-III	MTCH1	0.529499	0.0307892
A-II	A-I,A-III	SQLE	0.818989	0.0316184
A-II	A-I,A-III	COL3A1	1.09138	0.0316184
A-II	A-I,A-III	SLC1A5	0.508278	0.0324634
A-II	A-I,A-III	COX5B	0.430358	0.0326221
A-II	A-I,A-III	ATP5F1D	0.40701	0.0326221
A-II	A-I,A-III	COX6C	0.469645	0.0326221
A-II	A-I,A-III	SERPINA3	1.67227	0.0329829
A-II	A-I,A-III	UBB	0.415322	0.0332909
A-II	A-I,A-III	HMCN1	2.05895	0.0336713
A-II	A-I,A-III	TPM4	0.445275	0.0336713
A-II	A-I,A-III	G6PC3	0.706739	0.0336713
A-II	A-I,A-III	PSMB1	0.62346	0.033987
A-II	A-I,A-III	NES	1.13263	0.0342476
A-II	A-I,A-III	SDC1	0.637244	0.0348787
A-II	A-I,A-III	FCF1	0.886552	0.0354455
A-II	A-I,A-III	RGMB	0.988045	0.0361584
A-II	A-I,A-III	OSTC	0.341403	0.036745
A-II	A-I,A-III	AFF3	0.650359	0.0384612
A-II	A-I,A-III	STRAP	0.393262	0.0397155
A-II	A-I,A-III	TRPS1	0.58359	0.0399009
A-II	A-I,A-III	FADS2	0.690249	0.0405689
A-II	A-I,A-III	PFN1	0.422737	0.0405689
A-II	A-I,A-III	MIIP	1.4541	0.0423965
A-II	A-I,A-III	SAT1	0.515514	0.0423965
A-II	A-I,A-III	MSMO1	0.653114	0.0426521
A-II	A-I,A-III	BAALC	1.69342	0.0441431
A-II	A-I,A-III	GSTP1	0.436988	0.0445291
A-II	A-I,A-III	IDH1	0.807872	0.0446363
A-II	A-I,A-III	MLF1	0.87981	0.0446363
A-II	A-I,A-III	PEBP1	0.431733	0.0449819
A-II	A-I,A-III	CXCL1	1.70519	0.0469231
A-II	A-I,A-III	C12orf57	0.381473	0.0483136
A-II	A-I,A-III	RPL10	0.314442	0.0489285
A-II	A-I,A-III	UBC	0.458964	0.0501814
A-II	A-I,A-III	ATF4	0.434611	0.0501814
A-II	A-I,A-III	TGFBR1	0.817219	0.0507495
A-II	A-I,A-III	SFRP2	1.45845	0.0514926
A-II	A-I,A-III	ARHGAP24	0.836899	0.0519037
A-II	A-I,A-III	COX7A2L	0.326702	0.0528085
A-II	A-I,A-III	PTP4A2	0.414191	0.0528085
A-II	A-I,A-III	LSAMP	0.534473	0.0534526
A-II	A-I,A-III	GDI2	0.494644	0.0545889
A-II	A-I,A-III	NFATC2	1.52419	0.0565457
A-II	A-I,A-III	MAP2K2	0.324117	0.0566118
A-II	A-I,A-III	SNRPD2	0.429875	0.0566118
A-II	A-I,A-III	ADRM1	0.545842	0.0573287
A-II	A-I,A-III	UBE2E3	0.362812	0.0573287
A-II	A-I,A-III	SAP18	0.576892	0.0575966
A-II	A-I,A-III	PIP4P2	0.794942	0.0576778
A-II	A-I,A-III	UQCRC1	0.698111	0.0578533
A-II	A-I,A-III	SLC25A37	0.558149	0.0589805
A-II	A-I,A-III	COPRS	0.515552	0.0623842
A-II	A-I,A-III	BTG1	0.827373	0.064005
A-II	A-I,A-III	EEF2	0.341664	0.065823
A-II	A-I,A-III	TARS1	0.510885	0.0658427
A-II	A-I,A-III	EMP3	0.48781	0.0658427
A-II	A-I,A-III	ZFAND5	0.451277	0.0658427
A-II	A-I,A-III	CCSER2	0.452749	0.0658427
A-II	A-I,A-III	KLHL5	0.683931	0.066127
A-II	A-I,A-III	AP1S2	0.555058	0.0672621
A-II	A-I,A-III	FKBP1A	0.535823	0.0672621
A-II	A-I,A-III	ERH	0.39941	0.0682297
A-II	A-I,A-III	PARK7	0.420469	0.0686579
A-II	A-I,A-III	SCRG1	1.43694	0.0723455
A-II	A-I,A-III	ATP5MC3	0.445188	0.0726817
A-II	A-I,A-III	HSP90AB1	0.384456	0.0776261
A-II	A-I,A-III	MPC1	0.707149	0.0777182
A-II	A-I,A-III	PDLIM3	1.71664	0.0789496
A-II	A-I,A-III	SH3PXD2A	1.02955	0.0793154
A-II	A-I,A-III	NDUFB9	0.489947	0.0800522
A-II	A-I,A-III	CSNK2B	0.448707	0.0803863
A-II	A-I,A-III	C4orf48	0.322848	0.0805048
A-II	A-I,A-III	ATP5MD	0.417295	0.0846269
A-II	A-I,A-III	AC079298.3	1.5914	0.0855551
A-II	A-I,A-III	PTMA	0.344145	0.0900414
A-II	A-I,A-III	TUBB2A	0.63893	0.0929995
A-II	A-I,A-III	ADAM12	0.594884	0.0929995
A-II	A-I,A-III	TADA3	0.451737	0.0978795
A-II	A-I,A-III	PAIP1	0.346541	0.0981769
A-II	A-I,A-III	RAB3GAP1	-0.651991	0.0987815
A-II	A-I,A-III	HEATR5A	-1.02329	0.0971292
A-II	A-I,A-III	GIGYF2	-0.849192	0.0960848
A-II	A-I,A-III	RHOB	-0.79369	0.0929995
A-II	A-I,A-III	MICAL2	-0.763817	0.0918669
A-II	A-I,A-III	GUK1	-0.20638	0.0910171
A-II	A-I,A-III	MYOF	-0.479801	0.0905988
A-II	A-I,A-III	NEMF	-0.710656	0.0900414
A-II	A-I,A-III	SUSD6	-0.917846	0.0900414
A-II	A-I,A-III	RBM7	-1.06474	0.088112
A-II	A-I,A-III	LAMA5	-1.2941	0.087982
A-II	A-I,A-III	CXADR	-1.5783	0.0870293
A-II	A-I,A-III	SMYD3	-0.731299	0.0866287
A-II	A-I,A-III	MXRA7	-0.675009	0.0835763
A-II	A-I,A-III	FGFR1	-0.638855	0.0824077
A-II	A-I,A-III	EXT2	-0.797847	0.0812542
A-II	A-I,A-III	PXDN	-0.577085	0.0812542
A-II	A-I,A-III	PRSS23	-0.667142	0.0803863
A-II	A-I,A-III	TEAD1	-0.509315	0.0803863
A-II	A-I,A-III	CCNT1	-0.37934	0.0803863
A-II	A-I,A-III	MCFD2	-0.634563	0.0803863
A-II	A-I,A-III	SWAP70	-0.836666	0.0800522
A-II	A-I,A-III	EPG5	-0.936576	0.0777182
A-II	A-I,A-III	RPS11	-0.0366868	0.0777182
A-II	A-I,A-III	RALGAPA1	-0.826337	0.0776261
A-II	A-I,A-III	CLTCL1	-1.0378	0.0775248
A-II	A-I,A-III	LARP1B	-0.515224	0.0775248
A-II	A-I,A-III	CDV3	-0.544204	0.0773016
A-II	A-I,A-III	PLEKHA3	-0.849272	0.0740635
A-II	A-I,A-III	CCNY	-0.505821	0.0739565
A-II	A-I,A-III	PXN	-0.762531	0.071896
A-II	A-I,A-III	MAGI3	-0.728012	0.0691994
A-II	A-I,A-III	KDM6A	-0.826515	0.0672621
A-II	A-I,A-III	ID1	-1.30773	0.0672621
A-II	A-I,A-III	PIK3CB	-0.981767	0.0659258
A-II	A-I,A-III	CUEDC1	-0.887194	0.0659258
A-II	A-I,A-III	TIAM1	-1.04308	0.0658427
A-II	A-I,A-III	PPP1R14B	-0.435471	0.0658427
A-II	A-I,A-III	OSMR	-0.898594	0.0658427
A-II	A-I,A-III	USO1	-0.654036	0.064575
A-II	A-I,A-III	DRAM1	-1.24336	0.0643798
A-II	A-I,A-III	QSOX1	-0.771492	0.0641854
A-II	A-I,A-III	RBM38	-1.39635	0.0641854
A-II	A-I,A-III	NABP1	-0.771509	0.0609001
A-II	A-I,A-III	CRIM1.DT	-1.19351	0.060128
A-II	A-I,A-III	STARD13	-1.0078	0.0560995
A-II	A-I,A-III	MAPKAP1	-0.514304	0.0546652
A-II	A-I,A-III	RNF217	-0.969018	0.0534526
A-II	A-I,A-III	KANK1	-1.00351	0.0533038
A-II	A-I,A-III	HECTD2	-1.22273	0.0532298
A-II	A-I,A-III	VOPP1	-0.757011	0.0524901
A-II	A-I,A-III	SOS1	-0.769591	0.0501814
A-II	A-I,A-III	TTC7A	-1.01903	0.0500574
A-II	A-I,A-III	CDC73	-0.707872	0.0487004
A-II	A-I,A-III	TOM1L1	-1.31027	0.0477714
A-II	A-I,A-III	PPP1R9A	-1.56249	0.0467041
A-II	A-I,A-III	BICD1	-0.650491	0.0451933
A-II	A-I,A-III	ADAMTSL1	-0.882724	0.0446972
A-II	A-I,A-III	LIMCH1	-0.641995	0.0446363
A-II	A-I,A-III	FRMD6	-0.64469	0.0444691
A-II	A-I,A-III	SETD2	-0.721586	0.0443354
A-II	A-I,A-III	PLEKHA7	-0.488905	0.0442023
A-II	A-I,A-III	TET3	-1.22119	0.0437184
A-II	A-I,A-III	SPOCK1	-0.602087	0.0425951
A-II	A-I,A-III	SEC61A1	-0.568962	0.0423965
A-II	A-I,A-III	RPS15	-0.032805	0.0423965
A-II	A-I,A-III	ZDHHC2	-1.01965	0.0414031
A-II	A-I,A-III	CASC4	-0.512445	0.0414031
A-II	A-I,A-III	RAB3B	-1.51854	0.0408124
A-II	A-I,A-III	SUMF1	-0.67662	0.0407587
A-II	A-I,A-III	KIRREL3	-1.62203	0.0405689
A-II	A-I,A-III	MMP24OS	-0.337691	0.0405458
A-II	A-I,A-III	DENND4C	-0.888338	0.0399528
A-II	A-I,A-III	ATP13A3	-0.717894	0.0394646
A-II	A-I,A-III	RPS21	-0.015795	0.0386907
A-II	A-I,A-III	CCDC85B	-0.525545	0.0386907
A-II	A-I,A-III	PEAK1	-0.606017	0.0382826
A-II	A-I,A-III	RNF220	-1.1208	0.0381048
A-II	A-I,A-III	PVT1	-0.607865	0.0367922
A-II	A-I,A-III	GDF5	-1.28693	0.036745
A-II	A-I,A-III	RPL27A	-0.0019534	0.0354455
A-II	A-I,A-III	NIBAN2	-0.736479	0.0342476
A-II	A-I,A-III	AKIP1	-0.603823	0.0339441
A-II	A-I,A-III	ADAMTS6	-0.823185	0.0336713
A-II	A-I,A-III	ECHDC2	-0.910498	0.0336175
A-II	A-I,A-III	IQCJ.SCHIP1	-1.20338	0.03308
A-II	A-I,A-III	IGF1R	-0.698801	0.0329829
A-II	A-I,A-III	MT.RNR1	-0.543043	0.0326221
A-II	A-I,A-III	EPHB4	-1.25647	0.0316566
A-II	A-I,A-III	GPC1	-0.639888	0.0316184
A-II	A-I,A-III	SERTAD4.AS1	-1.42556	0.0312893
A-II	A-I,A-III	MICALL1	-1.01158	0.0312893
A-II	A-I,A-III	PVR	-1.03508	0.030542
A-II	A-I,A-III	PRKG1	-0.755641	0.030349
A-II	A-I,A-III	TBL1XR1	-0.619786	0.0300019
A-II	A-I,A-III	HES1	-0.760834	0.0296587
A-II	A-I,A-III	BNIP3P1	-0.768696	0.0286355
A-II	A-I,A-III	GMDS	-0.760105	0.0284049
A-II	A-I,A-III	ARID5B	-0.562838	0.0284049
A-II	A-I,A-III	MAGED1	-0.642821	0.0281751
A-II	A-I,A-III	ZDHHC12	-1.03156	0.0281751
A-II	A-I,A-III	BTBD9	-0.702356	0.0278042
A-II	A-I,A-III	TM4SF1	-1.41379	0.026905
A-II	A-I,A-III	CLDN1	-1.18626	0.0261379
A-II	A-I,A-III	PML	-1.17471	0.025898
A-II	A-I,A-III	SIK2	-0.735216	0.025898
A-II	A-I,A-III	TTYH3	-0.67496	0.025559
A-II	A-I,A-III	MYO1D	-1.29325	0.0253092
A-II	A-I,A-III	RPS3	-0.0505519	0.0252812
A-II	A-I,A-III	PTX3	-1.16086	0.0248761
A-II	A-I,A-III	TLE4	-0.693718	0.0241636
A-II	A-I,A-III	VEZT	-0.615336	0.0238851
A-II	A-I,A-III	TP53I11	-1.38323	0.0236667
A-II	A-I,A-III	PDXK	-0.796506	0.0223557
A-II	A-I,A-III	FBXL7	-0.717972	0.021965
A-II	A-I,A-III	MAGI1	-0.767919	0.0219034
A-II	A-I,A-III	TOM1L2	-0.81804	0.0218806
A-II	A-I,A-III	STON2	-1.58318	0.0216596
A-II	A-I,A-III	SRGAP2	-0.818269	0.0210873
A-II	A-I,A-III	WNT5B	-1.07537	0.0204931
A-II	A-I,A-III	TTBK2	-0.920968	0.0202918
A-II	A-I,A-III	AFF1	-0.783455	0.0198711
A-II	A-I,A-III	PLK2	-0.907732	0.0190864
A-II	A-I,A-III	TTLL5	-1.23785	0.0185978
A-II	A-I,A-III	ASS1	-0.697246	0.0185798
A-II	A-I,A-III	ASXL1	-0.673498	0.0184086
A-II	A-I,A-III	AK4	-1.26393	0.0175227
A-II	A-I,A-III	ZMAT3	-0.504171	0.016648
A-II	A-I,A-III	NT5E	-0.742673	0.015616
A-II	A-I,A-III	DIAPH3	-1.11796	0.0155734
A-II	A-I,A-III	EYA3	-0.918622	0.0147769
A-II	A-I,A-III	ABL2	-0.658224	0.0146176
A-II	A-I,A-III	ORMDL1	-0.667009	0.0125432
A-II	A-I,A-III	PKP2	-2.54092	0.0125432
A-II	A-I,A-III	P3H2	-0.904374	0.0125432
A-II	A-I,A-III	FIGN	-0.926131	0.0124869
A-II	A-I,A-III	NPEPPS	-0.614746	0.0124076
A-II	A-I,A-III	RECK	-0.907751	0.0118409
A-II	A-I,A-III	NPLOC4	-0.829863	0.0118089
A-II	A-I,A-III	TTC28	-0.618362	0.0118089
A-II	A-I,A-III	CHST11	-1.21272	0.0114271
A-II	A-I,A-III	AMOTL2	-0.941968	0.0108354
A-II	A-I,A-III	COPG2	-1.10176	0.0106785
A-II	A-I,A-III	ATP8B1	-1.84938	0.010524
A-II	A-I,A-III	CEMIP	-1.4455	0.0104186
A-II	A-I,A-III	TGOLN2	-0.664815	0.0102952
A-II	A-I,A-III	GALNT10	-0.739731	0.0102952
A-II	A-I,A-III	PHKB	-0.990391	0.00982637
A-II	A-I,A-III	CAV1	-0.602292	0.00947736
A-II	A-I,A-III	NDST1	-1.00858	0.00848336
A-II	A-I,A-III	MT.ND5	-0.631885	0.00815219
A-II	A-I,A-III	SIPA1L1	-0.705396	0.00813092
A-II	A-I,A-III	RPL11	-0.0361203	0.00804891
A-II	A-I,A-III	PLEKHA2	-1.20171	0.00796772
A-II	A-I,A-III	KIAA1671	-1.41832	0.00778767
A-II	A-I,A-III	NOG	-2.26159	0.0075883
A-II	A-I,A-III	KDM4B	-1.19104	0.00754954
A-II	A-I,A-III	EDIL3	-0.738689	0.00700212
A-II	A-I,A-III	MYLK	-1.02712	0.00699756
A-II	A-I,A-III	ELMSAN1	-0.833415	0.00695777
A-II	A-I,A-III	CITED2	-0.760635	0.00692708
A-II	A-I,A-III	BCL2L1	-0.782565	0.00692708
A-II	A-I,A-III	PAM	-0.555631	0.00669826
A-II	A-I,A-III	EFEMP1	-1.81683	0.00668153
A-II	A-I,A-III	DSE	-0.933722	0.00650154
A-II	A-I,A-III	AL109918.1	-3.05806	0.00603495
A-II	A-I,A-III	PHACTR2	-1.05883	0.00600512
A-II	A-I,A-III	ANXA3	-1.91588	0.00600512
A-II	A-I,A-III	NEK6	-1.04135	0.00591853
A-II	A-I,A-III	PHLDB2	-0.851865	0.00552708
A-II	A-I,A-III	MBNL2	-0.720112	0.00552708
A-II	A-I,A-III	DST	-0.614787	0.00519517
A-II	A-I,A-III	TMEM47	-0.770262	0.00480738
A-II	A-I,A-III	UQCC1	-0.825464	0.00476371
A-II	A-I,A-III	VPS13A	-1.14535	0.00448929
A-II	A-I,A-III	BNC2	-0.719429	0.00426502
A-II	A-I,A-III	PTPRJ	-0.794575	0.00418706
A-II	A-I,A-III	SERTAD2	-1.22426	0.00407694
A-II	A-I,A-III	EPHA2	-1.31904	0.00406747
A-II	A-I,A-III	F3	-3.7539	0.00397908
A-II	A-I,A-III	PRR16	-0.886192	0.00386587
A-II	A-I,A-III	ABLIM1	-0.859313	0.00386472
A-II	A-I,A-III	FOSL2	-0.790932	0.0037722
A-II	A-I,A-III	PPP3CA	-0.617165	0.00337374
A-II	A-I,A-III	ADD3	-1.14286	0.00326659
A-II	A-I,A-III	MYBL1	-2.45058	0.00325288
A-II	A-I,A-III	PPP1R14B.AS1	-1.013	0.00323283
A-II	A-I,A-III	IGFBP2	-0.515907	0.00317476
A-II	A-I,A-III	B4GALT1	-1.04907	0.00317308
A-II	A-I,A-III	CEP250	-1.27191	0.00284714
A-II	A-I,A-III	NT5DC3	-1.87664	0.00283539
A-II	A-I,A-III	PDK1	-2.52551	0.00265781
A-II	A-I,A-III	GTF2F2	-0.818719	0.00260465
A-II	A-I,A-III	SPTBN1	-0.60747	0.00240708
A-II	A-I,A-III	SKIL	-0.831419	0.00232557
A-II	A-I,A-III	KCNK6	-2.36566	0.00232557
A-II	A-I,A-III	SEMA3A	-0.993326	0.00227888
A-II	A-I,A-III	EPB41L2	-1.07697	0.00224678
A-II	A-I,A-III	SERPINE2	-0.969408	0.001985
A-II	A-I,A-III	TIMP3	-1.43916	0.00179231
A-II	A-I,A-III	HHAT	-1.21117	0.0016213
A-II	A-I,A-III	FNDC1	-2.01911	0.00157864
A-II	A-I,A-III	SAMD4A	-0.916492	0.0015761
A-II	A-I,A-III	P4HA1	-0.860137	0.0015442
A-II	A-I,A-III	RPS28	-0.566394	0.0015442
A-II	A-I,A-III	FOXO3	-0.921513	0.00138576
A-II	A-I,A-III	ATP13A2	-1.16737	0.00138051
A-II	A-I,A-III	SHROOM3	-0.813668	0.00135308
A-II	A-I,A-III	GLS	-0.836598	0.00127995
A-II	A-I,A-III	PTPN1	-0.862588	0.00125323
A-II	A-I,A-III	AEBP1	-1.24195	0.00125127
A-II	A-I,A-III	TCF7L2	-0.682862	0.00124935
A-II	A-I,A-III	ARHGEF28	-2.47423	0.00122411
A-II	A-I,A-III	BAIAP2L1	-1.77744	0.00111322
A-II	A-I,A-III	DPF3	-1.5659	0.0010522
A-II	A-I,A-III	PSAP	-0.680528	0.000959172
A-II	A-I,A-III	CDH2	-0.683753	0.000931685
A-II	A-I,A-III	FNDC3B	-0.602944	0.000924428
A-II	A-I,A-III	LRP1	-0.805985	0.000888409
A-II	A-I,A-III	CAVIN1	-0.657426	0.000788807
A-II	A-I,A-III	TMEM123	-0.827197	0.000756817
A-II	A-I,A-III	NEK7	-0.982695	0.000681247
A-II	A-I,A-III	FBXO32	-1.00425	0.000650188
A-II	A-I,A-III	GJA1	-0.986799	0.000584966
A-II	A-I,A-III	DDB1	-1.00604	0.000582959
A-II	A-I,A-III	CDH4	-1.41209	0.000561111
A-II	A-I,A-III	NAP1L1	-0.317669	0.000522044
A-II	A-I,A-III	RAMP1	-1.46345	0.000457256
A-II	A-I,A-III	EZR	-1.31852	0.000412709
A-II	A-I,A-III	ADM	-3.78692	0.000401472
A-II	A-I,A-III	MYO6	-1.06324	0.000369935
A-II	A-I,A-III	PCGF5	-1.51384	0.000365466
A-II	A-I,A-III	VCL	-0.684383	0.000333312
A-II	A-I,A-III	RPS6KA2	-0.853401	0.000317752
A-II	A-I,A-III	ITGB8	-1.23124	0.000288361
A-II	A-I,A-III	AC016745.1	-2.6455	0.000268467
A-II	A-I,A-III	LRRFIP1	-0.818043	0.000227554
A-II	A-I,A-III	PLAGL1	-1.89648	0.000226819
A-II	A-I,A-III	UAP1	-1.12391	0.00019717
A-II	A-I,A-III	WSB1	-0.727813	0.000169489
A-II	A-I,A-III	SDK1	-1.09163	0.000167792
A-II	A-I,A-III	PLOD2	-1.11377	0.000161988
A-II	A-I,A-III	CEMIP2	-1.11857	0.000119684
A-II	A-I,A-III	SPTAN1	-0.826405	0.000103427
A-II	A-I,A-III	TMCC1	-0.864983	0.000101634
A-II	A-I,A-III	PADI2	-2.50337	9.68535e-05
A-II	A-I,A-III	ITGA3	-1.08311	9.41332e-05
A-II	A-I,A-III	MEGF9	-1.67034	8.42754e-05
A-II	A-I,A-III	HACD2	-1.31731	7.9406e-05
A-II	A-I,A-III	BMPR1B	-1.24255	7.36106e-05
A-II	A-I,A-III	NFIX	-0.976369	7.23838e-05
A-II	A-I,A-III	TSC22D2	-1.02754	6.90097e-05
A-II	A-I,A-III	ITGB4	-3.97911	6.72142e-05
A-II	A-I,A-III	DOK5	-0.943455	6.5326e-05
A-II	A-I,A-III	SLC20A2	-1.10119	6.25968e-05
A-II	A-I,A-III	WWC2	-1.0042	5.96921e-05
A-II	A-I,A-III	MT.ND6	-0.725019	5.69196e-05
A-II	A-I,A-III	LPCAT2	-1.61843	5.17355e-05
A-II	A-I,A-III	DYSF	-1.47386	4.79361e-05
A-II	A-I,A-III	MT.CO2	-0.49857	3.90923e-05
A-II	A-I,A-III	LMO7	-1.55285	3.62085e-05
A-II	A-I,A-III	FRMD5	-1.07604	3.61409e-05
A-II	A-I,A-III	RPL41	-0.0192901	3.57265e-05
A-II	A-I,A-III	EIF3F	-0.442838	3.44698e-05
A-II	A-I,A-III	BABAM2	-0.89968	3.37738e-05
A-II	A-I,A-III	ERBIN	-1.01276	2.4327e-05
A-II	A-I,A-III	GALNT7	-1.06811	2.37579e-05
A-II	A-I,A-III	SH3GL1	-0.942333	2.22734e-05
A-II	A-I,A-III	PTTG1IP	-0.918895	1.8332e-05
A-II	A-I,A-III	ASAP1	-0.738383	1.79701e-05
A-II	A-I,A-III	KCNMA1	-1.48476	1.51463e-05
A-II	A-I,A-III	SERPINE1	-1.52622	1.45193e-05
A-II	A-I,A-III	SLC7A5	-1.16347	1.26639e-05
A-II	A-I,A-III	PGRMC2	-1.5507	1.26639e-05
A-II	A-I,A-III	KCNH1	-2.11708	1.24512e-05
A-II	A-I,A-III	TUFT1	-2.30333	1.19793e-05
A-II	A-I,A-III	PLAU	-1.49322	1.17017e-05
A-II	A-I,A-III	PHLPP1	-1.23687	9.30745e-06
A-II	A-I,A-III	PDGFC	-1.01675	8.05901e-06
A-II	A-I,A-III	TGFBR2	-1.33495	6.62575e-06
A-II	A-I,A-III	NFIB	-0.943372	6.58948e-06
A-II	A-I,A-III	PLEC	-0.980125	4.35212e-06
A-II	A-I,A-III	CTIF	-1.14205	4.25051e-06
A-II	A-I,A-III	NTM	-1.35752	3.83859e-06
A-II	A-I,A-III	FILIP1L	-1.14886	3.33221e-06
A-II	A-I,A-III	MOXD1	-1.8437	3.08196e-06
A-II	A-I,A-III	CCDC80	-1.00608	2.59163e-06
A-II	A-I,A-III	MEST	-1.06477	2.49897e-06
A-II	A-I,A-III	COL4A5	-1.33381	2.46383e-06
A-II	A-I,A-III	GPR39	-4.02172	2.20581e-06
A-II	A-I,A-III	TRIOBP	-1.24647	1.37012e-06
A-II	A-I,A-III	SIPA1L3	-1.47147	1.29645e-06
A-II	A-I,A-III	MAN2A1	-1.01139	9.71957e-07
A-II	A-I,A-III	ADAM9	-0.901246	8.03777e-07
A-II	A-I,A-III	SORBS2	-1.18712	6.62434e-07
A-II	A-I,A-III	FLNB	-1.47596	6.62434e-07
A-II	A-I,A-III	MACF1	-0.809713	4.84658e-07
A-II	A-I,A-III	TIMP2	-0.978762	4.36188e-07
A-II	A-I,A-III	CCND1	-1.27333	3.83823e-07
A-II	A-I,A-III	TRAM2	-1.02765	2.7493e-07
A-II	A-I,A-III	UGCG	-1.3419	2.71327e-07
A-II	A-I,A-III	CRIM1	-1.20625	2.44285e-07
A-II	A-I,A-III	NR2F1	-1.06727	2.21942e-07
A-II	A-I,A-III	HLA.B	-1.06352	1.46468e-07
A-II	A-I,A-III	SMURF2	-1.32131	1.31986e-07
A-II	A-I,A-III	IGFBP4	-1.62155	1.0847e-07
A-II	A-I,A-III	LRRN1	-2.57655	1.02102e-07
A-II	A-I,A-III	NEAT1	-0.99587	1.02102e-07
A-II	A-I,A-III	RIMS1	-2.22021	9.64944e-08
A-II	A-I,A-III	CCN1	-1.39307	7.72028e-08
A-II	A-I,A-III	IGFBP5	-1.58062	7.14509e-08
A-II	A-I,A-III	SH3D19	-1.05052	7.14509e-08
A-II	A-I,A-III	PARD3B	-1.22181	1.85803e-08
A-II	A-I,A-III	PTPN14	-1.11472	1.82121e-08
A-II	A-I,A-III	ARHGAP29	-1.61779	1.17906e-08
A-II	A-I,A-III	GFRA1	-1.54558	1.37394e-09
A-II	A-I,A-III	DPYD	-1.14448	1.29544e-09
A-II	A-I,A-III	FGF13	-1.9779	1.10308e-09
A-II	A-I,A-III	PAWR	-1.3301	6.59169e-10
A-II	A-I,A-III	ALCAM	-1.30013	3.2773e-10
A-II	A-I,A-III	APBB2	-1.03687	2.94792e-10
A-II	A-I,A-III	NEDD4L	-1.35224	2.47729e-11
[truncated: 6,201 more rows]
