# Supplementary material for: Insights for disease modeling from single-cell transcriptomics of iPSC-derived Ngn2-induced neurons and astrocytes across differentiation time and co-culture
Source: BMC Biol. 2024 Apr 2;22:75. doi: 10.1186/s12915-024-01867-4 (PMC10985965; doi:10.1186/s12915-024-01867-4)
Supplement: Supplementary file 11 — Additional file 11: SuppTable4. Differential expression analysis between hiPSC-N and hiPSC-A. [file 12915_2024_1867_MOESM11_ESM.xlsx]

## Sheet: DimitriAvramNco_scran.zinb.DESe
ENSG	gene_short_name	num_cells_expressed	mean_cpc	DEG.A.vs.N_baseMean	DEG.A.vs.N_log2FoldChange	DEG.A.vs.N_lfcSE	DEG.A.vs.N_stat	DEG.A.vs.N_pvalue	DEG.A.vs.N_padj
ENSG00000104435.13	STMN2	1264	23.2945	23.7927	-5.55579	0.0799217	9055.23	0	0
ENSG00000117632.23	STMN1	1404	20.428	21.3696	-3.86851	0.0616833	3911.78	0	0
ENSG00000277586.2	NEFL	1284	26.2872	23.783	-4.59828	0.0956006	1737.87	0	0
ENSG00000188290.10	HES4	478	1.41274	1.32471	1.0241	0.104721	100.236	1.35261e-23	8.23778e-23
ENSG00000172020.12	GAP43	1205	12.684	12.8482	-5.1415	0.0919218	5642.37	0	0
ENSG00000175130.7	MARCKSL1	1381	15.5622	16.3291	-3.22373	0.0515654	4541.41	0	0
ENSG00000173267.14	SNCG	988	4.96816	4.78137	-3.67892	0.101289	1610.74	0	0
ENSG00000104722.14	NEFM	1016	15.1678	13.2188	-5.36114	0.12638	1508.74	0	0
ENSG00000105088.8	OLFM2	792	2.21127	2.27475	-1.47886	0.0897606	279.565	9.34156e-63	1.15129e-61
ENSG00000198938.2	MT-CO3	1616	52.4807	59.4932	2.31872	0.0496071	2457.99	0	0
ENSG00000197746.14	PSAP	891	7.28536	7.17211	3.6312	0.0711836	2964.64	0	0
ENSG00000198886.2	MT-ND4	1623	54.8169	59.5164	1.51401	0.0448722	1242.57	3.4225e-272	1.81786e-270
ENSG00000210082.2	MT-RNR2	1581	16.8206	19.5247	1.28789	0.0529544	624.191	9.16641e-138	2.3092e-136
ENSG00000139970.17	RTN1	1216	11.1549	11.1791	-4.69195	0.0910413	3731.95	0	0
ENSG00000165029.16	ABCA1	294	1.02021	0.996645	2.06233	0.145478	231.417	2.92651e-52	3.10884e-51
ENSG00000198840.2	MT-ND3	1456	10.7183	12.2454	1.70549	0.0565462	968.17	1.48949e-212	5.89123e-211
ENSG00000077279.18	DCX	1147	8.06124	8.55021	-5.2575	0.0986897	5752.47	0	0
ENSG00000234745.11	HLA-B	418	3.23331	2.79863	5.15167	0.0931815	3667.11	0	0
ENSG00000164683.17	HEY1	149	0.481935	0.469526	1.3991	0.16178	116.025	4.69235e-27	3.11371e-26
ENSG00000272398.6	CD24	1181	11.8604	12.9099	-5.67898	0.0970232	7938.03	0	0
ENSG00000162188.6	GNG3	979	4.09247	4.09444	-4.15856	0.10168	2553.51	0	0
ENSG00000198695.2	MT-ND6	1304	6.72015	7.15481	1.42859	0.0569575	657.984	4.10004e-145	1.08887e-143
ENSG00000130203.10	APOE	93	0.412737	0.332833	2.0524	0.192862	309.761	2.46172e-69	3.30912e-68
ENSG00000243449.6	C4orf48	1554	13.1641	13.2226	-1.5241	0.0406038	1415.48	9.10306308669762e-310	5.64719e-308
ENSG00000213190.3	MLLT11	1429	17.1108	17.7344	-3.3504	0.0522188	4659.32	0	0
ENSG00000065308.5	TRAM2	320	1.18371	1.02722	3.79018	0.0894067	2286.29	0	0
ENSG00000198727.2	MT-CYB	1607	29.2719	32.245	1.34339	0.0482335	829.799	1.7925e-182	6.06118e-181
ENSG00000132872.12	SYT4	856	3.4654	3.92431	-4.12879	0.117724	1296.74	5.77394e-284	3.23881e-282
ENSG00000119655.10	NPC2	507	3.65952	3.21573	4.67614	0.0798783	4136.74	0	0
ENSG00000151617.17	EDNRA	81	0.241886	0.224174	1.59596	0.150216	384.796	1.12423e-85	1.82739e-84
ENSG00000139174.12	PRICKLE1	511	8.40049	7.18579	5.94531	0.0909751	5032.33	0	0
ENSG00000158164.7	TMSB15A	1041	5.09859	5.62684	-4.64217	0.104484	2797.24	0	0
ENSG00000198763.3	MT-ND2	1592	19.1586	21.0481	0.923325	0.0534124	312.361	6.682e-70	9.05314e-69
ENSG00000079931.15	MOXD1	130	0.350276	0.315434	2.15854	0.119842	791.56	3.69117e-174	1.17843e-172
ENSG00000133169.6	BEX1	863	2.78322	2.67519	-2.72733	0.0956493	1038.77	6.73374e-228	2.89201e-226
ENSG00000221946.7	FXYD7	864	2.60808	2.8417	-3.93194	0.104676	1887.69	0	0
ENSG00000198804.2	MT-CO1	1613	51.6895	56.371	1.64721	0.0494972	1219.5	3.53228e-267	1.84354e-265
ENSG00000087245.13	MMP2	339	1.57685	1.39333	3.89198	0.0961355	1962.56	0	0
ENSG00000137267.6	TUBB2A	896	4.61176	4.14367	-2.66357	0.104825	616.561	4.18496e-136	1.04009e-134
ENSG00000137285.10	TUBB2B	1105	6.09737	5.89222	-3.0907	0.0863219	1368.09	1.80468e-299	1.08588e-297
ENSG00000015592.16	STMN4	901	3.30006	3.57932	-4.32754	0.108647	1955.27	0	0
ENSG00000198786.2	MT-ND5	951	2.7428	3.09346	0.982118	0.0682332	220.092	8.63479e-50	8.80646e-49
ENSG00000080573.7	COL5A3	46	0.127373	0.119594	0.679585	0.224012	135.868	2.13213e-31	1.56109e-30
ENSG00000153113.23	CAST	467	2.75811	2.33359	4.32452	0.0828396	3217.24	0	0
ENSG00000277443.3	MARCKS	1529	11.5383	11.6812	-0.828591	0.0450524	328.368	2.17928e-73	3.08856e-72
ENSG00000198712.1	MT-CO2	1627	107.917	107.89	1.81421	0.0422928	2065.8	0	0
ENSG00000137872.16	SEMA6D	1185	9.93876	11.3465	-5.28094	0.10279	3754.04	0	0
ENSG00000245532.9	NEAT1	600	15.6013	14.0919	6.32289	0.0777327	8373.91	0	0
ENSG00000129682.16	FGF13	873	3.15738	3.07404	-0.0612111	0.08981	0.488648	0.484531	0.54698
ENSG00000137726.17	FXYD6	955	3.45989	3.60664	-4.36788	0.101832	2765.47	0	0
ENSG00000074181.9	NOTCH3	65	0.193509	0.179024	1.1692	0.137195	310.21	1.96601e-69	2.6487e-68
ENSG00000211459.2	MT-RNR1	1097	3.87324	4.43786	1.47365	0.0652063	533.779	4.2544e-118	8.98325e-117
ENSG00000174521.7	TTC9B	589	1.6087	1.54803	-3.25822	0.108755	1085.8	4.02727e-238	1.79715e-236
ENSG00000182871.16	COL18A1	138	0.377832	0.358975	2.2029	0.122516	690.923	2.81531e-152	7.83197e-151
ENSG00000143603.19	KCNN3	83	0.300674	0.29442	0.796763	0.224204	37.5711	8.81417e-10	3.23415e-09
ENSG00000152583.12	SPARCL1	93	0.396816	0.366762	2.02855	0.202038	249.924	2.69764e-56	3.04203e-55
ENSG00000171951.5	SCG2	290	1.10349	0.977361	0.164945	0.174703	1.36476	0.242715	0.313622
ENSG00000144476.6	ACKR3	108	0.303123	0.265938	2.00655	0.137639	696.489	1.73489e-153	4.8829e-152
ENSG00000269028.3	MTRNR2L12	371	0.982854	1.21882	2.04497	0.0985067	468.064	8.45237e-104	1.60796e-102
ENSG00000130066.16	SAT1	582	4.05511	3.76322	3.96371	0.0960617	1977.26	0	0
ENSG00000148798.11	INA	1000	4.21066	4.33127	-4.4825	0.101854	2997.02	0	0
ENSG00000254772.10	EEF1G	344	0.882425	0.808865	1.16657	0.0883233	187.731	9.94401e-43	9.06018e-42
ENSG00000179915.23	NRXN1	1183	9.86038	11.4526	-5.87659	0.101285	5993.49	0	0
ENSG00000145416.13	MARCHF1	821	2.77281	2.8014	0.847924	0.0866862	98.8115	2.77713e-23	1.67479e-22
ENSG00000198899.2	MT-ATP6	1416	10.1696	10.8555	1.53537	0.056217	791.356	4.08713e-174	1.30311e-172
ENSG00000187109.14	NAP1L1	1254	6.24372	5.82436	1.7076	0.046381	1441.48	2.04025605571203e-315	1.31320287895431e-313
ENSG00000168824.14	NSG1	1075	4.60686	4.78466	-4.27478	0.0990814	3194.07	0	0
ENSG00000170017.12	ALCAM	901	4.40968	4.07466	0.385744	0.0955432	16.8771	3.98796e-05	0.000105386
ENSG00000235505.7	CASP17P	34	0.0998163	0.0851011	0.58897	0.174808	230.921	3.75453e-52	3.97964e-51
ENSG00000206527.10	HACD2	237	0.641764	0.611731	1.65003	0.108543	276.316	4.76827e-62	5.80217e-61
ENSG00000087460.25	GNAS	1514	12.0012	11.296	0.0302117	0.0471902	2.3861	0.122419	0.174361
ENSG00000105290.12	APLP1	1018	3.74403	3.85585	-2.68459	0.0879902	1073.78	1.65147e-235	7.32873e-234
ENSG00000133636.11	NTS	148	1.30741	1.51261	-3.17438	0.278081	128.263	9.83271e-30	6.98e-29
ENSG00000164300.17	SERINC5	258	0.852419	0.796188	2.42489	0.118407	515.678	3.68815e-114	7.58091e-113
ENSG00000204525.16	HLA-C	366	1.51562	1.32164	4.11698	0.0882772	2674.6	0	0
ENSG00000123384.13	LRP1	496	1.4158	1.32973	1.88702	0.080135	582.604	1.01782e-128	2.36782e-127
ENSG00000183722.9	LHFPL6	1112	6.14942	6.05312	-0.286708	0.0879432	10.4764	0.00120909	0.00267514
ENSG00000070214.16	SLC44A1	274	0.767299	0.805505	0.877637	0.122867	52.9009	3.50817e-13	1.51564e-12
ENSG00000184515.11	BEX5	429	1.13962	1.11494	-2.78563	0.114739	689.051	7.18898e-152	1.98611e-150
ENSG00000141985.9	SH3GL1	377	1.03307	0.942482	2.10393	0.0823574	696.388	1.82414e-153	5.1281e-152
ENSG00000117984.14	CTSD	423	1.6289	1.518	3.37345	0.0858749	1728.47	0	0
ENSG00000026025.16	VIM	821	17.4078	14.3909	4.8056	0.0794671	4247.19	0	0
ENSG00000164929.17	BAALC	352	0.859155	0.85303	-1.64113	0.120957	199.595	2.56009e-45	2.43996e-44
ENSG00000150636.17	CCDC102B	166	0.461727	0.45163	0.144167	0.172157	2.38325	0.122642	0.174619
ENSG00000178209.15	PLEC	372	1.24617	1.1116	3.24082	0.0906324	1467.62	4.24402389777631e-321	2.83030445876616e-319
ENSG00000112695.11	COX7A2	1554	11.4789	11.4002	-0.582652	0.0387015	224.837	7.96974e-51	8.25798e-50
ENSG00000182985.17	CADM1	1516	11.0594	11.0328	0.202973	0.0552677	13.773	0.000206283	0.00050381
ENSG00000133872.13	SARAF	1349	5.33435	5.23108	-0.398263	0.0506844	62.3217	2.917e-15	1.367e-14
ENSG00000118689.15	FOXO3	478	1.32701	1.25386	1.54292	0.0937215	285.37	5.07462e-64	6.36861e-63
ENSG00000196924.17	FLNA	434	2.24372	1.93334	4.21773	0.0799315	3267.38	0	0
ENSG00000164434.12	FABP7	56	0.29455	0.257247	1.75092	0.304145	161.998	4.14145e-37	3.40624e-36
ENSG00000141753.7	IGFBP4	226	0.838334	0.775257	3.39392	0.117937	1328.13	8.69431e-291	5.02971e-289
ENSG00000108387.14	SEPTIN4	87	0.276791	0.262758	-0.236535	0.15234	0.659355	0.416788	0.48659
ENSG00000008282.8	SYPL1	1630	36.4532	36.4637	0.04569	0.0194999	5.54991	0.0184817	0.0331002
ENSG00000175390.14	EIF3F	767	4.56399	3.87909	3.16314	0.0655375	2715.99	0	0
ENSG00000164330.17	EBF1	1165	8.24556	9.47842	-4.03708	0.0914311	2105.4	0	0
ENSG00000133816.15	MICAL2	256	1.00796	0.859604	3.54633	0.110201	1511.34	0	0
ENSG00000183087.15	GAS6	382	2.96142	2.53183	4.33442	0.10625	1904.06	0	0
ENSG00000103888.17	CEMIP	244	3.27434	2.97207	5.29858	0.163759	1409.41	0	1.17503e-306
ENSG00000169750.9	RAC3	779	2.12002	2.10499	-2.18285	0.0922173	692.406	1.34001e-152	3.74081e-151
ENSG00000197956.10	S100A6	766	16.6093	15.1675	5.21086	0.089506	3850.02	0	0
ENSG00000164176.13	EDIL3	860	3.3417	3.21802	0.627504	0.0883814	52.1411	5.16533e-13	2.21326e-12
ENSG00000184009.12	ACTG1	1590	23.03	21.2977	0.940135	0.0379914	654.079	2.89781e-144	7.66195e-143
ENSG00000118785.14	SPP1	137	0.478261	0.469474	2.70253	0.149622	744.19	7.35721e-164	2.2079e-162
ENSG00000117115.13	PADI2	147	1.53276	1.31699	4.23195	0.214244	746.106	2.81936e-164	8.49276e-163
ENSG00000163738.18	MTHFD2L	242	0.636252	0.680641	0.389549	0.113079	14.6393	0.000130173	0.000325304
ENSG00000169504.15	CLIC4	646	2.62645	2.38518	2.80452	0.0718129	1713.07	0	0
ENSG00000101460.13	MAP1LC3A	933	2.57012	2.52786	-0.397793	0.0669704	35.9643	2.00965e-09	7.24005e-09
ENSG00000166147.13	FBN1	385	2.19963	1.98984	4.56967	0.0917266	2949.22	0	0
ENSG00000177425.11	PAWR	360	1.3368	1.1252	3.35721	0.0937955	1503.89	0	0
ENSG00000115461.5	IGFBP5	403	6.90386	5.58294	6.02856	0.122064	2833.51	0	0
ENSG00000105854.13	PON2	448	1.4305	1.27388	3.12063	0.0823296	1604.86	0	0
ENSG00000148053.16	NTRK2	400	1.23025	1.19752	-0.440555	0.140269	10.7365	0.00105045	0.00234751
ENSG00000168280.17	KIF5C	1085	5.49479	5.76425	-4.61754	0.100901	3438.25	0	0
ENSG00000090266.13	NDUFB2	1272	4.68647	4.47334	0.148077	0.0506543	11.0314	0.000895816	0.00202397
ENSG00000185737.13	NRG3	1133	11.2823	13.2147	-6.05732	0.109034	3785.34	0	0
ENSG00000116260.17	QSOX1	230	0.666871	0.654689	2.3016	0.100826	649.464	2.92211e-143	7.69234e-142
ENSG00000158623.14	COPG2	754	2.13472	2.19415	-0.592448	0.088746	44.4371	2.62667e-11	1.03838e-10
ENSG00000182667.14	NTM	813	3.60563	3.76351	0.267777	0.110917	6.02132	0.014134	0.0259566
ENSG00000156475.18	PPP2R2B	968	3.35456	3.69861	-3.68952	0.103176	1753.04	0	0
ENSG00000063660.9	GPC1	427	1.34599	1.30754	2.83225	0.0845598	1217.78	8.35483e-267	4.35104e-265
ENSG00000168702.17	LRP1B	992	9.39253	12.0301	-4.70359	0.126413	1095.57	3.03224e-240	1.37614e-238
ENSG00000107438.9	PDLIM1	270	0.907532	0.715248	3.0339	0.106341	1131.97	3.71263e-248	1.7477e-246
ENSG00000164442.10	CITED2	403	1.47704	1.33858	2.59501	0.100011	745.878	3.15988e-164	9.50657e-163
ENSG00000046653.15	GPM6B	620	1.92223	2.00863	-0.201187	0.113313	3.46243	0.0627781	0.0971631
ENSG00000128564.7	VGF	385	1.38028	1.21632	-2.96354	0.138582	495.526	8.94118e-110	1.77699e-108
ENSG00000110492.15	MDK	754	2.25658	2.12724	1.27	0.0782593	275.531	7.07043e-62	8.59043e-61
ENSG00000166681.13	BEX3	1451	7.37783	7.17605	-0.117471	0.0433351	8.37985	0.00379404	0.00776069
ENSG00000166257.9	SCN3B	475	1.28169	1.29082	-3.01244	0.111584	867.811	9.75909e-191	3.45061e-189
ENSG00000072832.14	CRMP1	1012	4.03184	4.15426	-3.68917	0.0965852	2299.78	0	0
ENSG00000153944.11	MSI2	912	2.57808	2.61243	0.498133	0.0703227	50.3984	1.25495e-12	5.29317e-12
ENSG00000182732.18	RGS6	236	0.874464	0.984093	-0.490903	0.203272	6.92546	0.00849771	0.0163106
ENSG00000152104.12	PTPN14	351	1.42743	1.24785	4.10863	0.0892226	2671.67	0	0
ENSG00000163697.17	APBB2	1128	4.49235	4.4236	1.4577	0.0577846	665.543	9.30938e-147	2.4972e-145
ENSG00000081923.14	ATP8B1	107	0.301286	0.262852	1.58008	0.145555	341.484	3.03127e-76	4.45651e-75
ENSG00000105409.19	ATP1A3	477	1.41457	1.38492	-3.25585	0.115978	919.592	5.40509e-202	2.02759e-200
ENSG00000232177.1	MTND4P24	908	2.66993	2.84323	1.2127	0.064148	365.407	1.87161e-81	2.9102e-80
ENSG00000053438.11	NNAT	188	0.725658	0.756951	-2.33242	0.195153	192.704	8.16865e-44	7.60127e-43
ENSG00000257704.3	INAFM1	390	0.974893	0.944651	0.00739159	0.102555	0.774751	0.378751	0.45062
ENSG00000233927.5	RPS28	626	1.56644	1.50166	1.16112	0.0658702	313.16	4.47621e-70	6.08176e-69
ENSG00000138709.19	LARP1B	857	2.0643	2.19542	0.482883	0.0623247	65.1361	6.99006e-16	3.34564e-15
ENSG00000152952.12	PLOD2	295	1.43907	1.29696	4.17514	0.109528	1977.19	0	0
ENSG00000132470.14	ITGB4	65	0.183099	0.162383	1.23315	0.168137	315.81	1.18464e-70	1.61596e-69
ENSG00000112531.17	QKI	494	1.53399	1.45184	2.23689	0.0957841	584.326	4.29651e-129	1.00439e-127
ENSG00000134030.14	CTIF	676	1.72137	1.74281	0.5195	0.0755059	47.098	6.75234e-12	2.73974e-11
ENSG00000102935.11	ZNF423	765	2.14942	2.3703	-2.35219	0.100864	620.307	6.41329e-137	1.60052e-135
ENSG00000130707.17	ASS1	266	0.844458	0.687642	2.92047	0.0955466	1210.76	2.80133e-265	1.44633e-263
ENSG00000005884.18	ITGA3	308	0.909369	0.852426	2.51246	0.0959774	781.827	4.82205e-172	1.52326e-170
ENSG00000169862.19	CTNND2	1177	5.89773	6.26076	-2.83571	0.0774959	1449.06	4.57901868608557e-317	2.96315581076754e-315
ENSG00000078018.19	MAP2	1241	5.71157	6.19805	-2.61094	0.0689688	1661.49	0	0
ENSG00000183098.11	GPC6	1181	7.1335	7.80023	0.283247	0.0901629	10.2811	0.00134401	0.00295243
ENSG00000106366.8	SERPINE1	305	2.96203	2.53877	5.16293	0.128413	2155.74	0	0
ENSG00000067064.11	IDI1	819	2.34354	2.3159	-1.74795	0.0878272	432.637	4.33419e-96	7.73646e-95
ENSG00000065534.18	MYLK	163	0.645438	0.52726	2.87545	0.129661	914.787	5.99016e-201	2.23657e-199
ENSG00000163739.4	CXCL1	78	0.268218	0.256421	1.9275	0.197183	395.874	4.35652e-88	7.25321e-87
ENSG00000111817.17	DSE	215	0.576852	0.555746	1.93448	0.0967702	490.342	1.20086e-108	2.37092e-107
ENSG00000103187.8	COTL1	765	2.01837	1.94556	-0.382964	0.0754172	27.3955	1.6582e-07	5.308e-07
ENSG00000106624.11	AEBP1	141	0.344152	0.339496	2.12835	0.117253	740.718	4.18397e-163	1.25248e-161
ENSG00000170035.16	UBE2E3	1334	4.65401	4.69728	-0.524358	0.0507284	107.556	3.3625e-25	2.13394e-24
ENSG00000100167.20	SEPTIN3	560	1.44458	1.51139	-3.25729	0.106395	1169.31	2.85828e-256	1.40044e-254
ENSG00000148154.10	UGCG	526	1.79731	1.61508	2.033	0.0880859	577.722	1.17361e-127	2.70404e-126
ENSG00000124145.6	SDC4	264	0.929577	0.816384	3.57642	0.105179	1735.75	0	0
ENSG00000109046.15	WSB1	1312	4.24434	4.4962	-0.100829	0.0516146	8.82801	0.00296642	0.0061746
ENSG00000242173.10	ARHGDIG	374	1.01164	0.954254	-2.68506	0.115965	641.862	1.31525e-141	3.42109e-140
ENSG00000038382.20	TRIO	1258	5.39804	5.20392	1.16841	0.0513155	538.197	4.6514e-119	9.90868e-118
ENSG00000181019.13	NQO1	160	0.466013	0.408811	2.29641	0.11424	696.023	2.19052e-153	6.14369e-152
ENSG00000131116.12	ZNF428	1288	4.77281	4.87767	-1.46826	0.0544791	797.361	2.02225e-175	6.51681e-174
ENSG00000166444.19	DENND2B	400	1.7673	1.48683	3.73255	0.0889193	2043.08	0	0
ENSG00000185532.18	PRKG1	836	7.56461	6.95158	-1.40111	0.132744	97.7386	4.77417e-23	2.85974e-22
ENSG00000164032.12	H2AZ1	1321	5.11023	5.02994	-0.404871	0.0525529	59.9555	9.70286e-15	4.4571e-14
ENSG00000144218.18	AFF3	1376	7.2278	7.80284	-1.10652	0.062273	299.129	5.09943e-67	6.66088e-66
ENSG00000154678.17	PDE1C	307	1.44091	1.22232	3.75765	0.10488	1593.38	0	0
ENSG00000103335.22	PIEZO1	104	0.253521	0.221346	1.52032	0.110089	502.974	2.14204e-111	4.32153e-110
ENSG00000136603.14	SKIL	973	2.7869	2.87887	-0.167585	0.0735672	5.25933	0.0218294	0.0384561
ENSG00000140464.19	PML	104	0.291488	0.271825	1.29235	0.124922	261.402	8.48884e-59	9.86926e-58
ENSG00000142168.14	SOD1	1012	3.13595	3.02233	0.192673	0.063865	10.0399	0.00153185	0.00333786
ENSG00000156103.16	MMP16	538	1.34966	1.50623	-1.66069	0.114246	226.051	4.3301e-51	4.50812e-50
ENSG00000176658.17	MYO1D	297	0.769749	0.78764	0.0509522	0.112207	0.559527	0.454451	0.520762
ENSG00000124875.10	CXCL6	50	0.150643	0.146353	1.17089	0.222173	278.598	1.51738e-62	1.86054e-61
ENSG00000155052.14	CNTNAP5	984	6.90141	8.11478	-5.568	0.11954	2124.06	0	0
ENSG00000105677.12	TMEM147	779	2.20882	2.01671	1.13017	0.0630938	336.34	3.99831e-75	5.7861e-74
ENSG00000071242.12	RPS6KA2	814	2.60808	2.39739	1.13192	0.0700142	275.446	7.37953e-62	8.96145e-61
ENSG00000205922.4	ONECUT3	876	3.73668	4.38346	-4.8741	0.118072	1795.3	0	0
ENSG00000197321.14	SVIL	757	4.6289	4.28649	3.29922	0.0784841	2006.72	0	0
ENSG00000135919.13	SERPINE2	448	2.33987	2.15927	3.78038	0.106666	1450.71	2.01136298310813e-317	1.30510276779838e-315
ENSG00000114480.13	GBE1	264	0.75199	0.702449	2.36009	0.103102	632.495	1.43299e-139	3.67165e-138
ENSG00000144834.14	TAGLN3	763	2.58604	2.59345	-4.00714	0.10899	1645.5	0	0
ENSG00000003436.16	TFPI	185	0.491121	0.483064	2.6996	0.10927	1089.31	6.95221e-239	3.13738e-237
ENSG00000152217.19	SETBP1	1001	3.55603	4.11194	-2.44033	0.0891537	784.31	1.39135e-172	4.40101e-171
ENSG00000212907.2	MT-ND4L	773	1.93264	2.06474	1.00281	0.0663826	231.525	2.77218e-52	2.94749e-51
ENSG00000099795.7	NDUFB7	1069	3.12554	3.12162	-0.0687706	0.060274	1.3371	0.247547	0.319076
ENSG00000151414.15	NEK7	226	0.6485	0.605805	2.28178	0.103223	623.093	1.58878e-137	3.98991e-136
ENSG00000131711.15	MAP1B	1613	60.9424	61.9043	-2.43112	0.0382573	3345.46	0	0
ENSG00000101210.12	EEF1A2	404	1.07716	1.05725	-2.54605	0.115269	563.285	1.62214e-124	3.63626e-123
ENSG00000186010.19	NDUFA13	1331	5.43968	5.41438	-0.309449	0.0536878	33.0244	9.10087e-09	3.14787e-08
ENSG00000103485.19	QPRT	135	0.396203	0.373023	0.570817	0.129118	39.6919	2.97356e-10	1.11546e-09
ENSG00000146648.18	EGFR	76	0.238824	0.201862	1.22808	0.133452	293.628	8.0568e-66	1.03437e-64
ENSG00000143473.13	KCNH1	181	0.50643	0.478231	1.21799	0.131245	125.915	3.20936e-29	2.24964e-28
ENSG00000177469.13	CAVIN1	368	1.48928	1.24755	4.06107	0.081524	3026.18	0	0
ENSG00000102003.10	SYP	494	1.22964	1.2925	-3.09737	0.107259	1039.93	3.76451e-228	1.61969e-226
ENSG00000067560.12	RHOA	794	2.9057	2.65142	2.07427	0.0604364	1274.63	3.6861e-279	2.03908e-277
ENSG00000137880.6	GCHFR	28	0.129822	0.121148	0.0741399	0.175911	25.9894	3.43294e-07	1.07483e-06
ENSG00000177519.4	RPRM	166	0.439069	0.488268	-1.72226	0.12606	288.957	8.38899e-65	1.06394e-63
ENSG00000245870.4	LINC00682	144	0.596448	0.575195	-2.02987	0.251405	111.25	5.2154e-26	3.37679e-25
ENSG00000105649.9	RAB3A	664	1.82792	1.87709	-3.47419	0.106153	1348.54	3.20287e-295	1.8893e-293
ENSG00000143742.13	SRP9	1411	5.94489	6.21078	-1.2168	0.047455	697.153	1.24387e-153	3.50915e-152
ENSG00000147862.17	NFIB	409	1.53582	1.30847	2.79325	0.124393	594.755	2.31591e-131	5.56004e-130
ENSG00000061918.13	GUCY1B1	61	0.193509	0.19128	-0.514665	0.156436	8.1344	0.00434333	0.00879806
ENSG00000167644.12	C19orf33	50	0.145132	0.131012	1.04473	0.187291	331.475	4.58658e-74	6.55054e-73
ENSG00000184226.15	PCDH9	1271	9.20882	10.3601	-2.84404	0.0789088	1146.41	2.69806e-251	1.29034e-249
ENSG00000018236.15	CNTN1	856	2.86405	3.16104	-4.2952	0.106859	2059.92	0	0
ENSG00000162493.16	PDPN	62	0.159829	0.150243	1.13991	0.16084	394.098	1.06084e-87	1.75767e-86
ENSG00000113361.13	CDH6	303	0.965095	0.968972	0.633693	0.182854	11.982	0.000537173	0.0012499
ENSG00000170091.11	NSG2	843	2.4752	2.61556	-3.73707	0.102865	1845.07	0	0
ENSG00000006453.14	BAIAP2L1	75	0.233313	0.22133	1.19447	0.129619	288.198	1.22784e-64	1.55475e-63
ENSG00000180389.7	ATP5F1EP2	255	0.639927	0.630875	1.08521	0.092763	152.045	6.1946e-35	4.90016e-34
ENSG00000214944.9	ARHGEF28	78	0.218004	0.180691	1.19248	0.144741	285.723	4.25196e-64	5.34456e-63
ENSG00000132563.16	REEP2	427	1.03184	1.02785	-1.22848	0.105383	151.376	8.67275e-35	6.8245e-34
ENSG00000250320.6	EDIL3-DT	138	0.386405	0.348962	0.875755	0.119596	100.64	1.10304e-23	6.73666e-23
ENSG00000244921.2	MTCYBP18	129	0.409675	0.457544	0.720855	0.110788	76.4884	2.21507e-18	1.16138e-17
ENSG00000124406.16	ATP8A1	770	2.3711	2.67575	-4.03476	0.111069	1560.7	0	0
ENSG00000129355.6	CDKN2D	717	2.12799	2.08913	-3.1369	0.104094	1201.21	3.33373e-263	1.70653e-261
ENSG00000120306.11	CYSTM1	458	1.10716	1.00427	0.549248	0.0868797	45.7062	1.37387e-11	5.50374e-11
ENSG00000162745.10	OLFML2B	37	0.11635	0.107414	0.388881	0.165974	104.376	1.67369e-24	1.04314e-23
ENSG00000152953.13	STK32B	127	0.360686	0.356208	-0.445722	0.152917	6.40095	0.0114059	0.0213682
ENSG00000134294.14	SLC38A2	408	1.11023	1.04533	1.44256	0.0879389	279.046	1.21212e-62	1.49005e-61
ENSG00000130449.6	ZSWIM6	870	2.78261	2.73968	1.33437	0.0671156	408.339	8.4269e-91	1.4318e-89
ENSG00000184524.6	CEND1	158	0.433558	0.426317	-1.57574	0.130634	215.993	6.76674e-49	6.80872e-48
ENSG00000135298.14	ADGRB3	894	3.96938	4.75234	-4.39466	0.119911	1368.87	1.22373e-299	7.38171e-298
ENSG00000136068.14	FLNB	363	0.966932	0.921319	1.48398	0.0970834	246.908	1.22591e-55	1.36891e-54
ENSG00000154518.9	ATP5MC3	1147	3.87263	3.65639	-0.237527	0.0566303	21.6891	3.20607e-06	9.33779e-06
ENSG00000075223.14	SEMA3C	595	3.40233	3.03928	3.35731	0.0953588	1405.09	1.64672e-307	1.0137e-305
ENSG00000135447.17	PPP1R1A	644	1.87814	1.85485	-3.701	0.110067	1364.1	1.33201e-298	7.95498e-297
ENSG00000166073.10	GPR176	99	0.263931	0.237684	1.28902	0.130669	277.877	2.17848e-62	2.66162e-61
ENSG00000146072.6	TNFRSF21	384	0.926516	0.940378	0.00153575	0.108099	0.00347763	0.952975	0.953968
ENSG00000156052.10	GNAQ	1504	6.79241	7.27232	-0.713347	0.0447155	264.465	1.82504e-59	2.14467e-58
ENSG00000172247.4	C1QTNF4	131	0.371709	0.380336	-1.51195	0.126233	236.88	1.88354e-53	2.03054e-52
ENSG00000215845.11	TSTD1	270	0.652786	0.615035	-2.1968	0.129595	401.966	2.05578e-89	3.47083e-88
ENSG00000162849.16	KIF26B	954	2.97551	3.28254	-1.12462	0.0845417	174.667	7.07669e-40	6.11802e-39
ENSG00000168913.7	ENHO	349	0.875689	0.892677	-2.20846	0.111291	465.913	2.48378e-103	4.71389e-102
ENSG00000133818.14	RRAS2	468	1.34231	1.23904	1.59516	0.0857261	365.145	2.13404e-81	3.31612e-80
ENSG00000136160.17	EDNRB	17	0.0600122	0.058537	0.0700531	0.237518	68.2317	1.45371e-16	7.14152e-16
ENSG00000071575.11	TRIB2	317	0.808328	0.800743	-0.644497	0.112633	34.8889	3.49073e-09	1.23863e-08
ENSG00000197696.10	NMB	125	0.483772	0.438058	2.20535	0.14688	427.03	7.20134e-95	1.27125e-93
ENSG00000006128.12	TAC1	342	1.75873	1.91599	-3.72692	0.179567	435.686	9.40594e-97	1.69406e-95
ENSG00000163931.16	TKT	697	2.26087	2.05625	1.684	0.0740517	555.269	8.99206e-123	1.98056e-121
ENSG00000113580.15	NR3C1	332	1.05144	0.924202	3.0712	0.0978963	1175.66	1.1868e-257	5.88694e-256
ENSG00000099194.6	SCD	739	2.1335	2.05283	0.11498	0.0838398	1.97636	0.159775	0.219594
ENSG00000145354.12	CISD2	621	1.46724	1.44071	0.225603	0.0732185	9.67534	0.00186758	0.00401799
ENSG00000198435.4	NRARP	21	0.0691978	0.0652366	0.0519211	0.224961	53.2564	2.92728e-13	1.26947e-12
ENSG00000166452.11	AKIP1	419	1.30067	1.19182	1.99818	0.0851267	590.104	2.37891e-130	5.64357e-129
ENSG00000173406.15	DAB1	814	4.15677	5.13956	-4.87788	0.13005	1285.55	1.56078e-281	8.71423e-280
ENSG00000133112.16	TPT1	1483	24.8322	21.8315	2.95029	0.0394707	6371.73	0	0
ENSG00000215217.7	C5orf49	19	0.0691978	0.0706203	-0.417679	0.20061	1.56378	0.211113	0.278744
ENSG00000196526.10	AFAP1	732	2.30251	2.21099	1.75904	0.0698516	665.302	1.05018e-146	2.81391e-145
ENSG00000150687.12	PRSS23	281	0.914881	0.791882	3.43958	0.0991406	1670.58	0	0
ENSG00000136810.13	TXN	1396	6.98898	6.63626	0.36191	0.046907	62.4177	2.77814e-15	1.3032e-14
ENSG00000124785.9	NRN1	751	2.91182	3.01533	-4.41884	0.119376	1474.58	1.28457067918724e-322	8.61650486347134e-321
ENSG00000166689.16	PLEKHA7	436	1.17881	1.06387	1.6075	0.0795451	432.774	4.04733e-96	7.22978e-95
ENSG00000185305.11	ARL15	839	2.29761	2.44354	0.360836	0.0819062	19.9264	8.04831e-06	2.27109e-05
ENSG00000166979.13	EVA1C	67	0.213717	0.215377	0.20931	0.188708	17.1728	3.41288e-05	9.08083e-05
ENSG00000163661.4	PTX3	224	1.80894	1.52469	4.46547	0.14759	1424.52	9.88906620428274e-312	6.21509689613665e-310
ENSG00000054148.17	PHPT1	1154	4.67606	4.38134	1.23063	0.0545709	533.457	4.99831e-118	1.05448e-116
ENSG00000164694.17	FNDC1	87	0.219841	0.194757	1.49121	0.144957	449.533	9.11268e-100	1.67903e-98
ENSG00000129315.11	CCNT1	1352	4.56338	4.63552	-0.186537	0.0440222	18.9787	1.32184e-05	3.66114e-05
ENSG00000079841.18	RIMS1	686	1.97673	1.9913	-0.188321	0.0942877	4.18916	0.0406832	0.0666309
ENSG00000182446.14	NPLOC4	360	0.869565	0.855137	0.784784	0.0891302	79.3755	5.13598e-19	2.75233e-18
ENSG00000167614.13	TTYH1	24	0.112064	0.0985784	0.0286633	0.246313	18.3666	1.82222e-05	4.9821e-05
ENSG00000111786.9	SRSF9	1091	3.56277	3.35808	0.720122	0.0526032	196.041	1.52663e-44	1.43506e-43
ENSG00000120742.11	SERP1	502	1.5744	1.42478	2.49623	0.0708296	1362.54	2.89992e-298	1.72758e-296
ENSG00000089159.16	PXN	219	0.595224	0.554363	1.25235	0.100565	187.546	1.09158e-42	9.9343e-42
ENSG00000156298.12	TSPAN7	384	1.0643	1.06625	-2.7431	0.116929	645.981	1.67181e-142	4.37219e-141
ENSG00000270885.1	RASL10B	37	0.154317	0.151415	-0.511964	0.145245	9.52619	0.0020256	0.00433197
ENSG00000163453.11	IGFBP7	473	6.43172	5.6792	5.95503	0.0929048	4814.27	0	0
ENSG00000177875.4	CCDC184	600	1.57257	1.59543	-3.18969	0.105405	1152.03	1.62516e-252	7.83468e-251
ENSG00000134250.20	NOTCH2	190	0.471525	0.392217	2.50015	0.0951721	1130.34	8.39834e-248	3.94574e-246
ENSG00000128607.14	KLHDC10	536	1.28536	1.31874	0.0878579	0.0812305	1.74977	0.185906	0.250223
ENSG00000164199.18	ADGRV1	44	0.191672	0.193995	0.0653473	0.207336	9.15751	0.00247699	0.00522516
ENSG00000134986.13	NREP	1402	7.69014	8.16213	-1.17755	0.0577623	398.619	1.10027e-88	1.84464e-87
ENSG00000115594.12	IL1R1	65	0.181874	0.162851	1.34044	0.162307	384.366	1.3943e-85	2.2633e-84
ENSG00000169783.12	LINGO1	431	1.01653	1.06041	-2.90655	0.10954	892.083	5.16391e-196	1.89275e-194
ENSG00000102445.18	RUBCNL	19	0.0636865	0.0589792	0.0984301	0.189616	79.4119	5.04221e-19	2.70269e-18
ENSG00000016082.15	ISL1	349	1.78138	1.53654	-3.45853	0.191319	352.205	1.40268e-78	2.12464e-77
ENSG00000106484.15	MEST	614	3.59584	3.08882	3.24567	0.0868482	1599.36	0	0
ENSG00000158710.14	TAGLN2	299	0.892835	0.745965	3.23958	0.0914727	1625.9	0	0
ENSG00000163513.17	TGFBR2	253	0.848132	0.747991	3.38953	0.1082	1459.84	2.08258551035002e-319	1.37737498197077e-317
ENSG00000142534.7	RPS11	1467	13.6467	12.2642	1.76486	0.0367114	2513.07	0	0
ENSG00000122861.16	PLAU	234	0.983466	0.86843	3.64615	0.116687	1546.16	0	0
ENSG00000276644.5	DACH1	1062	6.7722	7.84453	-4.40676	0.109607	1719.72	0	0
ENSG00000128510.12	CPA4	286	3.27557	2.89592	5.26207	0.138024	1894.06	0	0
ENSG00000167552.14	TUBA1A	1523	28.7734	26.0169	-2.45883	0.0776481	796.565	3.01164e-175	9.66624e-174
ENSG00000150938.10	CRIM1	471	1.76485	1.61939	2.92867	0.0949889	1056.15	1.12356e-231	4.90443e-230
ENSG00000162374.17	ELAVL4	830	3.24311	3.29706	-4.52088	0.109912	2033.52	0	0
ENSG00000129116.19	PALLD	717	5.30986	4.62101	3.462	0.0738217	2544.01	0	0
ENSG00000103257.9	SLC7A5	448	1.75138	1.53171	2.78228	0.0989999	893.94	2.03805e-196	7.51606e-195
ENSG00000177410.13	ZFAS1	1273	11.9235	10.4968	2.8231	0.0555968	2926.25	0	0
ENSG00000086062.12	B4GALT1	338	2.37722	1.97187	4.25993	0.127064	1371.23	3.75925e-300	2.27335e-298
ENSG00000101938.14	CHRDL1	58	0.146969	0.142211	0.870937	0.168245	257.377	6.40018e-58	7.34491e-57
ENSG00000163558.13	PRKCI	501	1.17636	1.21857	-0.0168875	0.0842064	1.44024	0.2301	0.300052
ENSG00000117410.14	ATP6V0B	1072	3.42192	3.35416	-0.714079	0.0656481	119.191	9.51008e-28	6.44602e-27
ENSG00000138814.17	PPP3CA	1365	5.99143	6.17076	0.138797	0.0585064	5.95386	0.0146851	0.0268412
ENSG00000141756.18	FKBP10	317	0.862829	0.808498	3.42304	0.0834931	2135.29	0	0
ENSG00000183072.10	NKX2-5	212	0.559094	0.488152	2.81187	0.0996694	1276.19	1.69234e-279	9.3833e-278
ENSG00000204442.3	FAM155A	1521	11.891	12.6504	-0.844126	0.0538779	233.042	1.2942e-52	1.38094e-51
ENSG00000143198.13	MGST3	935	2.99081	2.80219	-0.190583	0.0746382	7.26425	0.00703406	0.0137117
ENSG00000079462.7	PAFAH1B3	1008	3.73239	3.73155	-2.70191	0.0860025	1198.91	1.04983e-262	5.35125e-261
ENSG00000186469.8	GNG2	971	3.1929	3.46147	-3.77143	0.100039	2228.48	0	0
ENSG00000081041.9	CXCL2	62	0.24556	0.242624	1.90391	0.219482	368.783	3.44537e-82	5.39925e-81
ENSG00000083444.17	PLOD1	147	0.349051	0.322973	1.92821	0.103997	649.383	3.04231e-143	7.99996e-142
ENSG00000140022.13	STON2	160	0.431721	0.398374	0.482939	0.137812	26.6743	2.40802e-07	7.6319e-07
ENSG00000135636.14	DYSF	198	0.642376	0.523884	2.75312	0.120035	883.917	3.07706e-194	1.10756e-192
ENSG00000008394.13	MGST1	416	2.35273	2.07997	4.57225	0.0851066	3402.04	0	0
ENSG00000125430.9	HS3ST3B1	274	0.668708	0.623381	0.855156	0.155835	40.2153	2.27456e-10	8.5834e-10
ENSG00000158258.16	CLSTN2	519	1.62339	1.76657	-0.240408	0.125878	4.42939	0.0353251	0.058858
ENSG00000120875.9	DUSP4	529	1.3019	1.38142	-2.51003	0.109771	616.774	3.76276e-136	9.36128e-135
ENSG00000123500.10	COL10A1	14	0.0379669	0.0317621	-0.0105503	0.253593	96.5984	8.4916e-23	5.06374e-22
ENSG00000153707.17	PTPRD	1200	15.2596	18.0796	-4.94349	0.100336	2120.83	0	0
ENSG00000136720.7	HS6ST1	232	0.611145	0.64827	-0.874352	0.12665	51.6671	6.57548e-13	2.80647e-12
ENSG00000145147.20	SLIT2	1012	4.94182	5.14675	-0.792513	0.0964494	63.759	1.40608e-15	6.66215e-15
ENSG00000115380.20	EFEMP1	125	0.51684	0.455708	2.53851	0.154156	577.133	1.57676e-127	3.62595e-126
ENSG00000135931.17	ARMC9	1067	3.63931	3.52401	1.21408	0.0527452	542.991	4.21353e-120	9.03201e-119
ENSG00000139910.20	NOVA1	1176	7.41335	8.39372	-3.84003	0.0910081	1945.11	0	0
ENSG00000180044.5	C3orf80	13	0.039804	0.0400606	-0.143212	0.292047	31.1978	2.33029e-08	7.88411e-08
ENSG00000164574.16	GALNT10	295	0.823637	0.733087	2.67378	0.0917195	1009.06	1.93154e-221	7.99523e-220
ENSG00000115419.12	GLS	518	1.42009	1.36565	1.75986	0.0851869	445.026	8.72394e-99	1.59759e-97
ENSG00000231185.7	SPRY4-AS1	387	0.957746	1.07314	-2.06044	0.12431	306.96	1.0036e-68	1.33858e-67
ENSG00000135406.14	PRPH	141	0.629516	0.505546	-1.9714	0.245858	120.822	4.18021e-28	2.86003e-27
ENSG00000076641.4	PAG1	176	0.482547	0.48732	0.286907	0.140749	7.56761	0.00594266	0.0117396
ENSG00000163814.8	CDCP1	17	0.0667483	0.0621556	0.209352	0.195703	128.7	7.88671e-30	5.6019e-29
ENSG00000087842.11	PIR	59	0.192897	0.172459	0.90557	0.145771	189.536	4.01472e-43	3.6901e-42
ENSG00000166780.11	BMERB1	678	1.71525	1.74228	-1.64456	0.0892465	395.112	6.38426e-88	1.06072e-86
ENSG00000122884.12	P4HA1	302	0.885487	0.865569	2.5757	0.095021	825.629	1.44558e-181	4.8607e-180
ENSG00000184897.6	H1-10	914	2.50888	2.73514	-2.20512	0.0853715	813.264	7.04979e-179	2.32488e-177
ENSG00000130770.18	ATP5IF1	1003	3.08451	2.94498	-0.409722	0.0638458	43.3382	4.60501e-11	1.80031e-10
ENSG00000124126.14	PREX1	40	0.135946	0.122116	0.670358	0.240361	107.733	3.07604e-25	1.95421e-24
ENSG00000197555.9	SIPA1L1	392	1.55052	1.37061	3.38669	0.0908939	1572.74	0	0
ENSG00000143367.16	TUFT1	130	0.380894	0.337152	1.40217	0.125851	236.069	2.83004e-53	3.0468e-52
ENSG00000166225.8	FRS2	198	0.530925	0.551312	0.366718	0.115112	15.1123	0.000101301	0.00025611
ENSG00000184838.15	PRR16	238	0.806491	0.673498	3.31365	0.10208	1586.81	0	0
ENSG00000242372.8	EIF6	543	1.61176	1.39972	1.97428	0.0777917	704.035	3.96581e-155	1.13077e-153
ENSG00000108947.5	EFNB3	72	0.243111	0.251365	-1.01735	0.134155	102.636	4.02755e-24	2.48633e-23
ENSG00000171843.16	MLLT3	1381	5.12676	5.17874	0.0969802	0.0443293	5.10543	0.0238511	0.0416448
ENSG00000144369.13	FAM171B	1160	4.12309	4.34965	-1.65901	0.0682133	611.75	4.65694e-135	1.14906e-133
ENSG00000101489.20	CELF4	710	2.02817	2.2748	-3.89649	0.111247	1455.69	1.66584113808293e-318	1.08678029224319e-316
ENSG00000164543.7	STK17A	277	0.756889	0.633436	3.0419	0.0880659	1553.05	0	0
ENSG00000164405.11	UQCRQ	1299	6.90141	6.45792	1.5656	0.0451536	1273.21	7.49519e-279	4.13666e-277
ENSG00000101384.12	JAG1	75	0.228414	0.206012	1.42803	0.172585	286.862	2.40009e-64	3.02792e-63
ENSG00000251003.9	ZFPM2-AS1	156	0.388242	0.329373	2.30698	0.108751	935.578	1.81027e-205	6.90953e-204
ENSG00000259045.1	MTCO1P2	516	1.28536	1.31989	1.41222	0.0764405	345.424	4.20409e-77	6.2342e-76
ENSG00000116132.12	PRRX1	53	0.144519	0.127514	0.893567	0.173571	238.194	9.74073e-54	1.05483e-52
ENSG00000174469.23	CNTNAP2	1212	14.1525	16.5004	-5.06096	0.0964253	2880.04	0	0
ENSG00000150625.16	GPM6A	943	4.15554	4.80889	-4.26331	0.113376	1588.15	0	0
ENSG00000156482.11	RPL30	1384	11.9173	10.8319	2.27351	0.0401765	3528.46	0	0
ENSG00000160050.14	CCDC28B	473	1.18494	1.24286	-1.71915	0.108077	287.892	1.4319e-64	1.81123e-63
ENSG00000152377.14	SPOCK1	782	2.85732	2.55358	0.629277	0.0887087	54.1647	1.8437e-13	8.07139e-13
ENSG00000124614.16	RPS10	1356	12.774	11.0833	2.47308	0.0429128	3733.35	0	0
ENSG00000129038.16	LOXL1	389	1.51072	1.27629	3.47578	0.0880767	1799.38	0	0
ENSG00000008441.16	NFIX	252	0.680955	0.579955	3.09825	0.0891566	1747.76	0	0
ENSG00000054392.13	HHAT	171	0.4703	0.421451	2.18774	0.113542	619.489	9.6582e-137	2.40783e-135
ENSG00000206503.13	HLA-A	262	0.75444	0.671881	3.09226	0.0954539	1430.93	3.9959112628159e-313	2.53793221157902e-311
ENSG00000171530.14	TBCA	1343	5.48806	5.2451	0.388753	0.043106	85.8092	1.98161e-20	1.11052e-19
ENSG00000118473.22	SGIP1	636	1.56277	1.74567	-3.12653	0.105984	1098.68	6.39942e-241	2.91532e-239
ENSG00000130294.16	KIF1A	645	1.66871	1.74247	-3.46356	0.104455	1422.77	2.36296960926336e-311	0
ENSG00000071967.12	CYBRD1	256	0.7624	0.673855	3.2602	0.0990785	1600.22	0	0
ENSG00000136928.7	GABBR2	370	0.873852	0.90931	-1.80834	0.121365	244.329	4.47619e-55	4.96372e-54
ENSG00000116117.18	PARD3B	347	1.26393	1.09248	3.47946	0.0937814	1637.88	0	0
ENSG00000147403.16	RPL10	1283	6.75995	6.32143	1.49702	0.0473567	1061.72	6.8926e-233	3.02518e-231
ENSG00000251562.8	MALAT1	1629	362.572	370.587	1.06233	0.036311	936.096	1.39672e-205	5.34809e-204
ENSG00000164116.16	GUCY1A1	19	0.0838947	0.0914795	-0.47954	0.217049	5.0298	0.0249148	0.043287
ENSG00000122707.12	RECK	339	0.824862	0.824544	0.728739	0.0985363	56.3656	6.01746e-14	2.67929e-13
ENSG00000154553.15	PDLIM3	33	0.125536	0.120927	0.804763	0.204687	210.264	1.20303e-47	1.19053e-46
ENSG00000241468.7	ATP5MF	1131	3.52358	3.54169	-0.143078	0.0613261	5.8431	0.0156382	0.0284513
ENSG00000139926.15	FRMD6	293	0.995713	0.857056	3.42255	0.0986058	1586.09	0	0
ENSG00000228358.6	LINC02263	9	0.0379669	0.0356826	-0.12594	0.283322	34.6087	4.03108e-09	1.42342e-08
ENSG00000125968.9	ID1	94	0.285364	0.237019	1.79942	0.154067	477.568	7.22553e-106	1.40462e-104
ENSG00000070404.10	FSTL3	120	0.327006	0.31057	1.77234	0.118475	486.498	8.23622e-108	1.61813e-106
ENSG00000144713.12	RPL32	1590	33.5487	30.7218	1.92196	0.0360641	3145.99	0	0
ENSG00000105738.11	SIPA1L3	593	1.46111	1.52915	0.175976	0.0848588	5.52011	0.0187991	0.033616
ENSG00000175183.10	CSRP2	58	0.208206	0.175916	0.711992	0.155485	112.34	3.01009e-26	1.96269e-25
ENSG00000151952.16	TMEM132D	364	1.9602	1.64558	2.09076	0.162875	193.066
ENSG00000198853.12	RUSC2	159	0.446418	0.443736	0.112187	0.116856	3.59577	0.0579269	0.0906535
ENSG00000096092.6	TMEM14A	848	2.33497	2.28839	-0.99308	0.0730799	194.861	2.76286e-44	2.58398e-43
ENSG00000188042.8	ARL4C	781	2.40539	2.23409	1.34223	0.0739485	348.408	9.41404e-78	1.40905e-76
ENSG00000172037.14	LAMB2	83	0.214329	0.211085	1.52541	0.122443	546.862	6.06319e-121	1.3114e-119
ENSG00000173457.11	PPP1R14B	825	2.73607	2.39141	1.39126	0.0607191	568.771	1.03931e-125	2.36285e-124
ENSG00000129151.9	BBOX1	21	0.0636865	0.0584187	0.230007	0.23824	132.119	1.40887e-30	1.01452e-29
ENSG00000169499.15	PLEKHA2	109	0.268218	0.224033	1.73001	0.11338	639.86	3.58438e-141	9.30311e-140
ENSG00000159674.12	SPON2	96	0.402939	0.367136	2.08133	0.193638	283.568	1.25314e-63	1.5645e-62
ENSG00000153130.17	SCOC	870	2.31353	2.32598	-0.536475	0.0691426	61.0074	5.68603e-15	2.63635e-14
ENSG00000115541.11	HSPE1	899	2.38334	2.29896	0.137601	0.0633956	6.56139	0.0104215	0.0196945
ENSG00000266877.1	AC007923.4	5	0.0269443	0.0260307	-0.169601	0.2196	47.535	5.40293e-12	2.20677e-11
ENSG00000185420.19	SMYD3	1324	6.70729	6.67321	1.05182	0.075222	207.59	4.61066e-47	4.51439e-46
ENSG00000112893.9	MAN2A1	616	1.9259	1.89556	1.14705	0.103673	126.268	2.68647e-29	1.88752e-28
ENSG00000117450.14	PRDX1	1018	3.47704	3.25575	0.216243	0.0706265	10.7192	0.00106029	0.00236684
ENSG00000128595.17	CALU	690	4.54685	3.93763	3.69204	0.0651459	3928.44	0	0
ENSG00000167815.12	PRDX2	886	2.75321	2.61388	-1.03559	0.0790627	175.39	4.91993e-40	4.26264e-39
ENSG00000146674.15	IGFBP3	163	0.703001	0.630725	3.19675	0.15586	855.905	3.78241e-188	1.31797e-186
ENSG00000100647.8	SUSD6	170	0.472137	0.444639	1.31564	0.11396	191.057	1.86887e-43	1.72835e-42
ENSG00000160209.19	PDXK	288	0.770974	0.680431	1.59616	0.0933975	331.048	5.68382e-74	8.10797e-73
ENSG00000255794.8	RMST	1088	7.68096	9.37271	-2.07616	0.105559	322.864	3.44386e-72	4.79028e-71
ENSG00000169020.10	ATP5ME	1376	6.88732	6.70328	0.683104	0.0450248	234.506	6.20566e-53	6.65708e-52
ENSG00000166963.13	MAP1A	257	0.720147	0.641609	1.15445	0.100356	154.008	2.30609e-35	1.83145e-34
ENSG00000049759.18	NEDD4L	1155	3.73668	3.95274	-0.642041	0.0635503	103.761	2.28244e-24	1.41851e-23
ENSG00000187260.15	WDR86	116	0.295162	0.310329	-1.27622	0.138589	162.871	2.66999e-37	2.20279e-36
ENSG00000174444.15	RPL4	1499	14.368	13.0376	1.5161	0.0384399	1686.26	0	0
ENSG00000135540.11	NHSL1	407	1.38579	1.26597	3.14383	0.095868	1212.55	1.14497e-265	5.92421e-264
ENSG00000154723.12	ATP5PF	1249	4.38273	4.2851	0.301681	0.0506821	35.754	2.23874e-09	8.04243e-09
ENSG00000185697.16	MYBL1	66	0.192284	0.163195	1.10527	0.148546	289.453	6.5409e-65	8.31307e-64
ENSG00000155115.7	GTF3C6	454	1.08818	0.984016	0.77778	0.0818207	99.4369	2.02509e-23	1.22619e-22
ENSG00000250479.8	CHCHD10	213	0.563993	0.499858	0.699304	0.131692	43.2104	4.91576e-11	1.91805e-10
ENSG00000106392.10	C1GALT1	45	0.185548	0.195775	0.191503	0.139489	29.7984	4.79377e-08	1.59248e-07
ENSG00000173915.16	ATP5MD	1411	6.67422	6.46569	0.196422	0.0451165	19.6407	9.3456e-06	2.62359e-05
ENSG00000116991.10	SIPA1L2	582	1.56705	1.73316	-1.75705	0.109489	275.369	7.67149e-62	9.31128e-61
ENSG00000113721.14	PDGFRB	24	0.0851194	0.0725083	0.390427	0.213927	156.72	5.89179e-36	4.73394e-35
ENSG00000071082.11	RPL31	1525	16.0735	15.3174	1.67387	0.0387789	2006.97	0	0
ENSG00000138162.19	TACC2	723	1.79853	1.96072	-1.77691	0.0914312	438.748	2.02704e-97	3.67562e-96
ENSG00000182287.14	AP1S2	1047	3.25658	3.2624	-0.853187	0.0637942	183.056	1.0428e-41	9.28272e-41
ENSG00000198668.12	CALM1	1317	5.54991	5.38833	-0.885927	0.053174	281.133	4.25196e-63	5.27278e-62
ENSG00000064933.17	PMS1	290	0.747704	0.752805	0.646646	0.102854	42.2827	7.89895e-11	3.04835e-10
ENSG00000130702.15	LAMA5	82	0.232088	0.257235	0.95266	0.136064	181.502	2.27809e-41	2.01742e-40
ENSG00000100979.15	PLTP	121	0.333742	0.291531	1.94372	0.120003	593.169	5.12492e-131	1.22305e-129
ENSG00000075420.13	FNDC3B	467	2.75689	2.32284	4.58479	0.07418	4675.68	0	0
ENSG00000221968.9	FADS3	246	0.679118	0.593595	2.25908	0.0958681	688.074	1.17265e-151	3.23597e-150
ENSG00000091039.17	OSBPL8	1073	3	3.01443	-0.288133	0.057267	25.8007	3.78548e-07	1.18151e-06
ENSG00000149212.11	SESN3	264	0.821188	0.746052	2.28442	0.110118	517.263	1.66718e-114	3.43863e-113
ENSG00000186868.15	MAPT	929	3.05266	3.20818	-4.31959	0.100715	2816.76	0	0
ENSG00000136830.12	NIBAN2	200	0.534599	0.496475	2.2116	0.0967775	710.411	1.62823e-156	4.67591e-155
ENSG00000169851.15	PCDH7	442	1.48561	1.70645	-3.10829	0.150842	409.039	5.93236e-91	1.00867e-89
ENSG00000137177.20	KIF13A	476	1.3019	1.20703	1.87962	0.0887034	476.697	1.11788e-105	2.16962e-104
ENSG00000168575.10	SLC20A2	487	1.25046	1.17577	1.2237	0.087165	203.894	2.95215e-46	2.85557e-45
ENSG00000151474.23	FRMD4A	1486	10.7973	10.6326	1.27759	0.0570767	537.328	7.18898e-119	1.52737e-117
ENSG00000125901.6	MRPS26	263	0.673607	0.683493	-1.31988	0.115118	149.573	2.14912e-34	1.67465e-33
ENSG00000088986.11	DYNLL1	1397	7.06797	6.69438	0.26588	0.0444446	39.4536	3.3594e-10	1.25607e-09
ENSG00000165338.16	HECTD2	143	0.406614	0.412489	0.712609	0.123708	59.3654	1.30949e-14	5.98482e-14
ENSG00000272841.1	AL139393.3	86	0.385793	0.336668	1.90657	0.168144	302.82	8.0068e-68	1.05157e-66
ENSG00000104635.14	SLC39A14	128	0.358849	0.343816	1.46862	0.115579	293.319	9.4072e-66	1.20645e-64
ENSG00000171992.13	SYNPO	144	0.363748	0.313091	2.21629	0.113548	824.854	2.13005e-181	7.14223e-180
ENSG00000135097.7	MSI1	449	1.12982	1.30223	-2.42361	0.125997	395.81	4.498e-88	7.48357e-87
ENSG00000144824.20	PHLDB2	225	0.626454	0.524788	2.92895	0.100562	1342.93	5.30094e-294	3.11161e-292
ENSG00000227036.8	LINC00511	305	0.864054	0.841274	1.84162	0.127886	234.375	6.6263e-53	7.10514e-52
ENSG00000107104.18	KANK1	200	0.598898	0.569981	1.33337	0.130589	131.977	1.51328e-30	1.08906e-29
ENSG00000237550.5	AC243919.1	292	0.79057	0.692852	1.60286	0.0889134	362.573	7.75201e-81	1.19531e-79
ENSG00000095637.22	SORBS1	784	2.25168	2.52501	-2.76519	0.107237	775.73	1.02095e-170	3.19987e-169
ENSG00000139370.12	SLC15A4	201	0.519902	0.514797	1.02514	0.117756	98.6834	2.9628e-23	1.78407e-22
ENSG00000168621.15	GDNF	12	0.0367422	0.0255494	-0.0361291	0.231206	88.5837	4.87284e-21	2.77024e-20
ENSG00000179242.16	CDH4	710	2.22841	2.40503	-0.879061	0.106023	67.7405	1.8649e-16	9.10566e-16
ENSG00000124831.19	LRRFIP1	720	2.04103	1.93362	1.16405	0.0688127	294.677	4.75859e-66	6.12569e-65
ENSG00000145431.11	PDGFC	331	1.18555	1.05727	3.67536	0.0931666	1915.33	0	0
ENSG00000114784.4	EIF1B	1153	3.48316	3.55556	-0.925538	0.0589428	255.559	1.59433e-57	1.8201e-56
ENSG00000151490.14	PTPRO	469	1.13656	1.27145	-2.92544	0.113842	790.703	5.66727e-174	1.80451e-172
ENSG00000167601.12	AXL	342	2.69014	2.16574	4.7283	0.10568	2451.04	0	0
ENSG00000174871.11	CNIH2	735	2.11084	2.11145	-3.1814	0.105765	1158.39	6.74347e-254	3.28392e-252
ENSG00000129474.16	AJUBA	93	0.236375	0.202263	1.61223	0.111991	634.314	5.76329e-140	1.48301e-138
ENSG00000168386.18	FILIP1L	307	1.52848	1.2074	4.1572	0.100794	2319.45	0	0
ENSG00000184831.13	APOO	194	0.531537	0.510226	-0.870519	0.126936	51.4681	7.277e-13	3.09434e-12
ENSG00000183011.13	NAA38	797	2.16289	2.06367	1.07802	0.0614397	312.849	5.23018e-70	7.09815e-69
ENSG00000275832.5	ARHGAP23	152	0.40049	0.372025	0.955987	0.119618	110.79	6.5793e-26	4.24498e-25
ENSG00000228127.3	LINC01649	287	0.722596	0.715084	0.163871	0.0994596	3.18571	0.0742846	0.112236
ENSG00000109971.14	HSPA8	1081	4.88977	4.38555	0.285283	0.0727296	18.4994	1.69955e-05	4.65906e-05
ENSG00000134278.15	SPIRE1	633	1.46234	1.52405	0.0358923	0.0767565	1.53834	0.214866	0.28294
ENSG00000116729.14	WLS	288	0.947949	0.807809	3.50278	0.0978554	1772.63	0	0
ENSG00000184305.15	CCSER1	1059	5.47581	6.32616	-4.56416	0.108838	2142.15	0	0
ENSG00000112851.14	ERBIN	500	1.29945	1.28608	1.25724	0.082051	237.929	1.11236e-53	1.2035e-52
ENSG00000162522.11	KIAA1522	135	0.398653	0.381124	0.517232	0.114405	40.165	2.33395e-10	8.79786e-10
ENSG00000069399.15	BCL3	37	0.111451	0.10069	0.146208	0.18763	43.7109	3.8064e-11	1.49442e-10
ENSG00000149571.12	KIRREL3	475	1.85181	1.72096	-1.24198	0.145648	70.8355	3.88296e-17	1.95026e-16
ENSG00000115758.13	ODC1	638	1.58543	1.49655	0.718478	0.0718282	103.836	2.19763e-24	1.36721e-23
ENSG00000159409.14	CELF3	285	0.679731	0.76442	-2.39984	0.116086	593.477	4.39136e-131	1.04903e-129
ENSG00000166012.16	TAF1D	345	0.856093	0.788045	1.44131	0.0882062	285.367	5.08357e-64	6.37651e-63
ENSG00000109586.12	GALNT7	265	0.84752	0.72981	2.82421	0.101276	989.025	4.36313e-217	1.76347e-215
ENSG00000130508.11	PXDN	594	1.62645	1.59635	1.35686	0.0743484	339.726	7.32196e-76	1.07056e-74
ENSG00000106034.18	CPED1	55	0.166565	0.144936	1.00406	0.150903	290.825	3.28686e-65	4.18848e-64
ENSG00000082438.16	COBLL1	35	0.109614	0.0962671	0.560881	0.167862	186.193	2.15447e-42	1.946e-41
ENSG00000171858.18	RPS21	1490	19.0704	17.1773	2.43147	0.0371712	4768.14	0	0
ENSG00000150471.16	ADGRL3	1288	8.52174	9.8989	-3.25699	0.0751875	1905.3	0	0
ENSG00000119547.6	ONECUT2	869	3.13166	3.44943	-4.58417	0.111977	1952.8	0	0
ENSG00000152818.18	UTRN	349	0.90692	0.827551	2.12848	0.0905605	605.438	1.0988e-133	2.68635e-132
ENSG00000184588.18	PDE4B	683	1.98285	2.07533	-2.09806	0.105504	428.106	4.1993e-95	7.43487e-94
ENSG00000136205.17	TNS3	344	1.2823	1.11447	3.96135	0.0863042	2645.14	0	0
ENSG00000138772.13	ANXA3	61	0.172076	0.137569	1.11282	0.147244	366.433	1.11895e-81	1.74554e-80
ENSG00000101152.11	DNAJC5	172	0.49357	0.4841	0.395239	0.106705	21.4981	3.54172e-06	1.02743e-05
ENSG00000061337.15	LZTS1	139	0.404776	0.409316	-0.968768	0.128961	65.6769	5.3126e-16	2.55396e-15
ENSG00000164040.17	PGRMC2	151	0.41335	0.380111	1.39202	0.106894	263.31	3.25789e-59	3.80981e-58
ENSG00000156261.13	CCT8	587	1.52419	1.46107	-0.180737	0.0863557	5.15415	0.0231909	0.0406041
ENSG00000151702.17	FLI1	64	0.176363	0.15241	1.18583	0.131968	394.411	9.06793e-88	1.50347e-86
ENSG00000171533.11	MAP6	375	0.898347	0.925211	-2.54332	0.110005	658.401	3.32673e-145	8.84477e-144
ENSG00000091138.12	SLC26A3	135	0.418861	0.393367	0.847558	0.105289	102.922	3.48645e-24	2.15562e-23
ENSG00000010810.17	FYN	1124	3.17085	3.36184	-0.83457	0.0627468	183.9	6.82305e-42	6.09404e-41
ENSG00000107736.20	CDH23	69	0.208206	0.219127	1.15239	0.200947	189.015	5.21659e-43	4.7838e-42
ENSG00000116161.17	CACYBP	308	0.793019	0.754201	-0.580435	0.107363	33.17	8.44434e-09	2.92542e-08
ENSG00000152256.13	PDK1	76	0.269443	0.276999	0.382467	0.132852	35.2558	2.89118e-09	1.03107e-08
ENSG00000162433.15	AK4	127	0.349663	0.320232	1.86272	0.129543	446.056	5.20411e-99	9.552e-98
ENSG00000085276.18	MECOM	828	2.4207	2.30744	1.18662	0.0609239	388.872	1.45672e-86	2.38887e-85
ENSG00000157150.5	TIMP4	13	0.0385793	0.0355347	-0.0483136	0.249913	72.1778	1.96656e-17	9.97323e-17
ENSG00000172572.6	PDE3A	39	0.108389	0.105684	0.318069	0.234082	69.502	7.63386e-17	3.78978e-16
ENSG00000172201.12	ID4	110	0.295775	0.276709	-1.09462	0.169995	69.9034	6.22802e-17	3.09891e-16
ENSG00000112335.15	SNX3	939	3.69688	3.40845	2.03775	0.0500292	1785.87	0	0
ENSG00000128342.5	LIF	94	0.252909	0.217414	1.72843	0.140888	607.296	4.33462e-134	1.06189e-132
ENSG00000130635.15	COL5A1	287	1.03307	0.909084	3.68261	0.0970477	1965.85	0	0
ENSG00000183255.12	PTTG1IP	549	1.80588	1.66322	2.296	0.0803241	884.433	2.37669e-194	8.56752e-193
ENSG00000196428.12	TSC22D2	428	1.14023	1.07768	1.85558	0.085057	498.653	1.86668e-110	3.74085e-109
ENSG00000091664.8	SLC17A6	518	1.32945	1.41697	-3.35911	0.11149	1124.06	1.9441e-246	9.04536e-245
ENSG00000143819.12	EPHX1	165	0.45744	0.432277	0.753469	0.124647	57.9642	2.66932e-14	1.20438e-13
ENSG00000107105.15	ELAVL2	926	5.3613	5.72725	-5.07027	0.117677	1917.35	0	0
ENSG00000152291.14	TGOLN2	348	0.941825	0.834404	2.18126	0.0837044	740.259	5.26504e-163	1.57413e-161
ENSG00000111696.12	NT5DC3	133	0.371096	0.305252	1.59607	0.162312	245.181	2.91757e-55	3.24583e-54
ENSG00000165028.12	NIPSNAP3B	11	0.0428659	0.0407133	-0.332796	0.259336	1.05823	0.303619	0.376512
ENSG00000104881.16	PPP1R13L	32	0.0936926	0.0861982	0.438048	0.155504	186.205	2.14185e-42	1.93532e-41
ENSG00000151892.14	GFRA1	460	1.50214	1.44961	1.83186	0.113629	279.78	8.38676e-63	1.03415e-61
ENSG00000196482.17	ESRRG	185	0.596448	0.576877	-1.30783	0.189203	56.3338	6.11549e-14	2.72243e-13
ENSG00000251432.7	LINC02615	70	0.197183	0.169337	1.19779	0.139197	342.98	1.43151e-76	2.10975e-75
ENSG00000203706.8	SERTAD4-AS1	150	0.406001	0.346938	1.42784	0.135937	209.096	2.16344e-47	2.13131e-46
ENSG00000230148.8	HOXB-AS1	73	0.206981	0.183188	1.46899	0.136616	486.079	1.01606e-107	1.99294e-106
ENSG00000183580.10	FBXL7	583	1.71035	1.68592	1.40919	0.100762	205.176	1.5502e-46	1.50616e-45
ENSG00000113811.11	SELENOK	571	1.30863	1.27041	0.193675	0.077363	7.05427	0.00790765	0.0152671
ENSG00000147274.14	RBMX	1315	4.23209	4.37288	-0.345363	0.0495656	50.4412	1.22792e-12	5.181e-12
ENSG00000106799.13	TGFBR1	322	0.890386	0.884119	0.636727	0.103177	38.4821	5.52586e-10	2.0473e-09
ENSG00000155368.16	DBI	724	1.89651	1.82918	0.6138	0.0737301	70.1925	5.37899e-17	2.68257e-16
ENSG00000077264.15	PAK3	889	2.50949	2.63252	-1.87742	0.0820355	594.947	2.10331e-131	5.05974e-130
ENSG00000160888.7	IER2	302	0.751378	0.723437	0.580201	0.116765	27.5499	1.53093e-07	4.91557e-07
ENSG00000110047.18	EHD1	129	0.383956	0.344928	0.864215	0.116991	102.469	4.38066e-24	2.70293e-23
ENSG00000186470.14	BTN3A2	64	0.170851	0.146876	1.0934	0.123762	385.241	8.99378e-86	1.46388e-84
ENSG00000100345.21	MYH9	536	4.46601	3.70792	4.61255	0.0739067	4926.09	0	0
ENSG00000204580.13	DDR1	105	0.331292	0.310887	0.705531	0.125454	73.5569	9.7778e-18	5.00204e-17
ENSG00000105254.12	TBCB	929	2.82058	2.78096	-1.00835	0.0719696	202.031	7.52859e-46	7.23854e-45
ENSG00000216775.3	AL109918.1	67	0.195346	0.180771	0.638959	0.162368	92.9702	5.30875e-22	3.09802e-21
ENSG00000104332.12	SFRP1	32	0.1188	0.0958101	0.374977	0.157232	115.501	6.11132e-27	4.043e-26
ENSG00000112183.15	RBM24	19	0.0875689	0.0745151	0.335359	0.138895	159.563	1.40985e-36	1.14505e-35
ENSG00000166562.9	SEC11C	435	1.08512	1.01071	-0.519754	0.098228	32.98	9.31105e-09	3.21594e-08
ENSG00000162734.12	PEA15	327	1.12186	0.975093	3.13273	0.0923012	1352.36	4.73438e-296	2.8065e-294
ENSG00000115677.17	HDLBP	683	2.18249	1.93115	2.16631	0.0600096	1435.23	4.6482533159922e-314	2.96008662096431e-312
ENSG00000185787.14	MORF4L1	1442	6.64544	6.68139	-0.196185	0.046131	18.0342	2.16971e-05	5.88192e-05
ENSG00000113558.18	SKP1	1188	4.37232	4.29909	0.105871	0.0628046	2.86501	0.0905249	0.133439
ENSG00000112079.9	STK38	469	1.07165	1.13025	-0.290792	0.0924377	12.6973	0.000366188	0.000868633
ENSG00000103034.14	NDRG4	557	1.37967	1.41045	-2.99095	0.104553	1034.64	5.31142e-227	2.26898e-225
ENSG00000159202.18	UBE2Z	320	0.780159	0.716198	1.44848	0.086306	303.366	6.0889e-68	8.02317e-67
ENSG00000134248.13	LAMTOR5	716	1.93203	1.75391	0.907556	0.0681099	189.008	5.23347e-43	4.79745e-42
ENSG00000154217.15	PITPNC1	680	1.83895	1.99158	-2.11503	0.103133	473.498	5.55421e-105	1.06933e-103
ENSG00000115286.20	NDUFS7	650	1.62339	1.61588	-0.434807	0.0780265	32.2729	1.33965e-08	4.58285e-08
ENSG00000103266.11	STUB1	453	1.09982	1.01595	1.21462	0.0771015	257.363	6.44773e-58	7.39595e-57
ENSG00000163116.10	STPG2	11	0.106552	0.114881	-0.36886	0.144824	1.35394	0.24459	0.315739
ENSG00000166710.20	B2M	543	8.61666	7.85555	6.00133	0.0826363	6468.41	0	0
ENSG00000077157.22	PPP1R12B	424	1.0049	1.01249	0.664331	0.0847943	60.9861	5.74793e-15	2.66402e-14
ENSG00000089157.16	RPLP0	1527	19.5689	18.0658	1.82422	0.0399323	2289.36	0	0
ENSG00000141526.16	SLC16A3	148	0.404776	0.376631	2.38827	0.121482	841.153	6.09575e-185	2.08769e-183
ENSG00000177679.16	SRRM3	559	1.42682	1.5721	-3.48413	0.110158	1246.97	3.78751e-273	2.0162e-271
ENSG00000132821.12	VSTM2L	145	0.39804	0.372143	0.306264	0.139625	14.8882	0.000114077	0.000286721
ENSG00000167508.12	MVD	648	1.69198	1.71442	-1.81281	0.0958251	415.924	1.88166e-92	3.24299e-91
ENSG00000198208.11	RPS6KL1	148	0.42376	0.450043	-1.69912	0.11641	331.883	3.73787e-74	5.35116e-73
ENSG00000166165.13	CKB	781	2.59645	2.56839	-2.15077	0.0957866	545.394	1.26444e-120	2.72502e-119
ENSG00000143341.12	HMCN1	44	0.149418	0.146946	0.581368	0.20518	98.6469	3.01792e-23	1.81544e-22
ENSG00000197958.13	RPL12	1477	21.7771	19.3876	2.49485	0.042995	3792.77	0	0
ENSG00000172965.16	MIR4435-2HG	486	2.94121	2.47493	4.3849	0.0805822	3527.14	0	0
ENSG00000122026.10	RPL21	1152	5.28659	4.99799	1.73484	0.0473389	1419.95	9.70912505910981e-311	0
ENSG00000166441.13	RPL27A	1456	24.8775	21.7875	3.07183	0.0414121	6274.07	0	0
ENSG00000258289.8	CHURC1	239	0.623393	0.61357	0.863047	0.0978039	88.4349	5.25363e-21	2.9846e-20
ENSG00000143537.13	ADAM15	84	0.230251	0.209157	1.33539	0.114543	403.166	1.1265e-89	1.90592e-88
ENSG00000111142.14	METAP2	963	2.50582	2.45591	0.517098	0.055201	87.4248	8.75471e-21	4.94199e-20
ENSG00000131037.15	EPS8L1	393	0.947949	0.97625	-2.66517	0.111357	702.18	1.00403e-154	2.85601e-153
ENSG00000109654.15	TRIM2	1067	3.42621	3.60328	-2.1119	0.070996	1099.87	3.51801e-241	1.60571e-239
ENSG00000133216.16	EPHB2	281	0.696877	0.713715	-0.41037	0.108489	15.279	9.27423e-05	0.000235341
ENSG00000171889.4	MIR31HG	147	0.384568	0.371549	2.36221	0.124135	801.897	2.08793e-176	6.77392e-175
ENSG00000145592.14	RPL37	1485	17.6283	16.3169	2.2114	0.0395838	3446.04	0	0
ENSG00000145428.14	RNF175	54	0.146969	0.143977	-0.276328	0.190401	0.581607	0.445683	0.512884
ENSG00000052802.13	MSMO1	835	2.33864	2.39048	-1.0745	0.0788846	192.184	1.06103e-43	9.85044e-43
ENSG00000138756.17	BMP2K	39	0.16289	0.148885	0.0655289	0.137995	21.7562	3.09581e-06	9.0309e-06
ENSG00000104490.18	NCALD	233	0.641151	0.669926	-1.57115	0.131972	165.275	7.96604e-38	6.6475e-37
ENSG00000205213.14	LGR4	289	0.83466	0.804212	1.71153	0.117386	237.302	1.52379e-53	1.64567e-52
ENSG00000152932.8	RAB3C	540	1.42988	1.53327	-3.46205	0.108843	1271.37	1.88799e-278	1.03723e-276
ENSG00000118985.16	ELL2	355	1.27128	1.17107	3.6148	0.0965478	1671.59	0	0
ENSG00000138326.20	RPS24	1430	11.0667	10.7416	1.82003	0.0402268	2188.33	0	0
ENSG00000241343.9	RPL36A	819	2.7722	2.59984	1.65905	0.0584274	846.654	3.88103e-186	1.33681e-184
ENSG00000129951.18	PLPPR3	564	1.50888	1.53584	-3.28729	0.107329	1153.84	6.55455e-253	3.16623e-251
ENSG00000137076.21	TLN1	213	0.54011	0.487428	2.35806	0.0892167	924.903	3.78717e-203	1.4296e-201
ENSG00000187498.16	COL4A1	369	1.9259	1.58984	4.23605	0.0968618	2323.64	0	0
ENSG00000109861.16	CTSC	67	0.192897	0.16627	1.26465	0.162185	349.75	4.80413e-78	7.21648e-77
ENSG00000157404.15	KIT	27	0.0838947	0.0637916	0.277497	0.201602	116.198	4.3008e-27	2.85705e-26
ENSG00000158019.20	BABAM2	589	1.6289	1.51913	1.48467	0.0794411	365.542	1.7492e-81	2.72163e-80
ENSG00000149557.13	FEZ1	1035	2.90937	2.90831	-0.744487	0.0621205	148.814	3.14852e-34	2.44468e-33
ENSG00000149273.15	RPS3	1509	22.8892	20.2422	2.37178	0.0417125	3638.22	0	0
ENSG00000106278.12	PTPRZ1	56	0.170239	0.166826	-0.0387725	0.196232	5.70811	0.0168867	0.0305008
ENSG00000185352.8	HS6ST3	547	2.65401	2.95988	-4.01051	0.158594	547.35	4.74646e-121	1.02939e-119
ENSG00000175928.5	LRRN1	158	0.499081	0.479773	1.36588	0.12271	181.431	2.35997e-41	2.08916e-40
ENSG00000244754.8	N4BP2L2	1217	3.95101	4.03626	0.72043	0.0482237	222.849	2.16253e-50	2.22443e-49
ENSG00000124942.14	AHNAK	268	0.805266	0.678109	3.25452	0.0925433	1708.82	0	0
ENSG00000156113.23	KCNMA1	570	1.49847	1.47845	0.225083	0.0916527	5.77156	0.0162875	0.0295341
ENSG00000148926.10	ADM	71	0.175138	0.154777	1.29822	0.17287	396.051	3.98716e-88	6.64748e-87
ENSG00000196586.15	MYO6	623	1.44519	1.53261	-0.35599	0.0819992	22.5671	2.02927e-06	6.00132e-06
ENSG00000144645.13	OSBPL10	257	0.711574	0.653765	1.46506	0.121305	178.949	8.2217e-41	7.20915e-40
ENSG00000164741.15	DLC1	290	1.58481	1.78314	-0.596031	0.225234	7.26151	0.0070448	0.0137304
ENSG00000117906.14	RCN2	1031	3.20147	3.09606	0.509351	0.0590712	75.9185	2.95621e-18	1.54423e-17
ENSG00000187955.12	COL14A1	81	0.250459	0.23256	1.69822	0.148923	444.096	1.3898e-98	2.53736e-97
ENSG00000277363.5	SRCIN1	511	1.33987	1.39863	-3.36552	0.113067	1088.74	9.22917e-239	4.15711e-237
ENSG00000010256.11	UQCRC1	443	1.09247	1.0274	-0.141487	0.0943608	4.51717	0.0335562	0.0562858
ENSG00000137266.14	SLC22A23	321	0.835885	0.852172	0.824715	0.124196	46.4734	9.2872e-12	3.74357e-11
ENSG00000182472.8	CAPN12	301	0.887324	0.760757	3.03085	0.0839219	1554.23	0	0
ENSG00000181467.4	RAP2B	274	0.662584	0.6004	1.72915	0.098669	361.855	1.11109e-80	1.70885e-79
ENSG00000165379.13	LRFN5	460	1.33619	1.56841	-3.41587	0.134625	722.697	3.46879e-159	1.01436e-157
ENSG00000136153.20	LMO7	159	0.492958	0.403603	2.45415	0.119198	797.593	1.80056e-175	5.81018e-174
ENSG00000166173.10	LARP6	195	0.505205	0.436599	2.20989	0.103418	690.532	3.42523e-152	9.49573e-151
ENSG00000249279.6	LINC02057	24	0.0704225	0.0615516	0.234612	0.213777	119.794	7.01794e-28	4.77435e-27
ENSG00000107742.13	SPOCK2	257	0.627067	0.651568	-1.83897	0.122603	281.004	4.53716e-63	5.62065e-62
ENSG00000188153.13	COL4A5	193	0.510104	0.449388	2.58252	0.0970629	1103.42	5.97631e-242	2.73815e-240
ENSG00000254615.3	AC027031.2	314	0.860992	0.90681	-2.01086	0.140678	217.315	3.4837e-49	3.52006e-48
ENSG00000177239.15	MAN1B1	128	0.366197	0.352799	1.07225	0.118969	149.868	1.85302e-34	1.44721e-33
ENSG00000085231.14	AK6	262	0.683405	0.667012	0.560185	0.100316	35.1686	3.02366e-09	1.07687e-08
ENSG00000140853.15	NLRC5	31	0.0930802	0.0737643	0.468342	0.152657	209.795	1.5225e-47	1.50359e-46
ENSG00000142871.17	CCN1	333	2.13472	1.7816	4.66812	0.0992846	2833.72	0	0
ENSG00000171812.13	COL8A2	34	0.100429	0.0904924	0.562627	0.157974	234.147	7.42933e-53	7.95555e-52
ENSG00000185624.15	P4HB	580	1.92345	1.86322	2.68874	0.0716759	1544.66	0	0
ENSG00000129824.16	RPS4Y1	904	4.61911	3.96229	2.145	0.0706221	1028.92	9.28544e-226	3.92473e-224
ENSG00000180964.17	TCEAL8	800	2.32762	2.10771	1.45615	0.056808	689.067	7.13302e-152	1.97292e-150
ENSG00000171450.5	CDK5R2	261	0.635028	0.666902	-2.26322	0.113351	546.296	8.04844e-121	1.73922e-119
ENSG00000138758.11	SEPTIN11	1028	5.88242	5.21164	2.7179	0.0455451	4079.57	0	0
ENSG00000130402.12	ACTN4	333	0.935089	0.865637	2.27608	0.0840729	791.896	3.11941e-174	9.97214e-173
ENSG00000131016.17	AKAP12	758	2.79547	2.45457	1.16705	0.0855063	202.437	6.13707e-46	5.9101e-45
ENSG00000084207.17	GSTP1	876	3.78873	3.26925	1.45771	0.0790084	373.036	4.08532e-83	6.45691e-82
ENSG00000204681.11	GABBR1	335	0.825475	0.877339	-1.27132	0.109236	156.188	7.70317e-36	6.17076e-35
ENSG00000115902.11	SLC1A4	46	0.190447	0.173531	0.0557443	0.1454	15.8969	6.68889e-05	0.000172451
ENSG00000102409.10	BEX4	1043	3.13043	3.12389	-1.43991	0.0671838	502.824	2.31005e-111	4.65265e-110
ENSG00000253457.2	SMIM18	173	0.425597	0.441428	-1.78624	0.130441	319.99	1.45563e-71	2.01539e-70
ENSG00000151067.21	CACNA1C	617	1.64605	1.57766	-0.0880302	0.089522	1.31737	0.251065	0.322706
ENSG00000101182.15	PSMA7	1194	5.41396	4.95733	0.877407	0.0571705	250.502	2.01883e-56	2.28193e-55
ENSG00000126001.16	CEP250	160	0.460502	0.412118	1.56745	0.114481	288.647	9.8043e-65	1.24212e-63
ENSG00000051523.11	CYBA	67	0.215554	0.180679	1.35904	0.15912	345.125	4.88346e-77	7.2327e-76
ENSG00000143153.12	ATP1B1	899	4.55787	4.59267	-3.41286	0.112315	923.37	8.15729e-203	3.07442e-201
ENSG00000106976.20	DNM1	659	1.58604	1.76835	-2.22651	0.101491	599.232	2.45958e-132	5.95258e-131
ENSG00000153976.3	HS3ST3A1	235	0.727495	0.633978	3.01088	0.106924	1151.57	2.04641e-252	9.84573e-251
ENSG00000133789.15	SWAP70	142	0.372933	0.338135	1.70119	0.111391	414.324	4.19698e-92	7.21267e-91
ENSG00000134333.14	LDHA	495	1.80894	1.56306	2.23833	0.101469	550.657	9.05693e-122	1.97672e-120
ENSG00000189159.16	JPT1	1281	6.33497	6.40276	-2.457	0.0605596	2008.96	0	0
ENSG00000159363.18	ATP13A2	366	0.93019	0.861874	0.417522	0.0965015	22.4083	2.20419e-06	6.4994e-06
ENSG00000035862.12	TIMP2	645	2.47887	2.27625	2.58143	0.0719664	1423.96	1.30776595573622e-311	8.17626173575918e-310
ENSG00000126432.14	PRDX5	1395	6.49602	6.18029	0.141305	0.0427404	15.0663	0.000103801	0.0002621
ENSG00000157227.13	MMP14	387	1.83895	1.7473	4.57162	0.0887833	3260.19	0	0
ENSG00000134245.18	WNT2B	75	0.232088	0.22525	0.650355	0.170511	64.9516	7.6761e-16	3.66888e-15
ENSG00000249669.10	CARMN	8	0.0202082	0.0203617	-0.196903	0.433496	43.1248	5.13571e-11	2.00192e-10
ENSG00000123104.12	ITPR2	109	0.320269	0.288376	1.89499	0.11468	595.673	1.46173e-131	3.51988e-130
ENSG00000140443.15	IGF1R	956	2.70239	2.91937	-0.467079	0.0747118	41.9308	9.45602e-11	3.63931e-10
ENSG00000172301.11	COPRS	530	1.27312	1.19651	0.580856	0.0769114	60.3944	7.76342e-15	3.58018e-14
ENSG00000157851.17	DPYSL5	614	1.54195	1.65782	-3.5046	0.106294	1382.95	1.06281e-302	6.45973e-301
ENSG00000136731.12	UGGT1	131	0.394366	0.406589	0.23234	0.118389	11.5985	0.000660056	0.00151396
ENSG00000122641.11	INHBA	26	0.102266	0.0959241	0.648375	0.280327	161.572	5.13041e-37	4.20809e-36
ENSG00000179950.13	PUF60	278	0.701164	0.665552	0.135299	0.106642	3.51006	0.0609973	0.0947785
ENSG00000169047.5	IRS1	85	0.255358	0.240202	0.88632	0.130936	139.015	4.37125e-32	3.24907e-31
ENSG00000165169.11	DYNLT3	230	0.575015	0.542529	0.725641	0.112884	55.2609	1.0555e-13	4.66244e-13
ENSG00000116251.11	RPL22	1111	4.54623	4.43958	1.66914	0.0489249	1215.46	2.65843e-266	1.37848e-264
ENSG00000188322.6	SBK1	515	1.32456	1.38402	-3.28706	0.106928	1193.78	1.37089e-261	6.94352e-260
ENSG00000170558.9	CDH2	1159	3.66565	3.76344	0.425367	0.0575333	55.5106	9.2957e-14	4.113e-13
ENSG00000173546.7	CSPG4	13	0.0600122	0.058883	0.197449	0.166556	162.042	4.05043e-37	3.33251e-36
ENSG00000186001.13	LRCH3	452	1.05573	1.11976	0.0114726	0.0840728	3.56801	0.0589028	0.0920183
ENSG00000127528.5	KLF2	109	0.272505	0.234306	1.88305	0.125113	680.254	5.88341e-150	1.60146e-148
ENSG00000226715.4	LINC01709	31	0.140845	0.138076	-0.132231	0.145084	5.17113	0.0229652	0.0402474
ENSG00000136888.7	ATP6V1G1	933	2.35273	2.26294	-0.447412	0.0601666	60.6862	6.69365e-15	3.09457e-14
ENSG00000138495.6	COX17	876	2.24556	2.25807	0.239831	0.0640575	13.9356	0.000189179	0.000464159
ENSG00000087086.15	FTL	1581	124.437	110.383	3.78816	0.042432	9109.88	0	0
ENSG00000011422.12	PLAUR	43	0.127985	0.128973	0.62734	0.155172	182.202	1.6019e-41	1.42175e-40
ENSG00000134824.14	FADS2	544	1.34293	1.3371	-0.464978	0.0896642	28.1837	1.10331e-07	3.57804e-07
ENSG00000128881.17	TTBK2	472	1.16963	1.1972	-0.340234	0.0891018	16.2783	5.4687e-05	0.000142585
ENSG00000137558.9	PI15	16	0.0759339	0.066579	0.379254	0.429573	89.9638	2.42555e-21	1.38814e-20
ENSG00000137154.12	RPS6	1450	24.335	21.1743	3.18622	0.0430421	6262.45	0	0
ENSG00000134259.3	NGF	19	0.0587875	0.0527781	0.0941976	0.235501	80.5158	2.8839e-19	1.55903e-18
ENSG00000173442.13	EHBP1L1	31	0.113901	0.121923	0.443938	0.152394	141.701	1.13059e-32	8.51954e-32
ENSG00000110076.18	NRXN2	386	0.954072	0.987026	-2.81013	0.111227	807.595	1.20445e-177	3.93419e-176
ENSG00000100097.12	LGALS1	645	17.6993	14.6379	6.11502	0.0879197	5698.22	0	0
ENSG00000184613.10	NELL2	487	1.30312	1.46205	-3.29454	0.117746	926.92	1.38013e-203	5.22622e-202
ENSG00000104112.9	SCG3	759	2.12676	2.18831	-3.94684	0.103503	1949.67	0	0
ENSG00000197982.14	C1orf122	1020	3.20208	3.0006	0.904324	0.0504324	332.121	3.31708e-74	4.7601e-73
ENSG00000100403.12	ZC3H7B	259	0.66932	0.644944	0.280201	0.102391	9.57065	0.00197713	0.0042351
ENSG00000166501.14	PRKCB	836	3.20698	3.77171	-4.3425	0.118389	1430.1	6.03521564488373e-313	3.82304636417875e-311
ENSG00000172765.17	TMCC1	1170	3.58788	3.82632	-0.329109	0.061598	31.8445	1.67019e-08	5.68684e-08
ENSG00000023734.11	STRAP	1153	3.56277	3.51839	-0.220748	0.0534557	17.6521	2.6522e-05	7.13913e-05
ENSG00000008988.9	RPS20	1338	13.7802	12.2161	2.69444	0.0431991	4377.8	0	0
ENSG00000132688.11	NES	105	0.311696	0.308484	0.73027	0.13663	77.1291	1.60141e-18	8.44052e-18
ENSG00000036054.13	TBC1D23	223	0.605634	0.576189	1.21557	0.100864	171.156	4.13797e-39	3.53287e-38
ENSG00000101350.8	KIF3B	394	0.95346	0.943429	0.108573	0.0886364	1.43807	0.230452	0.30038
ENSG00000118418.14	HMGN3	536	1.36558	1.35435	1.24363	0.0839988	222.233	2.94649e-50	3.02693e-49
ENSG00000197217.13	ENTPD4	122	0.355175	0.318319	0.236245	0.123473	17.1235	3.50259e-05	9.3082e-05
ENSG00000197081.14	IGF2R	238	0.620943	0.629472	1.44159	0.0951629	262.353	5.26765e-59	6.13613e-58
ENSG00000162614.18	NEXN	200	0.602572	0.490475	2.65773	0.104074	1017.46	2.87281e-223	1.20367e-221
ENSG00000184575.12	XPOT	256	0.63564	0.561215	1.80845	0.0938046	445.556	6.68772e-99	1.22564e-97
ENSG00000092820.18	EZR	159	0.436007	0.374319	2.06846	0.115168	576.725	1.93396e-127	4.44312e-126
ENSG00000148123.15	PLPPR1	831	2.62707	2.93259	-4.22606	0.108888	1847.06	0	0
ENSG00000172939.9	OXSR1	206	0.52725	0.495793	0.509513	0.107138	32.9399	9.50541e-09	3.28118e-08
ENSG00000006652.14	IFRD1	468	1.08451	1.10835	-0.883592	0.0939696	97.049	6.76336e-23	4.04219e-22
ENSG00000113070.8	HBEGF	47	0.151255	0.12701	0.407102	0.200692	61.7206	3.95816e-15	1.84627e-14
ENSG00000091527.15	CDV3	558	1.53766	1.35619	1.3697	0.0751748	356.679	1.48873e-79	2.27074e-78
ENSG00000082497.12	SERTAD4	88	0.271892	0.279199	-0.494978	0.146144	9.15056	0.00248642	0.00524196
ENSG00000273796.1	BX322562.1	14	0.0502143	0.0460905	0.0400897	0.17934	92.1645	7.97631e-22	4.63669e-21
ENSG00000136238.18	RAC1	1297	5.90386	5.41764	1.05323	0.0454204	567.182	2.3036e-125	5.21252e-124
ENSG00000138696.10	BMPR1B	219	0.667483	0.59567	2.83579	0.109359	981.929	1.52156e-215	6.11885e-214
ENSG00000173068.18	BNC2	837	3.14942	3.13456	0.921646	0.0952698	97.9604	4.26834e-23	2.55866e-22
ENSG00000087258.15	GNAO1	690	1.98224	1.95101	-3.70862	0.104452	1643.59	0	0
ENSG00000177606.6	JUN	161	0.4109	0.388157	1.20903	0.121616	160.76	7.71999e-37	6.31057e-36
ENSG00000159176.14	CSRP1	185	0.541335	0.454911	2.15108	0.101751	643.111	7.03566e-142	1.83401e-140
ENSG00000127663.15	KDM4B	330	0.829761	0.835602	0.0515479	0.0980767	0.327516	0.567125	0.619367
ENSG00000006468.14	ETV1	59	0.181261	0.169269	-0.541848	0.197317	6.88837	0.00867583	0.0166233
ENSG00000129990.15	SYT5	372	0.898959	0.947238	-2.70174	0.113214	717.361	5.0166e-158	1.45633e-156
ENSG00000115363.14	EVA1A	110	0.278628	0.23369	1.90673	0.113153	794.648	7.86456e-175	2.5175e-173
ENSG00000115839.17	RAB3GAP1	516	1.19228	1.23745	0.0770809	0.0842904	1.72124	0.189534	0.254436
ENSG00000139668.9	WDFY2	399	0.955297	0.999046	0.16255	0.096501	3.28384	0.0699653	0.106548
ENSG00000185112.5	FAM43A	38	0.12921	0.112888	0.728168	0.172718	204.318	2.38609e-46	2.31268e-45
ENSG00000005249.13	PRKAR2B	569	1.4207	1.51224	-3.17071	0.108217	1048.7	4.67419e-230	2.02195e-228
ENSG00000198744.5	MTCO3P12	183	0.507655	0.537452	0.749355	0.10406	69.2819	8.53483e-17	4.22831e-16
ENSG00000154582.16	ELOC	965	2.58359	2.4561	0.192182	0.0565587	15.6737	7.52642e-05	0.000192823
ENSG00000111328.7	CDK2AP1	826	3.49112	3.20233	2.367	0.0542617	2099.85	0	0
ENSG00000164761.9	TNFRSF11B	27	0.0814452	0.0858971	0.44239	0.20258	206.471	8.08841e-47	7.88735e-46
ENSG00000100604.13	CHGA	254	0.816289	0.755092	-2.56707	0.144599	448.416	1.5953e-99	2.93711e-98
ENSG00000110427.16	KIAA1549L	425	1.02878	1.18305	-1.836	0.118141	269.583	1.39859e-60	1.66637e-59
ENSG00000110880.10	CORO1C	677	1.85303	1.74481	1.22306	0.0696491	317.677	4.64359e-71	6.38507e-70
ENSG00000151348.14	EXT2	294	0.735456	0.723266	0.291634	0.0956047	10.3082	0.0013244	0.00291227
ENSG00000157637.13	SLC38A10	118	0.368647	0.391728	1.37834	0.107774	276.147	5.19006e-62	6.3122e-61
ENSG00000092421.16	SEMA6A	144	0.407226	0.457666	-1.65504	0.153146	208.967	2.30833e-47	2.27218e-46
ENSG00000151655.19	ITIH2	53	0.23515	0.246806	0.156047	0.123479	21.4838	3.56829e-06	1.03463e-05
ENSG00000147853.17	AK3	450	1.0643	1.04508	0.872689	0.0786615	122.293	1.99099e-28	1.37277e-27
ENSG00000117868.16	ESYT2	372	0.878751	0.869067	1.07282	0.086512	156.354	7.08293e-36	5.67769e-35
ENSG00000114861.20	FOXP1	517	1.40233	1.36302	1.15489	0.0931168	158.707	2.16878e-36	1.75669e-35
ENSG00000167191.12	GPRC5B	78	0.236375	0.253993	-0.650838	0.152392	22.591	2.00421e-06	5.9316e-06
ENSG00000089597.18	GANAB	270	0.675444	0.659728	1.41876	0.0911745	265.452	1.11222e-59	1.31021e-58
ENSG00000135404.11	CD63	1068	6.01837	5.41375	2.10675	0.0608359	1322.01	1.85996e-289	1.07084e-287
ENSG00000162434.12	JAK1	244	0.628904	0.56196	1.64431	0.0965689	348.422	9.35055e-78	1.40042e-76
ENSG00000138356.14	AOX1	28	0.0900184	0.0766632	0.442003	0.163512	192.464	9.21649e-44	8.56637e-43
ENSG00000147684.9	NDUFB9	778	2.00306	1.93593	-0.411898	0.0738346	33.359	7.66239e-09	2.66144e-08
ENSG00000183454.17	GRIN2A	120	0.320882	0.371706	-1.03838	0.198503	48.8376	2.78062e-12	1.15079e-11
ENSG00000112306.8	RPS12	1534	29.8347	26.7232	2.48283	0.0416091	4023.28	0	0
ENSG00000173517.10	PEAK1	603	1.6883	1.63912	1.69083	0.0817807	444.799	9.7703e-99	1.78648e-97
ENSG00000231527.7	FAM27C	297	0.771586	0.784519	-0.874071	0.114098	64.2588	1.09102e-15	5.19296e-15
ENSG00000048052.21	HDAC9	488	1.31598	1.31337	-0.0544729	0.108348	0.486953	0.48529	0.547604
ENSG00000225972.1	MTND1P23	451	1.07777	1.1034	0.890298	0.0805451	121.886	2.445e-28	1.68242e-27
ENSG00000160613.12	PCSK7	296	0.761788	0.773562	0.500419	0.0971491	28.0283	1.19551e-07	3.86453e-07
ENSG00000156531.16	PHF6	215	0.582364	0.606848	-0.459579	0.116058	16.502	4.85996e-05	0.000127364
ENSG00000156804.7	FBXO32	287	1.22413	1.03616	3.89378	0.105886	1887.08	0	0
ENSG00000137145.20	DENND4C	316	0.760563	0.772374	-0.0663594	0.0995784	0.542047	0.461585	0.526974
ENSG00000106991.13	ENG	123	0.313533	0.270366	1.88669	0.11341	630.679	3.55704e-139	9.05594e-138
ENSG00000186577.14	SMIM29	418	1.00674	0.96054	-0.0235104	0.092621	1.02191	0.312067	0.38498
ENSG00000197182.14	MIRLET7BHG	37	0.121249	0.106727	0.743712	0.145347	286.964	2.28105e-64	2.87926e-63
ENSG00000256940.2	PPP1R14B-AS1	132	0.314146	0.284089	1.84295	0.110503	623.576	1.24722e-137	3.13541e-136
ENSG00000131174.7	COX7B	1206	3.921	3.97359	-0.23529	0.0559034	17.8233	2.42392e-05	6.54595e-05
ENSG00000137500.9	CCDC90B	769	1.77465	1.77013	-0.164559	0.0670532	6.36776	0.0116212	0.0217326
ENSG00000102317.18	RBM3	662	1.7575	1.66997	1.17594	0.0695006	292.637	1.32401e-65	1.69529e-64
ENSG00000170315.13	UBB	1170	4.21433	4.00077	-0.0890013	0.0624809	3.10565	0.0780209	0.117078
ENSG00000223786.1	AL357507.1	100	0.277404	0.238789	1.66638	0.135509	446.203	4.83535e-99	8.88195e-98
ENSG00000088832.17	FKBP1A	1188	3.6485	3.75004	-0.671666	0.0545004	157.752	3.50684e-36	2.82714e-35
ENSG00000196396.10	PTPN1	601	1.54562	1.53156	0.885039	0.0768	132.473	1.17891e-30	8.49694e-30
ENSG00000131871.15	SELENOS	470	1.20821	1.12103	1.42783	0.0837558	303.579	5.47076e-68	7.22454e-67
ENSG00000075142.13	SRI	575	1.50092	1.41289	-0.331469	0.0868363	17.3186	3.16079e-05	8.43628e-05
ENSG00000142549.9	IGLON5	247	0.61237	0.651483	-2.22419	0.117551	508.392	1.41931e-112	2.8828e-111
ENSG00000105825.14	TFPI2	53	0.160441	0.1383	1.15237	0.174189	373.405	3.39453e-83	5.37217e-82
ENSG00000233009.1	NALCN-AS1	5	0.0551133	0.0703871	-0.284291	0.176948	7.1419	0.00753034	0.0145916
ENSG00000057608.17	GDI2	986	2.70912	2.76386	-0.523605	0.0632669	70.1699	5.44101e-17	2.71237e-16
ENSG00000267519.6	AC020916.1	61	0.16289	0.134213	1.15055	0.156408	395.956	4.18064e-88	6.96522e-87
ENSG00000163347.6	CLDN1	150	0.383956	0.332505	2.33771	0.125382	847.424	2.63935e-186	9.11734e-185
ENSG00000081721.11	DUSP12	242	0.639927	0.632196	-1.09949	0.117881	96.6229	8.38745e-23	5.00288e-22
ENSG00000228592.2	AP000459.3	128	0.446418	0.43215	-1.80667	0.255584	119.612	7.69396e-28	5.2298e-27
ENSG00000143933.18	CALM2	1564	16.0876	15.1691	-0.166761	0.0550938	9.0863	0.00257532	0.0054164
ENSG00000175445.17	LPL	4	0.00979792	0.0125594	-0.295264	0.490228	29.7447	4.92847e-08	1.63587e-07
ENSG00000066032.18	CTNNA2	1190	8.45744	9.50607	-4.57404	0.0927254	3792.09	0	0
ENSG00000213015.9	ZNF580	649	1.46724	1.41396	0.404277	0.0710164	34.0057	5.49521e-09	1.92344e-08
ENSG00000133106.14	EPSTI1	16	0.0600122	0.0579518	0.0535696	0.205076	68.9265	1.02203e-16	5.04358e-16
ENSG00000121060.18	TRIM25	35	0.120637	0.10779	0.642453	0.14809	222.597	2.45429e-50	2.52237e-49
ENSG00000122756.15	CNTFR	271	0.639927	0.662169	-2.33705	0.120671	540.074	1.81718e-119	3.8814e-118
ENSG00000132485.14	ZRANB2	659	1.52848	1.566	0.452598	0.0687128	42.7981	6.06896e-11	2.35461e-10
ENSG00000177565.16	TBL1XR1	830	2.28291	2.23916	0.799183	0.0650607	151.889	6.7001e-35	5.29132e-34
ENSG00000060138.13	YBX3	425	2.17391	1.84222	4.48275	0.0721967	4711.55	0	0
ENSG00000163485.17	ADORA1	18	0.0838947	0.085687	-0.406501	0.175112	1.47116	0.225164	0.294676
ENSG00000066629.17	EML1	213	0.573791	0.583695	0.921336	0.109514	84.2553	4.34845e-20	2.41214e-19
ENSG00000138411.13	HECW2	607	1.50582	1.73319	-2.54113	0.109036	655.627	1.3348e-144	3.53317e-143
ENSG00000138119.17	MYOF	413	1.90692	1.64981	4.26724	0.0743126	3928.01	0	0
ENSG00000183682.8	BMP8A	17	0.0514391	0.0546132	-0.385649	0.325785	0.295379	0.586794	0.636447
ENSG00000101439.9	CST3	511	1.43601	1.23205	1.49371	0.0887569	310.04	2.14004e-69	2.88155e-68
ENSG00000077235.18	GTF3C1	63	0.248622	0.27934	-0.0219573	0.130947	8.94939	0.00277563	0.00580717
ENSG00000245832.7	MIR4300HG	936	2.90508	2.68152	1.33922	0.0504203	731.153	5.02825e-161	1.48851e-159
ENSG00000171130.18	ATP6V0E2	761	2.08757	2.17126	-2.69343	0.0969739	1086.91	2.30694e-238	1.03523e-236
ENSG00000161016.17	RPL8	1544	21.5579	19.4211	1.83311	0.0354487	2940.01	0	0
ENSG00000171603.17	CLSTN1	486	1.12125	1.13378	0.266861	0.0809339	10.6092	0.00112526	0.00250118
ENSG00000176641.11	RNF152	495	1.37906	1.62449	-2.26483	0.12924	313.516	3.74418e-70	5.09294e-69
ENSG00000182916.8	TCEAL7	556	1.44029	1.45816	-1.99203	0.112449	344.498	6.68932e-77	9.89508e-76
ENSG00000111775.3	COX6A1	1433	6.3319	6.28716	-0.473484	0.0478093	97.8386	4.53914e-23	2.72031e-22
ENSG00000145545.12	SRD5A1	86	0.310472	0.304769	-0.456896	0.121493	9.81846	0.00172769	0.0037378
ENSG00000197256.10	KANK2	66	0.189835	0.16058	0.94685	0.136444	238.776	7.26974e-54	7.8831e-53
ENSG00000128699.14	ORMDL1	592	1.42315	1.3883	1.00905	0.07457	184.306	5.56191e-42	4.9769e-41
ENSG00000237973.1	MTCO1P12	80	0.263931	0.297465	1.11789	0.122868	221.738	3.7781e-50	3.87461e-49
ENSG00000100644.17	HIF1A	569	1.64483	1.54743	1.67592	0.0771522	493.19	2.88204e-109	5.70892e-108
ENSG00000155366.16	RHOC	530	2.26761	1.9839	3.5352	0.0721566	2845.5	0	0
ENSG00000122545.19	SEPTIN7	1144	3.35946	3.43583	-0.707207	0.0593899	145.333	1.81597e-33	1.39157e-32
ENSG00000070371.16	CLTCL1	205	0.581139	0.54529	1.36011	0.118066	172.033	2.66219e-39	2.27776e-38
ENSG00000197358.9	BNIP3P1	423	1.10961	1.01082	1.31733	0.0905543	227.394	2.20677e-51	2.30851e-50
ENSG00000105193.9	RPS16	1440	16.2009	14.4159	2.46303	0.0399046	4259.74	0	0
ENSG00000105640.13	RPL18A	1499	16.6859	15.0919	1.74374	0.0430208	1802	0	0
ENSG00000088298.13	EDEM2	79	0.244336	0.233354	1.10886	0.12182	239.668	4.64558e-54	5.04437e-53
ENSG00000112715.21	VEGFA	103	0.300674	0.279279	1.61986	0.138803	354.12	5.36898e-79	8.16847e-78
ENSG00000183979.8	NPB	14	0.0581751	0.0556414	-0.341133	0.213226	0.302385	0.582391	0.632672
ENSG00000166598.15	HSP90B1	649	2.25352	2.16535	2.24213	0.0795736	855.389	4.89811e-188	1.70426e-186
ENSG00000108100.18	CCNY	748	1.87446	1.88381	0.440667	0.0673144	42.3281	7.71773e-11	2.97985e-10
ENSG00000168028.14	RPSA	1457	12.5958	11.567	1.42449	0.0454222	1061.02	9.77278e-233	4.28148e-231
ENSG00000198755.11	RPL10A	1427	16.5671	14.4943	2.54627	0.0402456	4505.28	0	0
ENSG00000115306.16	SPTBN1	1167	3.64115	3.66588	0.134945	0.0575623	5.71392	0.0168309	0.0304136
ENSG00000105696.9	TMEM59L	325	0.851194	0.862206	-2.13202	0.115894	394.684	7.90917e-88	1.31226e-86
ENSG00000079308.19	TNS1	44	0.137171	0.1293	0.552753	0.168592	127.2	1.67941e-29	1.18761e-28
ENSG00000133110.15	POSTN	106	0.520514	0.508459	2.74936	0.223803	391.828	3.31008e-87	5.46551e-86
ENSG00000084234.17	APLP2	842	2.59522	2.40651	1.2804	0.0607874	459.25	7.00084e-102	1.31928e-100
ENSG00000141934.10	PLPP2	12	0.0551133	0.0468642	-0.0386103	0.189858	52.3361	4.67707e-13	2.00857e-12
ENSG00000087085.15	ACHE	204	0.556032	0.540676	-1.81254	0.130352	261.451	8.28589e-59	9.63796e-58
ENSG00000172264.17	MACROD2	1048	3.53889	3.88554	-1.54943	0.0750255	434.734	1.51553e-96	2.71935e-95
ENSG00000100632.11	ERH	1146	3.41641	3.34276	0.0881878	0.0517829	4.09849	0.0429215	0.0698381
ENSG00000035403.17	VCL	513	2.2872	1.99565	3.6183	0.0730189	2893.86	0	0
ENSG00000124486.13	USP9X	621	1.51072	1.51171	0.781672	0.0777498	100.485	1.19288e-23	7.26871e-23
ENSG00000211445.12	GPX3	51	0.177587	0.18924	-0.244091	0.183519	1.22681	0.268028	0.340593
ENSG00000059915.17	PSD	225	0.568279	0.57599	-1.86634	0.114035	350.762	2.89154e-78	4.35782e-77
ENSG00000126790.12	L3HYPDH	79	0.238212	0.215456	0.951499	0.122364	189.003	5.24801e-43	4.80894e-42
ENSG00000189091.13	SF3B3	194	0.49602	0.498129	0.407025	0.115985	19.3557	1.08492e-05	3.03187e-05
ENSG00000100478.14	AP4S1	99	0.320882	0.346415	-0.709778	0.129054	34.0575	5.3508e-09	1.87454e-08
ENSG00000012822.16	CALCOCO1	116	0.345989	0.322483	0.575148	0.11879	56.0711	6.9898e-14	3.10704e-13
ENSG00000183386.10	FHL3	72	0.206369	0.180965	0.734463	0.134469	137.476	9.48997e-32	6.99096e-31
ENSG00000139697.14	SBNO1	944	2.47152	2.60338	-1.36007	0.0707305	413.005	8.12769e-92	1.39179e-90
ENSG00000106780.9	MEGF9	492	1.16718	1.26048	-0.0460433	0.0994469	2.03116	0.154103	0.212872
ENSG00000100106.22	TRIOBP	412	1.0594	0.979218	1.19421	0.0871402	197.111	8.91744e-45	8.4221e-44
ENSG00000078114.18	NEBL	833	2.62952	3.03382	-3.46993	0.112592	1086.37	3.02453e-238	1.35472e-236
ENSG00000099956.19	SMARCB1	589	1.39804	1.47472	-0.82871	0.0844882	106.373	6.10692e-25	3.84413e-24
ENSG00000118181.11	RPS25	1497	15.6944	14.4751	1.96184	0.0380014	2908.96	0	0
ENSG00000153132.13	CLGN	55	0.192897	0.200333	-0.495693	0.151023	9.28778	0.00230688	0.00489599
ENSG00000122694.16	GLIPR2	187	0.515003	0.453505	1.5942	0.10691	317.41	5.31013e-71	7.29323e-70
ENSG00000171443.7	ZNF524	29	0.112676	0.0964742	0.462229	0.148477	150.848	1.13165e-34	8.88157e-34
ENSG00000100813.14	ACIN1	372	0.880588	0.904596	0.11813	0.0886107	2.45876	0.116871	0.167303
ENSG00000196136.17	SERPINA3	36	0.131047	0.12115	0.898681	0.244598	194.986	2.59516e-44	2.42809e-43
ENSG00000102908.22	NFAT5	625	1.5989	1.55651	1.25002	0.0718634	305.153	2.48341e-68	3.29766e-67
ENSG00000072422.17	RHOBTB1	156	0.415187	0.368662	1.4347	0.123354	234.975	4.90274e-53	5.2688e-52
ENSG00000112419.14	PHACTR2	189	0.521739	0.493714	1.65689	0.109721	306.407	1.32431e-68	1.76438e-67
ENSG00000134504.13	KCTD1	160	0.445805	0.489063	-0.541868	0.135446	19.1725	1.19423e-05	3.32495e-05
ENSG00000156687.11	UNC5D	450	3.05879	2.99317	-4.23622	0.178725	479.208	3.17796e-106	6.1929e-105
ENSG00000161544.10	CYGB	52	0.169626	0.149872	0.637928	0.164897	115.085	7.54094e-27	4.97781e-26
ENSG00000111783.12	RFX4	14	0.0410288	0.0354273	0.0226904	0.313073	92.3219	7.36651e-22	4.28429e-21
ENSG00000225733.6	FGD5-AS1	439	1.02449	1.00233	0.359686	0.0826346	19.2343	1.15617e-05	3.2246e-05
ENSG00000198242.14	RPL23A	1474	19.0263	17.3987	2.49801	0.0403054	4290.18	0	0
ENSG00000185483.12	ROR1	226	0.748316	0.627391	2.65864	0.121422	688.032	1.19744e-151	3.30059e-150
ENSG00000185774.16	KCNIP4	804	7.63258	8.6176	-5.4203	0.142785	1121.62	6.61632e-246	3.07243e-244
ENSG00000230989.6	HSBP1	856	2.27495	2.24146	0.652022	0.062926	107.432	3.58056e-25	2.26873e-24
ENSG00000109743.11	BST1	1	0.011635	0.0162808	-0.340429	0.367195	7.60173	0.00583123	0.0115432
ENSG00000138031.14	ADCY3	132	0.39008	0.407831	-0.738633	0.12785	36.3672	1.63432e-09	5.90915e-09
ENSG00000019505.8	SYT13	198	0.487446	0.507391	-1.96558	0.125536	402.226	1.80495e-89	3.05164e-88
ENSG00000181458.10	TMEM45A	189	0.485609	0.439052	1.95596	0.103555	514.78	5.78361e-114	1.18374e-112
ENSG00000111186.13	WNT5B	140	0.388855	0.33738	1.98578	0.118295	561.885	3.27083e-124	7.29797e-123
ENSG00000120162.10	MOB3B	116	0.323944	0.33395	-1.05351	0.156927	67.37	2.25052e-16	1.09529e-15
ENSG00000272047.2	GTF2H5	611	1.59155	1.54562	1.32948	0.0720164	347.141	1.77677e-77	2.64784e-76
ENSG00000122378.14	PRXL2A	567	1.43601	1.37747	-0.975228	0.0892682	129.997	4.10401e-30	2.93067e-29
ENSG00000184983.10	NDUFA6	706	1.71341	1.71558	-0.382812	0.0771303	25.3968	4.66699e-07	1.44686e-06
ENSG00000268400.5	AC008763.2	61	0.207593	0.229835	-0.684453	0.145584	29.901	4.54667e-08	1.5127e-07
ENSG00000090621.14	PABPC4	588	1.57257	1.48769	1.44146	0.0723208	410.005	3.65673e-91	6.23072e-90
ENSG00000162599.17	NFIA	333	1.16167	1.10351	1.66994	0.127715	186.83	1.56443e-42	1.41678e-41
ENSG00000170145.5	SIK2	474	1.30006	1.23267	1.69488	0.0938245	345.076	5.00454e-77	7.40746e-76
ENSG00000132155.11	RAF1	580	1.34293	1.37576	-0.183764	0.0843602	5.73228	0.0166558	0.0301336
ENSG00000073921.18	PICALM	896	2.26271	2.2608	0.426373	0.0609634	48.4023	3.47159e-12	1.43034e-11
ENSG00000131981.16	LGALS3	232	0.688304	0.575	2.9086	0.105216	1144.01	8.9861e-251	4.28052e-249
ENSG00000204387.13	SNHG32	614	2.30557	2.06262	2.36242	0.0764346	1056.91	7.65473e-232	3.34745e-230
ENSG00000203804.4	ADAMTSL4-AS1	113	0.289651	0.268661	1.38596	0.137647	256.064	1.23765e-57	1.41493e-56
ENSG00000176788.9	BASP1	1528	13.8543	14.1416	-1.99896	0.0453434	1930.45	0	0
ENSG00000113387.12	SUB1	1239	4.12309	4.04975	-0.022573	0.0502603	0.75763	0.384071	0.455955
ENSG00000163463.11	KRTCAP2	449	1.09859	1.00989	1.16627	0.0833658	205.259	1.48685e-46	1.44519e-45
ENSG00000108298.11	RPL19	1503	20.2229	18.0999	2.38658	0.0382611	4348.31	0	0
ENSG00000170891.11	CYTL1	21	0.0698102	0.0629053	0.187233	0.202776	104.358	1.68872e-24	1.05224e-23
ENSG00000050165.17	DKK3	568	1.69198	1.52142	2.20508	0.0739181	967.64	1.9425e-212	7.67032e-211
ENSG00000204592.9	HLA-E	51	0.154317	0.130453	1.08148	0.124353	447.306	2.78294e-99	5.11976e-98
ENSG00000087088.20	BAX	508	1.54133	1.38046	2.55056	0.0731295	1332.5	9.78312e-292	5.687e-290
ENSG00000115648.14	MLPH	5	0.0269443	0.0237726	-0.180427	0.347466	34.2692	4.79914e-09	1.68669e-08
ENSG00000198087.7	CD2AP	191	0.510104	0.486802	1.06206	0.108831	125.753	3.48224e-29	2.4395e-28
ENSG00000142541.17	RPL13A	1555	32.97	29.1856	2.51667	0.0397601	4539.9	0	0
ENSG00000184903.9	IMMP2L	422	1.10227	1.08836	1.26683	0.10246	158.714	2.16042e-36	1.7505e-35
ENSG00000272449.2	AL139246.5	5	0.0134721	0.0143237	-0.285694	0.741684	10.919	0.000951852	0.00214131
ENSG00000166128.13	RAB8B	242	0.660747	0.653372	0.934156	0.109636	83.339	6.91224e-20	3.80268e-19
ENSG00000070882.13	OSBPL3	218	0.668096	0.58945	2.29542	0.118089	512.759	1.59232e-113	3.25072e-112
ENSG00000102316.17	MAGED2	501	1.38702	1.32881	-0.250054	0.0995816	7.38014	0.0065948	0.0129268
ENSG00000146555.19	SDK1	1157	6.60686	7.06887	-1.26528	0.091887	171.927	2.80735e-39	2.40025e-38
ENSG00000083223.18	TUT7	192	0.514391	0.516947	0.729372	0.110521	57.068	4.21006e-14	1.88573e-13
ENSG00000005469.11	CROT	21	0.100429	0.0975459	-0.0810982	0.152664	17.287	3.21373e-05	8.57184e-05
ENSG00000068724.17	TTC7A	211	0.548071	0.554898	0.0663674	0.11439	1.14319	0.284979	0.357647
ENSG00000120278.16	PLEKHG1	247	0.721984	0.655596	2.37808	0.11126	579.561	4.67331e-128	1.07985e-126
ENSG00000162545.6	CAMK2N1	1273	6.06736	5.92622	-1.3254	0.0658933	395.665	4.83852e-88	8.04454e-87
ENSG00000083845.9	RPS5	1529	19.8818	17.7917	1.88821	0.0387731	2620.62	0	0
ENSG00000136158.12	SPRY2	134	0.336191	0.280308	-0.444214	0.163931	7.37263	0.00662241	0.0129757
ENSG00000105258.9	POLR2I	938	2.50337	2.44334	-0.532107	0.0645244	70.5528	4.48106e-17	2.24174e-16
ENSG00000170419.10	VSTM2A	134	0.36681	0.386067	-1.62546	0.143096	257.806	5.1604e-58	5.93347e-57
ENSG00000105518.14	TMEM205	203	0.516228	0.485634	1.27925	0.107712	187.765	9.77439e-43	8.90901e-42
ENSG00000239921.4	LINC01471	1	0.0202082	0.0176882	-0.323194	0.245566	5.60858	0.0178728	0.0321031
ENSG00000105613.10	MAST1	114	0.338028	0.362561	-1.53586	0.121178	295.374	3.35419e-66	4.3271e-65
ENSG00000102109.9	PCSK1N	1505	10.3325	10.2173	-1.31964	0.0482373	728.558	1.84387e-160	5.42497e-159
ENSG00000003756.16	RBM5	386	0.897734	0.981612	-0.257579	0.0926333	14.8513	0.00011633	0.00029214
ENSG00000095383.20	TBC1D2	90	0.247397	0.216988	1.43177	0.132915	364.623	2.77311e-81	4.28975e-80
ENSG00000165264.11	NDUFB6	362	0.884262	0.868729	-0.452959	0.0998386	22.2425	2.40295e-06	7.06466e-06
ENSG00000203875.12	SNHG5	581	2.11329	1.92548	2.46275	0.0760596	1154.44	4.87495e-253	2.35963e-251
ENSG00000122786.20	CALD1	636	7.25046	6.28187	4.8702	0.075126	5240	0	0
ENSG00000156508.18	EEF1A1	1599	65.5805	59.6825	1.96422	0.0406435	2642.4	0	0
ENSG00000165502.6	RPL36AL	974	3.26822	3.10297	1.4423	0.0528453	769.898	1.89242e-169	5.89278e-168
ENSG00000148204.12	CRB2	10	0.0349051	0.0317759	-0.141498	0.266456	38.7491	4.81926e-10	1.79076e-09
ENSG00000123610.5	TNFAIP6	3	0.0159216	0.0167749	-0.242577	0.314655	41.5442	1.15239e-10	4.41182e-10
ENSG00000115652.14	UXS1	196	0.536436	0.507961	0.603132	0.104095	45.9658	1.20334e-11	4.83107e-11
ENSG00000121310.17	ECHDC2	126	0.31782	0.288657	1.75075	0.103259	566.265	3.64652e-125	8.24346e-124
ENSG00000141510.17	TP53	143	0.388242	0.36116	1.61295	0.10199	401.247	2.94812e-89	4.9704e-88
ENSG00000122729.19	ACO1	136	0.361298	0.321272	1.25678	0.109805	236.897	1.86809e-53	2.01478e-52
ENSG00000100242.15	SUN2	29	0.172688	0.197338	-0.616672	0.129907	28.5738	9.0193e-08	2.94166e-07
ENSG00000075426.12	FOSL2	254	0.785058	0.671353	3.30259	0.0941053	1777.26	0	0
ENSG00000110080.18	ST3GAL4	85	0.26883	0.275337	0.00078607	0.137993	3.92166	0.0476679	0.0765186
ENSG00000171621.14	SPSB1	94	0.263319	0.247611	1.40374	0.135658	314.975	1.80099e-70	2.45114e-69
ENSG00000139767.10	SRRM4	450	1.21678	1.19865	-3.17458	0.113877	963.986	1.20922e-211	4.75139e-210
ENSG00000179091.5	CYC1	447	1.06369	0.988446	-0.0182139	0.0913204	3.51554	0.060796	0.0945147
ENSG00000117625.13	RCOR3	388	0.950398	0.971559	0.368685	0.0889342	17.1621	3.43209e-05	9.12892e-05
ENSG00000258312.1	AC016152.1	20	0.0710349	0.0782206	-0.0831149	0.378777	9.06874	0.00260016	0.00546339
ENSG00000166619.15	BLCAP	1047	3.55419	3.71582	-2.03304	0.0766739	768.07	4.7239e-169	1.46716e-167
ENSG00000143398.20	PIP5K1A	339	0.796081	0.779742	0.585241	0.0970093	38.0619	6.85349e-10	2.52864e-09
ENSG00000148541.12	FAM13C	531	1.2572	1.41973	-1.76797	0.108678	298.794	6.03205e-67	7.87479e-66
ENSG00000154721.15	JAM2	66	0.20943	0.21397	-0.11207	0.180842	2.36138	0.124372	0.17677
ENSG00000101955.15	SRPX	38	0.104103	0.0845878	0.424009	0.183995	134.92	3.43819e-31	2.50589e-30
ENSG00000102898.12	NUTF2	1142	3.41519	3.38094	-0.00243341	0.0525187	0.202703	0.652548	0.691244
ENSG00000156265.15	MAP3K7CL	73	0.244948	0.223039	1.49218	0.156966	392.259	2.66713e-87	4.40995e-86
ENSG00000113810.16	SMC4	146	0.41335	0.379362	1.65833	0.121203	311.21	1.19019e-69	1.60799e-68
ENSG00000100387.8	RBX1	1109	3.21066	3.15029	0.0601834	0.0550999	1.69999	0.19229	0.257602
ENSG00000243716.10	NPIPB5	183	0.54256	0.563425	-0.0110876	0.10634	0.942165	0.331722	0.404345
ENSG00000196313.11	POM121	211	0.579914	0.618527	-0.37707	0.113096	13.5593	0.000231143	0.00056127
ENSG00000255248.9	MIR100HG	506	1.30802	1.33043	1.51983	0.0889551	300.225	2.94272e-67	3.85427e-66
ENSG00000142676.14	RPL11	1505	22.2694	19.821	2.3605	0.038772	4152.52	0	0
ENSG00000134153.10	EMC7	264	0.69259	0.648186	0.52303	0.107398	29.113	6.82785e-08	2.24214e-07
ENSG00000164919.11	COX6C	1428	7.26577	7.17064	-0.338376	0.0490401	47.1045	6.73014e-12	2.73119e-11
ENSG00000146278.10	PNRC1	283	0.791182	0.710774	2.58572	0.0923269	923.238	8.71402e-203	3.27909e-201
ENSG00000179833.4	SERTAD2	133	0.366197	0.334233	1.14011	0.114966	177.896	1.39609e-40	1.22059e-39
ENSG00000198382.9	UVRAG	639	1.55787	1.60049	-0.109763	0.080033	2.92288	0.0873318	0.129184
ENSG00000114391.13	RPL24	1493	12.7808	11.7919	1.57367	0.0370526	1934.38	0	0
ENSG00000184840.11	TMED9	538	1.36436	1.34463	1.64261	0.0771631	464.849	4.23334e-103	8.02163e-102
ENSG00000176340.4	COX8A	1368	5.61666	5.46714	-0.0503273	0.044112	2.67205	0.102124	0.148378
ENSG00000156136.10	DCK	297	0.727495	0.739799	-1.2211	0.11276	131.917	1.56032e-30	1.1219e-29
ENSG00000163531.15	NFASC	771	1.97306	2.19569	-2.36517	0.0983512	722.06	4.7732e-159	1.3941e-157
ENSG00000118257.16	NRP2	203	0.600735	0.517445	2.66103	0.11093	891.269	7.76019e-196	2.83572e-194
ENSG00000196470.12	SIAH1	516	1.20086	1.28346	-1.27853	0.0941075	214.724	1.28001e-48	1.28526e-47
ENSG00000070729.13	CNGB1	265	0.663809	0.733221	-2.43022	0.128588	523.889	6.0315e-116	1.25698e-114
ENSG00000264522.6	OTUD7B	141	0.394979	0.386323	0.596502	0.12543	43.0657	5.29325e-11	2.06065e-10
ENSG00000144746.7	ARL6IP5	368	0.878751	0.857058	0.354376	0.0994015	13.4771	0.000241493	0.000584864
ENSG00000261455.1	LINC01003	228	0.590325	0.608032	-1.35906	0.118213	155.098	1.33317e-35	1.06299e-34
ENSG00000156411.9	ATP5MPL	1486	7.86589	7.79934	0.210227	0.0387842	29.5235	5.52441e-08	1.8246e-07
ENSG00000131323.14	TRAF3	276	0.690753	0.694768	-0.191016	0.112219	2.9809	0.0842523	0.125146
ENSG00000184995.7	IFNE	0	0.00551133	0.00418261	-0.339661	0.483589	16.6197	4.56748e-05	0.000119948
ENSG00000236438.7	FAM157A	1	0.0404164	0.043496	-0.463137	0.172607	7.47012	0.00627314	0.0123467
ENSG00000171475.14	WIPF2	622	1.46969	1.39156	0.617836	0.0685956	83.8697	5.28477e-20	2.92208e-19
ENSG00000178053.18	MLF1	136	0.418249	0.38375	0.22799	0.118673	13.2387	0.000274231	0.000660751
ENSG00000267586.7	LINC00907	135	0.372933	0.45375	-1.00166	0.205185	37.339	9.92774e-10	3.63387e-09
ENSG00000171604.12	CXXC5	1069	3.28659	3.2101	0.310996	0.0630549	25.502	4.41936e-07	1.37293e-06
ENSG00000263563.6	UBBP4	2	0.0183711	0.0170984	-0.367619	0.303594	1.03479	0.309037	0.381989
ENSG00000087589.16	CASS4	15	0.0545009	0.0538862	0.0161738	0.206271	67.9877	1.64519e-16	8.05583e-16
ENSG00000109472.14	CPE	929	3.13656	3.2422	-1.772	0.0845706	445.824	5.84615e-99	1.07223e-97
ENSG00000163191.6	S100A11	450	2.97612	2.69121	4.8753	0.0799932	4432.58	0	0
ENSG00000151692.15	RNF144A	154	0.422535	0.462409	-1.54948	0.124496	231.615	2.64972e-52	2.81979e-51
ENSG00000024422.12	EHD2	337	1.15432	0.951698	3.85714	0.0804308	2927.93	0	0
ENSG00000153029.14	MR1	6	0.0226577	0.0258216	-0.234564	0.26857	25.3323	4.82569e-07	1.4951e-06
ENSG00000164190.19	NIPBL	596	1.3711	1.43235	-0.240734	0.075071	13.5171	0.000236396	0.000573375
ENSG00000177954.14	RPS27	1563	32.9492	30.3129	2.68806	0.0395642	5207.85	0	0
ENSG00000183840.7	GPR39	68	0.190447	0.169347	1.24502	0.144725	370.88	1.20405e-82	1.89678e-81
ENSG00000159200.18	RCAN1	373	1.04409	0.950947	1.49163	0.101497	234.734	5.53436e-53	5.9396e-52
ENSG00000139304.15	PTPRQ	8	0.044703	0.0422923	-0.0555204	0.225761	55.1267	1.13008e-13	4.98546e-13
ENSG00000123989.14	CHPF	371	0.992652	0.930496	2.54258	0.0809875	1063.59	2.71261e-233	1.19494e-231
ENSG00000168040.4	FADD	35	0.161053	0.135711	0.0663905	0.130378	27.4801	1.58716e-07	5.08875e-07
ENSG00000159199.14	ATP5MC1	954	2.65585	2.60138	-0.41233	0.0627694	44.7513	2.23718e-11	8.87184e-11
ENSG00000187605.15	TET3	519	1.27312	1.34978	-1.07138	0.0974074	133.703	6.34475e-31	4.59918e-30
ENSG00000121073.14	SLC35B1	254	0.66932	0.64685	-0.143089	0.107368	2.36952	0.123725	0.17594
ENSG00000164465.18	DCBLD1	56	0.173301	0.160736	1.08819	0.132427	336.877	3.05477e-75	4.43136e-74
ENSG00000196208.14	GREB1	500	1.17024	1.34424	-3.18518	0.11086	1036.13	2.51759e-227	1.07933e-225
ENSG00000167986.13	DDB1	327	0.856093	0.800896	0.970991	0.0926065	116.887	3.03913e-27	2.02676e-26
ENSG00000150961.15	SEC24D	274	0.722596	0.627811	2.73906	0.0893931	1167.15	8.39731e-256	4.09762e-254
ENSG00000075292.19	ZNF638	817	1.88304	2.04025	-0.575754	0.0708737	76.6632	2.02745e-18	1.06486e-17
ENSG00000196353.11	CPNE4	72	0.246785	0.23692	-0.500187	0.207158	4.25333	0.0391735	0.0644692
ENSG00000198821.10	CD247	7	0.033068	0.031183	-0.266155	0.240162	8.83518	0.00295479	0.00615306
ENSG00000198168.9	SVIP	193	0.556644	0.527992	-0.228109	0.119723	3.59017	0.0581223	0.0909351
ENSG00000135472.9	FAIM2	109	0.311084	0.287622	-1.37121	0.143932	187.275	1.25058e-42	1.13384e-41
ENSG00000001617.12	SEMA3F	9	0.0771586	0.0674936	-0.151849	0.146404	15.1465	9.94803e-05	0.000251667
ENSG00000104812.15	GYS1	80	0.236987	0.229221	0.341773	0.138292	36.7715	1.32819e-09	4.83066e-09
ENSG00000102893.16	PHKB	385	0.914881	0.940935	-0.0473221	0.0910204	1.13418	0.286886	0.359382
ENSG00000074695.6	LMAN1	296	0.77771	0.704391	2.10912	0.0884947	638.026	8.98159e-141	2.32611e-139
ENSG00000049192.15	ADAMTS6	272	1.43968	1.1841	3.93407	0.120112	1481.17	4.94065645841247e-324	3.31023982713635e-322
ENSG00000164715.6	LMTK2	75	0.284752	0.298682	-0.475946	0.127727	10.778	0.00102713	0.00229774
ENSG00000167642.13	SPINT2	230	0.628291	0.630026	-1.09125	0.117551	96.4121	9.32972e-23	5.56077e-22
ENSG00000151136.15	BTBD11	121	0.329455	0.321648	0.273259	0.175243	10.0349	0.00153601	0.00334633
ENSG00000198258.10	UBL5	1389	6.09492	5.92956	0.326166	0.04329	57.7407	2.99045e-14	1.34598e-13
ENSG00000157445.15	CACNA2D3	128	0.431108	0.457206	-1.61962	0.200821	121.148	3.54601e-28	2.43167e-27
ENSG00000196923.14	PDLIM7	540	1.79302	1.6009	2.50085	0.0716698	1350.21	1.38953e-295	8.2167e-294
ENSG00000175274.18	TP53I11	237	0.628904	0.595688	-0.0867761	0.114851	1.11107	0.291849	0.364643
ENSG00000136048.14	DRAM1	86	0.279853	0.234806	1.4791	0.131963	358.455	6.10953e-80	9.34848e-79
ENSG00000213445.10	SIPA1	6	0.0373546	0.0302001	-0.167551	0.187629	31.7078	1.79205e-08	6.0931e-08
ENSG00000116586.11	LAMTOR2	562	1.34048	1.31303	0.877759	0.0747095	137.885	7.72401e-32	5.70403e-31
ENSG00000070756.16	PABPC1	1472	10.2866	9.73908	1.2249	0.0402044	980.529	3.06626e-215	1.22896e-213
ENSG00000109686.18	SH3D19	408	1.19106	1.02658	2.53723	0.0852209	984.373	4.47681e-216	1.80334e-214
ENSG00000005486.17	RHBDD2	549	1.31415	1.24341	-0.214032	0.0812575	10.2224	0.00138748	0.00304291
ENSG00000123505.16	AMD1	225	0.575628	0.558228	0.271632	0.10518	9.83614	0.00171116	0.00370472
ENSG00000125652.8	ALKBH7	536	1.21678	1.16489	0.461075	0.0773763	37.1384	1.10033e-09	4.01957e-09
ENSG00000089220.5	PEBP1	1333	5.89345	5.70954	-0.835192	0.0545908	234.748	5.49551e-53	5.90055e-52
ENSG00000008086.11	CDKL5	459	1.13595	1.27166	-1.00459	0.106242	100.035	1.49701e-23	9.1011e-23
ENSG00000100129.18	EIF3L	1181	4.33558	4.10532	0.807082	0.0479757	292.725	1.26736e-65	1.62363e-64
ENSG00000154310.17	TNIK	1139	4.01653	4.29226	-0.864546	0.0707539	147.388	6.45506e-34	4.99108e-33
ENSG00000144724.20	PTPRG	1076	7.81996	8.38654	-2.37939	0.105565	420.323	2.07596e-93	3.61682e-92
ENSG00000137343.18	ATAT1	477	1.19596	1.25314	-2.25565	0.106632	541.019	1.13166e-119	2.42364e-118
ENSG00000126785.13	RHOJ	151	0.39008	0.303513	2.29948	0.107154	998.405	3.98995e-219	1.63465e-217
ENSG00000151929.9	BAG3	75	0.207593	0.172199	1.21428	0.12104	379.33	1.74126e-84	2.7944e-83
ENSG00000185668.7	POU3F1	63	0.183099	0.184351	-0.99295	0.164684	106.122	6.9319e-25	4.36114e-24
ENSG00000217334.1	AL355615.2	341	0.871402	0.803052	-0.257816	0.113251	7.8141	0.00518401	0.0103533
ENSG00000178860.8	MSC	47	0.115738	0.100126	-0.585558	0.240039	11.9567	0.000544498	0.00126498
ENSG00000070087.14	PFN2	1334	4.89896	4.92612	0.165236	0.0448144	13.6702	0.000217881	0.000530516
ENSG00000130748.7	TMEM160	816	2.04103	1.98976	-0.143458	0.0660455	5.42747	0.0198223	0.0352593
ENSG00000101198.15	NKAIN4	144	0.375995	0.410674	-1.60955	0.137643	253.545	4.38181e-57	4.99045e-56
ENSG00000180035.12	ZNF48	63	0.221066	0.231621	-0.874922	0.130443	72.5505	1.62809e-17	8.26892e-17
ENSG00000135363.12	LMO2	25	0.0998163	0.0964926	-0.316694	0.179671	0.350053	0.554083	0.608723
ENSG00000162998.5	FRZB	3	0.0122474	0.0111065	-0.332862	0.412668	6.95879	0.00834086	0.0160288
ENSG00000144339.12	TMEFF2	437	1.35395	1.39823	-1.50175	0.147312	102.86	3.59716e-24	2.22349e-23
ENSG00000167004.13	PDIA3	481	1.23393	1.14354	1.01074	0.0885459	135.848	2.15436e-31	1.57689e-30
ENSG00000104723.20	TUSC3	894	2.30374	2.28064	-0.119635	0.0656184	3.6379	0.0564783	0.0886693
ENSG00000179195.16	ZNF664	229	0.62523	0.620498	-0.219603	0.105518	4.05111	0.0441423	0.0715962
ENSG00000164346.10	NSA2	309	0.739743	0.731683	0.272841	0.094749	9.24514	0.00236121	0.00500027
ENSG00000159335.16	PTMS	1508	9.45254	9.36793	-0.156665	0.0379552	17.6522	2.65201e-05	7.13913e-05
ENSG00000127603.26	MACF1	1478	7.60441	7.66049	0.782712	0.046484	290.96	3.07222e-65	3.91913e-64
ENSG00000123240.17	OPTN	635	1.55052	1.48986	0.417997	0.0701975	36.5459	1.49113e-09	5.40202e-09
ENSG00000117318.9	ID3	90	0.30741	0.269027	2.01156	0.16236	511.344	3.23434e-113	6.59729e-112
ENSG00000259784.1	AC093525.1	0	0.0244948	0.0293872	-0.401354	0.224474	1.17933	0.277493	0.350379
ENSG00000054654.16	SYNE2	89	0.308022	0.32353	-0.235497	0.144275	0.963532	0.326299	0.39916
ENSG00000114854.7	TNNC1	35	0.135334	0.103756	0.854869	0.188476	264.05	2.24718e-59	2.63558e-58
ENSG00000139318.8	DUSP6	184	0.516228	0.439844	-0.353411	0.14342	8.31623	0.00392924	0.00801564
ENSG00000165124.18	SVEP1	39	0.125536	0.113089	0.130019	0.182219	35.2803	2.85508e-09	1.01865e-08
ENSG00000140990.15	NDUFB10	780	1.98714	1.91677	0.337649	0.068979	24.8297	6.26252e-07	1.92338e-06
ENSG00000143149.12	ALDH9A1	199	0.519902	0.454818	1.72601	0.0956831	428.487	3.46908e-95	6.15563e-94
ENSG00000226330.1	AL606489.1	13	0.0655236	0.0622963	-0.364434	0.181191	0.110884	0.73914	0.763467
ENSG00000119705.9	SLIRP	1059	3.10961	3.0976	-0.231165	0.0609148	14.4632	0.000142921	0.000355644
ENSG00000179715.13	PCED1B	110	0.319657	0.291947	1.27772	0.12168	237.793	1.19087e-53	1.28785e-52
ENSG00000106537.8	TSPAN13	757	2.11758	2.18182	-2.08677	0.0925793	599.267	2.4173e-132	5.85616e-131
ENSG00000181381.13	DDX60L	48	0.13962	0.129044	0.629976	0.149245	166.608	4.07491e-38	3.40991e-37
ENSG00000186298.11	PPP1CC	507	1.19167	1.1866	0.315521	0.0803455	15.1087	0.000101495	0.000256547
ENSG00000128789.21	PSMG2	294	0.714023	0.690127	0.642857	0.0958338	49.2278	2.27899e-12	9.46934e-12
ENSG00000138413.13	IDH1	628	1.70729	1.69592	-1.44315	0.0931442	261.88	6.68075e-59	7.77844e-58
ENSG00000147065.17	MSN	258	0.698102	0.580981	2.53976	0.0896948	1009.85	1.29655e-221	5.37611e-220
ENSG00000198818.10	SFT2D1	286	0.729945	0.721739	0.843972	0.0907177	91.2302	1.27896e-21	7.38107e-21
ENSG00000075043.18	KCNQ2	202	0.521739	0.548782	-2.01979	0.119481	435.283	1.15085e-96	2.06654e-95
ENSG00000152683.14	SLC30A6	74	0.269443	0.267953	0.13031	0.127044	11.9078	0.000559008	0.00129593
ENSG00000140319.10	SRP14	1503	9.16167	9.19474	0.171768	0.0432422	16.057	6.14654e-05	0.00015929
ENSG00000145293.16	ENOPH1	320	0.797306	0.813018	-0.554615	0.102369	31.8931	1.62895e-08	5.54798e-08
ENSG00000161970.15	RPL26	1533	21.5818	20.122	2.1613	0.0396267	3289.86	0	0
ENSG00000150347.16	ARID5B	583	2.20024	1.99039	2.82487	0.086989	1173.03	4.42196e-257	2.18892e-255
ENSG00000154175.17	ABI3BP	36	0.134109	0.122826	0.517224	0.202068	99.6758	1.79505e-23	1.08855e-22
ENSG00000120437.8	ACAT2	438	1.2131	1.12193	-2.34629	0.117387	453.213	1.44142e-100	2.67225e-99
ENSG00000173039.19	RELA	53	0.183099	0.159586	0.514069	0.135742	97.0851	6.64122e-23	3.97117e-22
ENSG00000103018.16	CYB5B	348	0.895897	0.918176	0.015933	0.0991457	0.169119	0.680896	0.715058
ENSG00000117228.10	GBP1	65	0.173301	0.136851	1.18632	0.138613	442.943	2.47732e-98	4.51255e-97
ENSG00000062650.19	WAPL	197	0.532149	0.534058	0.484638	0.103709	29.3016	6.19448e-08	2.04086e-07
ENSG00000143355.16	LHX9	427	1.18616	1.44929	-3.38928	0.147589	631.272	2.64363e-139	6.74476e-138
ENSG00000140937.14	CDH11	248	0.623393	0.665429	0.818144	0.136196	40.5326	1.93359e-10	7.32433e-10
ENSG00000189043.10	NDUFA4	1475	8.66075	8.35596	0.124868	0.0483093	7.39978	0.00652319	0.012799
ENSG00000120254.15	MTHFD1L	584	1.58114	1.48241	1.79565	0.0767697	574.2	6.85041e-127	1.56932e-125
ENSG00000115738.10	ID2	228	0.657685	0.661348	-0.812287	0.152403	30.1401	4.01936e-08	1.34154e-07
ENSG00000111596.12	CNOT2	635	1.4305	1.53431	0.0849359	0.0724989	6.72626	0.00950037	0.0180905
ENSG00000243279.4	PRAF2	538	1.25964	1.21058	0.220173	0.0797237	8.95373	0.00276903	0.00579589
ENSG00000143376.14	SNX27	931	2.35824	2.45811	-0.885398	0.0692019	172.422	2.18914e-39	1.87703e-38
ENSG00000161055.4	SCGB3A1	1	0.00979792	0.00907051	-0.331626	0.440625	9.69447	0.00184823	0.00398065
ENSG00000225663.7	MCRIP1	846	2.08941	2.09726	-0.545473	0.0663786	70.1567	5.47752e-17	2.73001e-16
ENSG00000128609.15	NDUFA5	1055	2.98224	3.09775	-1.41978	0.0658152	516.437	2.52226e-114	5.19334e-113
ENSG00000114302.16	PRKAR2A	814	2.05634	2.02387	-0.220959	0.0656393	11.948	0.000547063	0.00127032
ENSG00000185070.11	FLRT2	606	1.66748	1.87085	-0.397001	0.114801	12.9239	0.000324416	0.00077452
ENSG00000113319.13	RASGRF2	52	0.167789	0.164208	0.138768	0.173492	22.5745	2.02151e-06	5.97984e-06
ENSG00000168615.12	ADAM9	440	1.29884	1.22027	2.69284	0.0795492	1236.94	5.71504e-271	3.02217e-269
ENSG00000006451.8	RALA	680	1.7575	1.71845	-0.0471333	0.0793813	0.512001	0.474274	0.538114
ENSG00000108854.16	SMURF2	649	2.75015	2.41444	2.38044	0.0853903	863.011	1.07897e-189	3.79267e-188
ENSG00000106772.18	PRUNE2	114	0.333129	0.300794	0.330572	0.145274	21.5576	3.43363e-06	9.96911e-06
ENSG00000178607.16	ERN1	81	0.273117	0.261619	0.75261	0.135571	93.4751	4.11352e-22	2.4052e-21
ENSG00000169946.14	ZFPM2	69	0.208818	0.201703	0.600391	0.156348	83.0825	7.8699e-20	4.31963e-19
ENSG00000186166.9	CCDC84	28	0.159829	0.168084	-0.237358	0.13744	0.709239	0.399697	0.470734
ENSG00000034713.8	GABARAPL2	1252	4.06614	4.0413	-0.810092	0.0550217	223.103	1.90373e-50	1.96073e-49
ENSG00000177600.9	RPLP2	1557	26.3497	23.914	2.2144	0.0355358	4318.88	0	0
ENSG00000141431.12	ASXL3	735	2.03429	2.2956	-3.89487	0.109112	1560.78	0	0
ENSG00000107077.18	KDM4C	425	0.977955	1.01149	0.0498941	0.0878518	1.06137	0.302903	0.375741
ENSG00000143321.19	HDGF	213	0.58665	0.584661	1.16567	0.0947028	175.146	5.56448e-40	4.81933e-39
ENSG00000229373.9	LINC00452	4	0.0208206	0.0155957	-0.236915	0.265047	29.3561	6.02273e-08	1.9859e-07
ENSG00000021645.18	NRXN3	599	2.0545	2.12794	-2.28407	0.128761	303.34	6.16877e-68	8.11951e-67
ENSG00000095739.11	BAMBI	23	0.0796081	0.0691352	0.212913	0.170111	103.862	2.16936e-24	1.35032e-23
ENSG00000134871.18	COL4A2	353	1.5248	1.30969	3.58068	0.097717	1568.65	0	0
ENSG00000185046.18	ANKS1B	861	2.92835	3.3232	-3.66884	0.11044	1317.37	1.89539e-288	1.08344e-286
ENSG00000077684.16	JADE1	47	0.15493	0.13486	0.339987	0.137598	75.1269	4.41402e-18	2.28831e-17
ENSG00000100578.16	KIAA0586	63	0.232701	0.237921	-0.375056	0.140156	2.96632	0.0850149	0.12613
ENSG00000273472.1	AC096733.3	23	0.0802205	0.0817339	-0.475786	0.205121	5.57761	0.0181915	0.0326244
ENSG00000106333.13	PCOLCE	20	0.0673607	0.0587195	-0.15556	0.227816	15.7873	7.0875e-05	0.000182181
ENSG00000213672.8	NCKIPSD	28	0.11635	0.103795	0.105019	0.150764	42.5469	6.90059e-11	2.66864e-10
ENSG00000155980.12	KIF5A	608	2.32517	2.43943	-3.95451	0.126838	991.891	1.03971e-217	4.23792e-216
ENSG00000138771.16	SHROOM3	349	1.16473	0.984955	3.52868	0.0880706	1944.39	0	0
ENSG00000059573.9	ALDH18A1	107	0.329455	0.316758	0.543152	0.116684	53.9313	2.07619e-13	9.06441e-13
ENSG00000253171.1	AC037450.1	9	0.0373546	0.0385711	-0.452166	0.266425	4.41867	0.0355477	0.059155
ENSG00000140382.15	HMG20A	243	0.653399	0.658025	0.14429	0.0990398	2.82883	0.0925858	0.136043
ENSG00000185567.7	AHNAK2	94	0.273117	0.218242	1.53202	0.138201	382.741	3.14892e-85	5.08743e-84
ENSG00000150990.8	DHX37	16	0.0618494	0.0543921	-0.18742	0.21281	13.0513	0.000303075	0.000725809
ENSG00000008083.14	JARID2	591	1.36375	1.42957	0.0862149	0.0822748	2.21243	0.136903	0.191917
ENSG00000152558.15	TMEM123	256	0.634415	0.558914	2.83084	0.0860786	1424.27	1.12034377299499e-311	7.02277109714459e-310
ENSG00000121653.11	MAPK8IP1	275	0.71831	0.750112	-1.97624	0.111009	384.412	1.36293e-85	2.21388e-84
ENSG00000100532.12	CGRRF1	82	0.302511	0.303701	-0.303759	0.125453	1.92102	0.165744	0.226514
ENSG00000184787.19	UBE2G2	217	0.582976	0.574892	0.17395	0.103302	4.38899	0.0361717	0.0600935
ENSG00000148948.8	LRRC4C	593	3.05328	3.73837	-3.3771	0.157616	374.871	1.62772e-83	2.58796e-82
ENSG00000108309.14	RUNDC3A	435	1.0447	1.06951	-2.9258	0.108209	922.61	1.19348e-202	4.48404e-201
ENSG00000135506.16	OS9	181	0.529088	0.521883	0.648377	0.109545	47.8971	4.49191e-12	1.8425e-11
ENSG00000112246.9	SIM1	225	0.561543	0.631206	-2.21012	0.145432	386.787	4.14424e-86	6.7822e-85
ENSG00000109099.15	PMP22	83	0.214942	0.1827	1.48917	0.129914	505.717	5.4206e-112	1.09728e-110
ENSG00000110987.8	BCL7A	308	0.755664	0.805618	-1.88895	0.116249	309.851	2.353e-69	3.16653e-68
ENSG00000197921.6	HES5	6	0.0306185	0.0290839	-0.237922	0.425155	10.88	0.00097206	0.00218411
ENSG00000001460.18	STPG1	18	0.0887936	0.0916614	-0.081223	0.162054	18.3384	1.84939e-05	5.05294e-05
ENSG00000129596.5	CDO1	162	0.453766	0.454037	-1.11883	0.126864	94.6946	2.22148e-22	1.30911e-21
ENSG00000131469.14	RPL27	1479	13.9994	12.6902	1.78568	0.0368375	2551.3	0	0
ENSG00000106714.17	CNTNAP3	12	0.0593999	0.0592199	-0.201964	0.203765	10.8284	0.000999569	0.00224151
ENSG00000111666.11	CHPT1	360	0.905083	0.821754	1.34623	0.0900126	240.731	2.72524e-54	2.97398e-53
ENSG00000248487.9	ABHD14A	273	0.689528	0.691704	-1.27663	0.115259	139.851	2.86881e-32	2.14362e-31
ENSG00000115252.18	PDE1A	83	0.243111	0.262235	-0.819261	0.185965	33.3123	7.84831e-09	2.72404e-08
ENSG00000151572.18	ANO4	135	0.379669	0.389948	-1.06949	0.151777	67.0416	2.65833e-16	1.29088e-15
ENSG00000205174.4	C7orf66	2	0.00796081	0.00737478	-0.332076	0.484886	12.0315	0.000523102	0.00121952
ENSG00000148082.10	SHC3	348	0.83711	0.869645	-1.66181	0.118338	219.24	1.32459e-49	1.34749e-48
ENSG00000119782.14	FKBP1B	526	1.2921	1.25346	-2.01109	0.105513	438.51	2.28408e-97	4.13545e-96
ENSG00000196361.10	ELAVL3	836	2.70116	2.73128	-4.29841	0.102415	2482.96	0	0
ENSG00000177556.12	ATOX1	1064	3.62523	3.4121	1.00774	0.0516702	390.937	5.17608e-87	8.51729e-86
ENSG00000187479.7	C11orf96	36	0.110839	0.108746	-0.200461	0.295601	2.2531	0.133347	0.187688
ENSG00000081051.7	AFP	30	0.109002	0.103542	0.436818	0.182304	125.122	4.78556e-29	3.34182e-28
ENSG00000001461.17	NIPAL3	187	0.458665	0.425529	1.41827	0.115174	230.203	5.38306e-52	5.68572e-51
ENSG00000122986.13	HVCN1	2	0.028169	0.0273263	-0.359294	0.217208	0.507406	0.476264	0.53977
ENSG00000278999.1	AC008985.1	4	0.011635	0.0118421	-0.37294	0.508184	0.475881	0.490294	0.551927
ENSG00000165238.16	WNK2	229	0.56338	0.618212	-2.19779	0.118436	528.65	5.55449e-117	1.16771e-115
ENSG00000145337.5	PYURF	745	1.78812	1.76014	0.566654	0.0652999	74.7168	5.43305e-18	2.8069e-17
ENSG00000111424.10	VDR	30	0.0936926	0.0787323	0.425464	0.158562	173.565	1.23201e-39	1.06167e-38
ENSG00000114423.22	CBLB	694	1.79976	1.91564	-0.0589381	0.0842221	2.61644	0.105761	0.153125
ENSG00000147655.12	RSPO2	5	0.0244948	0.0241409	-0.392292	0.36299	0.0100487	0.920151	0.922958
ENSG00000139117.14	CPNE8	144	0.388855	0.380675	1.08123	0.189042	66.8422	2.94132e-16	1.42513e-15
ENSG00000185896.11	LAMP1	596	1.72872	1.60954	2.11546	0.0709719	948.649	2.60865e-208	1.01014e-206
ENSG00000133961.20	NUMB	359	0.862217	0.847198	0.969402	0.0854968	130.32	3.48701e-30	2.49156e-29
ENSG00000228253.1	MT-ATP8	596	1.51133	1.64816	1.38007	0.0829903	280.761	5.12496e-63	6.34227e-62
ENSG00000144642.21	RBMS3	489	1.29577	1.24169	-0.0814327	0.108654	0.925846	0.335945	0.408476
ENSG00000071205.11	ARHGAP10	136	0.382731	0.329793	1.74948	0.11866	409.938	3.78198e-91	6.43957e-90
ENSG00000215039.7	CD27-AS1	98	0.289651	0.300469	-0.896449	0.137515	59.4046	1.28371e-14	5.87033e-14
ENSG00000183527.11	PSMG1	116	0.326393	0.294324	0.148633	0.125147	12.9551	0.00031905	0.000762239
ENSG00000136235.16	GPNMB	25	0.084507	0.0765983	0.347521	0.183093	147.621	5.7412e-34	4.44198e-33
ENSG00000174306.21	ZHX3	300	0.739743	0.740571	0.119334	0.101409	1.50565	0.219804	0.28849
ENSG00000147676.14	MAL2	38	0.140233	0.152591	-0.854205	0.147667	90.9811	1.45052e-21	8.34711e-21
ENSG00000141198.16	TOM1L1	47	0.1782	0.156827	0.55198	0.129458	118.629	1.26286e-27	8.51412e-27
ENSG00000186654.21	PRR5	81	0.254133	0.241523	-0.0175099	0.136328	5.08171	0.0241796	0.0421387
ENSG00000179869.15	ABCA13	16	0.0673607	0.0687478	-0.0186262	0.207955	39.7713	2.85514e-10	1.07187e-09
ENSG00000137288.10	UQCC2	499	1.18861	1.13208	0.630434	0.0813292	62.2235	3.06609e-15	1.43631e-14
ENSG00000184220.12	CMSS1	304	0.739743	0.695379	-0.803583	0.114316	55.7826	8.0943e-14	3.58936e-13
ENSG00000182326.15	C1S	56	0.160441	0.141912	0.859733	0.147041	224.129	1.13679e-50	1.17537e-49
ENSG00000168938.5	PPIC	192	0.482547	0.429352	2.55454	0.0930175	1171.31	1.04746e-256	5.14263e-255
ENSG00000099864.18	PALM	411	0.997551	0.99734	-0.584697	0.0933533	42.6133	6.67031e-11	2.58167e-10
ENSG00000078269.15	SYNJ2	198	0.554807	0.502928	2.42039	0.113996	689.456	5.86996e-152	1.62544e-150
ENSG00000196159.11	FAT4	39	0.121249	0.109611	0.495392	0.144657	151.658	7.52715e-35	5.93471e-34
ENSG00000135365.15	PHF21A	488	1.15432	1.20665	0.23545	0.0868871	8.59442	0.00337195	0.00695719
ENSG00000091490.11	SEL1L3	167	0.435395	0.382773	1.73972	0.120926	349.545	5.32379e-78	7.97837e-77
ENSG00000151150.22	ANK3	1125	5.09798	5.67583	-3.867	0.0928702	2760.81	0	0
ENSG00000125347.14	IRF1	24	0.0710349	0.0575476	0.337872	0.174419	204.343	2.35636e-46	2.28479e-45
ENSG00000151693.11	ASAP2	301	0.725046	0.73616	0.3718	0.102835	13.8605	0.000196895	0.00048196
ENSG00000104447.12	TRPS1	364	0.917942	0.907342	1.9648	0.100276	411.576	1.66362e-91	2.84069e-90
ENSG00000170899.11	GSTA4	573	1.49296	1.5398	-1.49879	0.0961213	271.03	6.76834e-61	8.10042e-60
ENSG00000161714.12	PLCD3	5	0.0336803	0.0405941	-0.120427	0.205561	58.0173	2.59825e-14	1.17408e-13
ENSG00000123349.14	PFDN5	1290	6.85364	6.29174	1.44448	0.0416788	1269.24	5.47475e-278	2.99403e-276
ENSG00000093010.13	COMT	594	1.70239	1.57659	1.96233	0.0675192	896.948	4.52084e-197	1.66979e-195
ENSG00000206561.13	COLQ	21	0.0973668	0.084814	-0.151027	0.156002	11.3116	0.000770224	0.00175358
ENSG00000165752.17	STK32C	132	0.39008	0.387439	-0.877748	0.127266	55.1153	1.13663e-13	5.01251e-13
ENSG00000101199.13	ARFGAP1	90	0.278016	0.277492	0.891781	0.118142	145.474	1.69199e-33	1.29698e-32
ENSG00000220205.9	VAMP2	682	1.79976	1.71511	-1.57896	0.0856166	401.495	2.60351e-89	4.39248e-88
ENSG00000112659.14	CUL9	17	0.0930802	0.103526	-0.301549	0.181558	1.37775	0.240484	0.311192
ENSG00000256947.1	AP002518.2	20	0.0716473	0.0695662	0.135439	0.16884	92.1543	8.0173e-22	4.65939e-21
ENSG00000065518.8	NDUFB4	780	1.99939	1.95164	0.166779	0.069902	6.27288	0.01226	0.0228098
ENSG00000123131.13	PRDX4	225	0.619718	0.560203	1.41214	0.106748	217.782	2.75549e-49	2.78777e-48
ENSG00000280241.4	AC079298.3	63	0.208206	0.198637	1.27889	0.193078	209.861	1.47296e-47	1.45586e-46
ENSG00000197728.11	RPS26	178	0.513778	0.468333	0.405504	0.103532	27.2688	1.77045e-07	5.65828e-07
ENSG00000163399.16	ATP1A1	259	0.681568	0.630056	1.67283	0.0977041	339.321	8.96923e-76	1.30822e-74
ENSG00000132963.8	POMP	1002	3.07593	2.92353	0.659669	0.0584135	132.169	1.37406e-30	9.89749e-30
ENSG00000166340.17	TPP1	225	0.538273	0.469641	2.45577	0.090749	1014.17	1.49107e-222	6.22569e-221
ENSG00000047634.15	SCML1	214	0.532149	0.504509	0.369213	0.109511	17.9145	2.31051e-05	6.24951e-05
ENSG00000213420.8	GPC2	453	1.218	1.26037	-3.11651	0.114604	889.299	2.08039e-195	7.57906e-194
ENSG00000126005.17	MMP24OS	641	2.99449	2.61111	3.17595	0.0654158	2810.2	0	0
ENSG00000076864.19	RAP1GAP	29	0.122474	0.121907	-0.654681	0.144283	35.4755	2.58277e-09	9.24375e-09
ENSG00000087494.15	PTHLH	15	0.0593999	0.053277	0.0171134	0.247719	53.5531	2.51697e-13	1.0945e-12
ENSG00000025039.14	RRAGD	56	0.195958	0.198085	-0.461962	0.145667	6.10048	0.0135145	0.0249237
ENSG00000138080.13	EMILIN1	5	0.0312309	0.0302617	-0.151279	0.209444	47.9565	4.35776e-12	1.7887e-11
ENSG00000165175.15	MID1IP1	47	0.184936	0.176304	-0.224652	0.146822	0.672513	0.412177	0.482262
ENSG00000143867.7	OSR1	12	0.0361298	0.0229932	-0.0531617	0.243665	83.3002	7.04915e-20	3.87534e-19
ENSG00000108960.9	MMD	642	1.74954	1.76277	-3.25919	0.107182	1141.11	3.83768e-250	1.82446e-248
ENSG00000224599.1	BMS1P12	0	0.0257195	0.0362245	-0.271114	0.224934	18.764	1.4793e-05	4.07985e-05
ENSG00000171532.5	NEUROD2	19	0.0967544	0.107187	-0.571902	0.173067	20.7859	5.1359e-06	1.47315e-05
ENSG00000111801.16	BTN3A3	14	0.0526638	0.0431043	0.111637	0.178461	126.674	2.18923e-29	1.54177e-28
ENSG00000110801.13	PSMD9	178	0.489284	0.451767	1.05203	0.100956	146.516	1.00138e-33	7.70798e-33
ENSG00000186575.17	NF2	601	1.72382	1.58667	1.41048	0.0829874	306.418	1.31717e-68	1.75583e-67
ENSG00000232035.1	AL135790.1	1534	7.5297	7.56685	0.0767577	0.0358822	4.96752	0.0258276	0.04468
ENSG00000155099.8	PIP4P2	696	1.80588	1.78738	-1.45714	0.0844535	338.442	1.39354e-75	2.03011e-74
ENSG00000272106.1	AL691432.2	138	0.396203	0.41777	-1.23822	0.124291	131.921	1.55678e-30	1.1199e-29
ENSG00000229117.9	RPL41	1586	57.7612	51.4486	2.7785	0.0370973	6405.03	0	0
ENSG00000135046.14	ANXA1	362	1.51072	1.33392	4.22089	0.0843959	3118.89	0	0
ENSG00000143207.21	COP1	956	2.33864	2.5724	-0.750723	0.0668301	143.09	5.61781e-33	4.25733e-32
ENSG00000173120.15	KDM2A	492	1.13288	1.15259	0.474328	0.0812485	33.4241	7.40995e-09	2.57562e-08
ENSG00000184702.20	SEPTIN5	244	0.611145	0.601468	-1.51016	0.115109	202.505	5.93134e-46	5.71427e-45
ENSG00000135299.17	ANKRD6	178	0.512554	0.518436	-0.385787	0.125801	8.33101	0.00389739	0.00795652
ENSG00000102780.16	DGKH	327	0.774648	0.849791	-0.229041	0.112687	7.84114	0.00510704	0.0102166
ENSG00000174460.4	ZCCHC12	160	0.431108	0.413795	-1.81155	0.132191	343.196	1.28494e-76	1.89606e-75
ENSG00000131187.9	F12	70	0.211268	0.204612	-0.811627	0.153433	45.994	1.18614e-11	4.7636e-11
ENSG00000258469.1	CHMP4BP1	38	0.170239	0.145647	0.598394	0.124395	143.772	3.98604e-33	3.03222e-32
ENSG00000145495.16	MARCHF6	1514	8.97489	9.35501	-1.48305	0.0441239	1172.83	4.89031e-257	2.41577e-255
ENSG00000138802.11	SEC24B	237	0.619718	0.619699	0.0459021	0.103194	0.453093	0.50087	0.56191
ENSG00000137142.5	IGFBPL1	962	5.17208	5.88326	-5.23148	0.118182	2008.27	0	0
ENSG00000165283.16	STOML2	485	1.19167	1.11699	1.36322	0.0764693	326.878	4.6005e-73	6.49317e-72
ENSG00000140105.18	WARS1	538	1.59522	1.46841	1.87296	0.0847279	522.752	1.06626e-115	2.22019e-114
ENSG00000188846.13	RPL14	1392	10.4795	9.47725	1.9207	0.0431945	2157.8	0	0
ENSG00000138400.13	MDH1B	5	0.0238824	0.0264557	-0.39979	0.309974	0.377394	0.539001	0.595509
ENSG00000179820.16	MYADM	207	0.591549	0.501419	2.03116	0.102504	525.853	2.25547e-116	4.71683e-115
ENSG00000188643.11	S100A16	396	1.73913	1.48263	4.25849	0.078339	3556.61	0	0
ENSG00000169129.15	AFAP1L2	12	0.0557257	0.0631647	-0.357276	0.230095	0.713369	0.398328	0.469398
ENSG00000170540.15	ARL6IP1	331	0.895897	0.817587	-0.904807	0.120574	63.6383	1.49492e-15	7.07472e-15
ENSG00000136732.16	GYPC	404	1.27863	1.09609	3.08123	0.088778	1381.33	2.39286e-302	1.4507e-300
ENSG00000100625.9	SIX4	6	0.0342927	0.0308957	-0.190626	0.222421	28.3031	1.03732e-07	3.37178e-07
ENSG00000267040.6	AC027097.1	1	0.0110227	0.0109303	-0.311528	0.326751	14.9938	0.000107865	0.000271763
ENSG00000115317.11	HTRA2	62	0.243723	0.242755	-0.684984	0.125453	32.5493	1.16209e-08	3.98563e-08
ENSG00000175602.3	CCDC85B	687	1.85119	1.69428	1.22516	0.0695046	325.487	9.24387e-73	1.29479e-71
ENSG00000149257.14	SERPINH1	386	1.55603	1.40045	4.21704	0.0809092	3280.99	0	0
ENSG00000125691.13	RPL23	1468	17.3178	15.4273	2.29813	0.039584	3755.85	0	0
ENSG00000101019.22	UQCC1	413	1.03552	0.999893	1.53334	0.0864268	324.451	1.55343e-72	2.17209e-71
ENSG00000182095.14	TNRC18	306	0.763013	0.792325	0.468566	0.0973056	24.6836	6.75556e-07	2.06872e-06
ENSG00000004059.11	ARF5	813	2.05389	1.97433	-0.2147	0.0687619	12.1123	0.000500905	0.00117107
ENSG00000100591.8	AHSA1	321	0.804654	0.774237	-0.981027	0.11552	80.4682	2.95418e-19	1.59595e-18
ENSG00000186395.8	KRT10	871	2.5444	2.3088	1.1941	0.0561691	476.506	1.23028e-105	2.38391e-104
ENSG00000019549.13	SNAI2	113	0.281078	0.252741	1.87387	0.127151	632.27	1.60368e-139	4.10459e-138
ENSG00000159593.15	NAE1	236	0.617881	0.607756	-0.395323	0.117524	11.3673	0.000747483	0.00170375
ENSG00000206579.8	XKR4	887	3.11084	3.50439	-4.41809	0.107625	2127.78	0	0
ENSG00000213760.10	ATP6V1G2	535	1.23576	1.34133	-3.05301	0.105569	1055.55	1.51565e-231	6.60392e-230
ENSG00000123091.5	RNF11	1092	2.8218	2.92408	-0.0219332	0.0549787	1.8738	0.171041	0.232812
ENSG00000164506.14	STXBP5	525	1.27189	1.37459	-0.385944	0.102184	16.4132	5.09294e-05	0.000133208
ENSG00000165629.20	ATP5F1C	728	2.01653	1.89216	-0.456464	0.0813005	34.5559	4.14187e-09	1.46104e-08
ENSG00000143878.9	RHOB	399	1.05205	0.986598	0.816644	0.0964053	75.4469	3.75368e-18	1.95019e-17
ENSG00000068305.17	MEF2A	340	0.852419	0.853498	0.725899	0.0870088	70.3914	4.86318e-17	2.42936e-16
ENSG00000134954.14	ETS1	141	0.332517	0.289403	2.13369	0.10535	917.744	1.36326e-201	5.09798e-200
ENSG00000101134.11	DOK5	564	1.46356	1.35811	0.966012	0.0895881	121.542	2.90774e-28	1.99797e-27
ENSG00000079156.17	OSBPL6	466	1.1188	1.21008	-0.80231	0.103795	66.4016	3.67806e-16	1.77707e-15
ENSG00000146374.14	RSPO3	13	0.0404164	0.041375	-0.100328	0.283765	43.791	3.65388e-11	1.43572e-10
ENSG00000171587.15	DSCAM	658	3.33619	3.63898	-4.54547	0.139942	956.83	4.3454e-210	1.69633e-208
ENSG00000105939.13	ZC3HAV1	186	0.44703	0.410296	0.914523	0.126837	85.1222	2.80488e-20	1.56385e-19
ENSG00000054611.14	TBC1D22A	310	0.763625	0.780115	0.386819	0.0939368	18.1918	1.9974e-05	5.4363e-05
ENSG00000136490.9	LIMD2	226	0.59951	0.617302	-0.931273	0.119165	67.4134	2.20151e-16	1.07187e-15
ENSG00000119335.16	SET	1532	10.6528	10.8269	-0.553168	0.0476532	131.84	1.62195e-30	1.16551e-29
ENSG00000138613.14	APH1B	55	0.200857	0.184432	0.347465	0.134726	52.4542	4.404e-13	1.89381e-12
ENSG00000023697.13	DERA	106	0.323944	0.314399	1.14361	0.114149	204.071	2.7011e-46	2.61484e-45
ENSG00000248527.1	MTATP6P1	133	0.443356	0.454927	0.435222	0.105949	29.6345	5.21692e-08	1.72756e-07
ENSG00000163964.15	PIGX	280	0.714636	0.718714	-0.779376	0.108119	56.9899	4.3805e-14	1.96134e-13
ENSG00000187957.8	DNER	631	1.66258	1.77016	-2.59254	0.109178	667.977	2.75078e-147	7.38709e-146
ENSG00000069702.11	TGFBR3	33	0.130435	0.120565	0.364518	0.180614	81.867	1.45558e-19	7.92236e-19
ENSG00000069482.7	GAL	48	0.310472	0.222232	-0.952665	0.329093	16.1984
ENSG00000144355.15	DLX1	12	0.0361298	0.0368196	-0.0390905	0.289974	82.4219	1.09928e-19	6.00078e-19
ENSG00000205403.13	CFI	19	0.0747091	0.078285	0.383081	0.191278	207.099	5.90015e-47	5.76519e-46
ENSG00000142188.17	TMEM50B	133	0.445805	0.409978	0.140618	0.111961	8.51422	0.00352382	0.00724438
ENSG00000112877.8	CEP72	7	0.0514391	0.0542332	-0.461655	0.185429	6.01837	0.0141577	0.025992
ENSG00000159884.12	CCDC107	162	0.467851	0.439061	0.56988	0.108028	44.0954	3.12762e-11	1.23256e-10
ENSG00000140598.15	EFL1	55	0.202082	0.207341	-0.189163	0.140376	0.498564	0.480132	0.543255
ENSG00000096968.13	JAK2	240	0.653399	0.71218	-0.26337	0.118531	7.58173	0.00589627	0.0116518
ENSG00000171735.19	CAMTA1	1419	5.57624	5.99327	-1.12323	0.0487796	566.112	3.93534e-125	8.87133e-124
ENSG00000213949.9	ITGA1	3	0.0214329	0.0141096	-0.223637	0.420885	26.7281	2.34186e-07	7.43106e-07
ENSG00000234741.8	GAS5	1321	12.2247	10.9563	2.63273	0.055499	2536.05	0	0
ENSG00000127540.12	UQCR11	1393	7.96754	7.47039	1.18344	0.0426722	805.752	3.03066e-177	9.88587e-176
ENSG00000185942.11	NKAIN3	797	3.12186	3.4645	-4.3325	0.118048	1426.08	4.5186222375913e-312	2.85481796526556e-310
ENSG00000271737.1	AC008608.2	9	0.056338	0.0634295	-0.432672	0.199802	3.13439	0.0766572	0.115305
ENSG00000108001.13	EBF3	814	2.99633	3.62325	-4.63215	0.119253	1608.74	0	0
ENSG00000233452.7	STXBP5-AS1	93	0.229026	0.239328	-0.645468	0.184168	15.3525	8.92033e-05	0.000226864
ENSG00000142327.13	RNPEPL1	52	0.16534	0.143729	0.548984	0.140332	117.689	2.0286e-27	1.35813e-26
ENSG00000121067.19	SPOP	406	0.957746	0.956699	0.226154	0.088482	6.42867	0.0112293	0.021057
ENSG00000058262.10	SEC61A1	430	1.2774	1.17625	2.67891	0.0788854	1247.61	2.7399e-273	1.46177e-271
ENSG00000142002.17	DPP9	102	0.296999	0.283742	0.528297	0.134953	49.4441	2.04103e-12	8.50269e-12
ENSG00000225177.6	AL590617.2	112	0.279241	0.240725	1.63024	0.130264	431.307	8.44363e-96	1.50048e-94
ENSG00000150787.8	PTS	616	1.47642	1.38326	-0.137393	0.0738567	8.4579	0.00363462	0.00745684
ENSG00000128951.14	DUT	688	1.66197	1.60764	0.17384	0.0706393	7.44588	0.00635818	0.0124987
ENSG00000181904.9	C5orf24	663	1.64176	1.53903	0.534919	0.0679025	66.5435	3.42256e-16	1.65496e-15
ENSG00000126603.8	GLIS2	68	0.193509	0.173587	0.775231	0.138145	155.574	1.0488e-35	8.37368e-35
ENSG00000215769.8	ARHGAP27P1-BPTFP1-KPNA2P3	63	0.19902	0.211711	-0.114105	0.153727	2.49816	0.113979	0.163613
ENSG00000146250.7	PRSS35	26	0.0789957	0.0852295	0.410198	0.34706	123.986	8.48221e-29	5.8941e-28
ENSG00000111615.14	KRR1	119	0.374158	0.361582	0.606443	0.114819	56.0321	7.1298e-14	3.16751e-13
ENSG00000116661.11	FBXO2	80	0.277404	0.265092	0.158531	0.131984	14.0716	0.000175982	0.000433465
ENSG00000183853.18	KIRREL1	250	0.67177	0.661569	1.494	0.101738	244.371	4.38222e-55	4.864e-54
ENSG00000121966.6	CXCR4	27	0.0857318	0.0738643	-0.388834	0.314956	0.51292	0.473878	0.537785
ENSG00000134247.10	PTGFRN	102	0.287814	0.255809	1.15065	0.119949	221.971	3.3614e-50	3.45022e-49
ENSG00000219200.11	RNASEK	1046	3.66013	3.3581	1.07401	0.0525916	437.568	3.66134e-97	6.62406e-96
ENSG00000168246.6	UBTD2	775	1.81935	1.94479	-0.503901	0.0709229	57.8487	2.83074e-14	1.27529e-13
ENSG00000168374.11	ARF4	794	2.32211	2.2487	1.02351	0.0659783	245.163	2.94441e-55	3.27417e-54
ENSG00000130558.19	OLFM1	433	1.1537	1.14334	-2.94872	0.111266	853.394	1.32982e-187	4.61363e-186
ENSG00000136531.16	SCN2A	368	0.867116	0.957753	-2.4712	0.115487	559.07	1.33941e-123	2.96374e-122
ENSG00000249378.6	LINC01060	176	0.492958	0.46013	1.35618	0.154786	119.19	9.51783e-28	6.44945e-27
ENSG00000152904.11	GGPS1	338	0.838947	0.843215	-0.454294	0.0975301	23.3716	1.33537e-06	3.99895e-06
ENSG00000070614.15	NDST1	151	0.431721	0.413604	1.34979	0.104473	242.616	1.0574e-54	1.1629e-53
ENSG00000028839.10	TBPL1	609	1.43111	1.50079	-1.10872	0.0859961	187.025	1.41833e-42	1.28495e-41
ENSG00000109846.8	CRYAB	6	0.0306185	0.0283556	-0.111843	0.264873	65.6913	5.27369e-16	2.53576e-15
ENSG00000068438.15	FTSJ1	119	0.343539	0.317825	0.407486	0.11988	33.5556	6.92539e-09	2.41138e-08
ENSG00000232412.1	AL121601.1	12	0.0526638	0.0569993	-0.325569	0.228633	0.900185	0.342732	0.415047
ENSG00000100605.17	ITPK1	184	0.502756	0.534887	-0.677183	0.120035	35.2292	2.93091e-09	1.04508e-08
ENSG00000250510.8	GPR162	221	0.575628	0.583274	-1.85814	0.118288	320.779	9.79975e-72	1.3576e-70
ENSG00000167182.15	SP2	21	0.112064	0.105744	-0.287064	0.147998	0.697486	0.40363	0.474496
ENSG00000259429.5	UBE2Q2P2	63	0.259645	0.296086	-0.600172	0.131363	25.9544	3.49572e-07	1.0942e-06
ENSG00000186480.13	INSIG1	360	0.887936	0.835036	-0.299913	0.105278	10.8081	0.00101055	0.00226339
ENSG00000125503.13	PPP1R12C	23	0.0979792	0.107538	-0.684441	0.151241	54.1167	1.88931e-13	8.26804e-13
ENSG00000057294.14	PKP2	46	0.157991	0.14078	0.559869	0.141259	126.256	2.70249e-29	1.89823e-28
ENSG00000091986.15	CCDC80	408	4.78383	4.14126	5.85927	0.0990534	4215.68	0	0
ENSG00000169439.12	SDC2	203	0.556032	0.488376	2.46832	0.104932	817.335	9.18876e-180	3.05969e-178
ENSG00000224259.7	LINC01133	10	0.0416412	0.0327773	-0.0272558	0.212343	76.9411	1.76129e-18	9.26695e-18
ENSG00000143194.13	MAEL	2	0.016534	0.023014	-0.38198	0.35564	3.35135	0.0671501	0.1029
ENSG00000060762.19	MPC1	259	0.677893	0.650231	0.0538343	0.0988178	1.58958	0.207386	0.274655
ENSG00000110092.3	CCND1	285	1.33803	1.14565	3.99028	0.107066	1997.29	0	0
ENSG00000117859.19	OSBPL9	605	1.40355	1.47183	-0.175516	0.0759148	8.26958	0.00403148	0.00820583
ENSG00000245910.8	SNHG6	1180	3.97367	3.86449	0.468468	0.0518985	82.6846	9.62499e-20	5.26611e-19
ENSG00000171724.3	VAT1L	510	1.64605	1.58155	-3.33981	0.128266	729.556	1.11856e-160	3.30314e-159
ENSG00000134352.20	IL6ST	226	0.575015	0.509707	1.9238	0.0935018	528.894	4.91597e-117	1.03438e-115
ENSG00000163681.15	SLMAP	501	1.17514	1.14801	0.792043	0.0773822	104.417	1.63918e-24	1.02243e-23
ENSG00000276997.4	AL513314.2	1	0.0171464	0.0189084	-0.407311	0.289174	0.8073	0.36892	0.441087
ENSG00000100139.13	MICALL1	185	0.500306	0.473325	0.90842	0.112549	90.3268	2.01903e-21	1.1577e-20
ENSG00000059728.11	MXD1	227	0.598285	0.607009	-0.348055	0.112228	9.41517	0.00215198	0.00458671
ENSG00000128294.16	TPST2	277	0.763013	0.665624	2.53666	0.0874421	989.876	2.84961e-217	1.15368e-215
ENSG00000136003.15	ISCU	802	2.51194	2.28413	1.59161	0.0599517	746.272	2.59387e-164	7.82333e-163
ENSG00000196305.17	IARS1	604	1.76056	1.63129	1.64423	0.0734901	525.64	2.50887e-116	5.2422e-115
ENSG00000074211.14	PPP2R2C	242	0.606859	0.633703	-2.2108	0.121535	472.808	7.84667e-105	1.50948e-103
ENSG00000159348.13	CYB5R1	87	0.290876	0.294212	0.167653	0.131951	13.3535	0.00025794	0.000623189
ENSG00000073008.15	PVR	125	0.345377	0.308253	1.3782	0.115243	277.109	3.20299e-62	3.90145e-61
ENSG00000182132.13	KCNIP1	277	0.668708	0.739944	-1.76406	0.138811	195.213	2.31456e-44	2.16893e-43
ENSG00000141298.19	SSH2	1185	3.42437	3.72077	-1.04942	0.0599294	332.118	3.32288e-74	4.76557e-73
ENSG00000136950.13	ARPC5L	434	1.06491	0.979012	0.906272	0.0846729	121.738	2.63373e-28	1.81176e-27
ENSG00000168066.20	SF1	491	1.13778	1.12172	0.495257	0.0751056	42.8713	5.84625e-11	2.26858e-10
ENSG00000213145.9	CRIP1	33	0.111451	0.0979952	0.678186	0.22977	188.535	6.63968e-43	6.07028e-42
ENSG00000008517.16	IL32	29	0.089406	0.0727072	0.431366	0.164421	193.223	6.29298e-44	5.8741e-43
ENSG00000173917.10	HOXB2	210	0.531537	0.439194	2.71525	0.0944825	1308.27	1.80248e-286	1.01821e-284
ENSG00000122406.14	RPL5	1496	14.2033	13.2167	1.50291	0.0386032	1627.54	0	0
ENSG00000025800.14	KPNA6	217	0.588487	0.580157	0.427479	0.10242	21.9806	2.75423e-06	8.06194e-06
ENSG00000099337.5	KCNK6	70	0.204532	0.174192	1.32296	0.16741	347.524	1.46691e-77	2.19015e-76
ENSG00000060982.15	BCAT1	443	1.20208	1.07654	1.89604	0.100551	391.033	4.93267e-87	8.12233e-86
ENSG00000149187.18	CELF1	1070	2.86222	2.93584	-0.156848	0.0564941	9.68438	0.00185841	0.00399987
ENSG00000137409.19	MTCH1	789	1.98592	1.90479	0.0259451	0.0652273	2.30556	0.128912	0.182343
ENSG00000178741.12	COX5A	963	2.75995	2.64308	-0.496184	0.0659442	59.3197	1.34028e-14	6.12436e-14
ENSG00000112699.11	GMDS	595	1.4556	1.42913	0.314633	0.0807123	15.0087	0.000107016	0.000269707
ENSG00000101856.10	PGRMC1	775	2.0447	2.13226	-1.12706	0.0811288	202.703	5.37099e-46	5.1765e-45
ENSG00000198792.13	TMEM184B	388	0.944274	0.951681	0.719777	0.0865556	69.236	8.73598e-17	4.3244e-16
ENSG00000198216.12	CACNA1E	306	0.742192	0.852591	-2.56772	0.118513	646.496	1.29168e-142	3.38544e-141
ENSG00000136159.4	NUDT15	92	0.323944	0.319139	-0.482298	0.122846	11.5096	0.000692384	0.00158448
ENSG00000118873.16	RAB3GAP2	418	0.970606	0.982761	-0.149674	0.0889857	3.3107	0.0688303	0.105053
ENSG00000172809.13	RPL38	1549	16.0625	15.1873	1.27308	0.0355409	1358.9	1.79492e-297	1.06664e-295
ENSG00000180398.12	MCFD2	343	0.843846	0.795184	1.52251	0.087015	323.501	2.5024e-72	3.48883e-71
ENSG00000176715.16	ACSF3	126	0.366197	0.364434	-0.0366575	0.127718	0.745074	0.38804	0.459758
ENSG00000182774.13	RPS17	1456	13.8365	12.5141	1.95615	0.0405673	2546.52	0	0
ENSG00000127334.10	DYRK2	16	0.072872	0.06481	0.12834	0.165985	85.7396	2.05259e-20	1.15003e-19
ENSG00000112769.19	LAMA4	280	0.744642	0.650714	3.26922	0.0892802	1871.95	0	0
ENSG00000138795.10	LEF1	14	0.0440906	0.0434206	-0.118018	0.24944	34.1678	5.05574e-09	1.77272e-08
ENSG00000071282.12	LMCD1	210	0.577465	0.487759	2.81079	0.103344	1226.44	1.09345e-268	5.73178e-267
ENSG00000250337.7	PURPL	69	0.208818	0.204709	0.798012	0.27915	51.8094	6.11592e-13	2.61405e-12
ENSG00000101335.10	MYL9	445	4.36314	3.79883	5.33135	0.0898653	4142.66	0	0
ENSG00000129235.10	TXNDC17	425	1.02756	0.950905	0.997471	0.084078	147.91	4.96285e-34	3.84101e-33
ENSG00000126878.13	AIF1L	9	0.039804	0.0310749	-0.158778	0.261232	25.4247	4.59986e-07	1.42642e-06
ENSG00000140538.16	NTRK3	176	0.475199	0.486856	-0.479875	0.170576	7.95724	0.00478953	0.00963282
ENSG00000134283.17	PPHLN1	522	1.2229	1.1953	0.550083	0.0752255	53.1592	3.07574e-13	1.33217e-12
ENSG00000144674.16	GOLGA4	478	1.13717	1.1096	1.15672	0.0783922	218.376	2.04434e-49	2.07266e-48
ENSG00000138138.13	ATAD1	507	1.21617	1.21988	-0.684822	0.0862813	67.8028	1.80695e-16	8.8299e-16
ENSG00000227256.1	MIS18A-AS1	1	0.0159216	0.016596	-0.376395	0.308743	0.289756	0.590377	0.639668
ENSG00000126016.15	AMOT	27	0.0936926	0.0918455	0.00686789	0.183521	25.5138	4.39223e-07	1.36485e-06
ENSG00000182534.13	MXRA7	271	0.693203	0.601573	1.33767	0.0953184	234.062	7.75569e-53	8.29762e-52
ENSG00000198756.12	COLGALT2	42	0.128598	0.130303	0.0196444	0.183333	18.3069	1.88027e-05	5.13146e-05
ENSG00000114738.11	MAPKAPK3	59	0.200245	0.180008	0.633319	0.125487	123.455	1.10897e-28	7.6882e-28
ENSG00000203485.13	INF2	52	0.157991	0.149096	0.948026	0.133962	297.711	1.03843e-66	1.35052e-65
ENSG00000287967.1	AC004882.4	5	0.0416412	0.0443392	-0.4301	0.19749	2.84815	0.0914793	0.134639
ENSG00000183826.18	BTBD9	718	1.71525	1.74272	0.00837032	0.0743925	0.416999	0.518438	0.577518
ENSG00000174099.11	MSRB3	201	0.556032	0.468922	2.43076	0.0943348	931.898	1.14184e-204	4.3444e-203
ENSG00000140600.17	SH3GL3	341	0.807716	0.834736	-2.59054	0.112938	686.066	3.20448e-151	8.81252e-150
ENSG00000087470.17	DNM1L	620	1.45744	1.50428	-0.725449	0.0790661	92.2513	7.63392e-22	4.43873e-21
ENSG00000136867.11	SLC31A2	5	0.0361298	0.0322829	-0.224515	0.194537	16.5608	4.7115e-05	0.000123622
ENSG00000175265.17	GOLGA8A	43	0.177587	0.198685	0.373401	0.146639	62.5353	2.61709e-15	1.22885e-14
ENSG00000117152.13	RGS4	252	0.886712	0.743544	0.250034	0.171786	3.74263	0.0530409	0.0838982
ENSG00000196576.15	PLXNB2	212	0.549296	0.498915	2.31433	0.0971571	775.913	9.31536e-171	2.92727e-169
ENSG00000134762.17	DSC3	6	0.0275566	0.0217162	-0.120328	0.237533	82.7366	9.37507e-20	5.13405e-19
ENSG00000196639.6	HRH1	48	0.143907	0.130221	0.961968	0.147442	325.977	7.2291e-73	1.01495e-71
ENSG00000103121.8	CMC2	191	0.524801	0.509521	-0.145523	0.113569	1.20128	0.273066	0.345805
ENSG00000260230.3	FRRS1L	210	0.51684	0.528143	-2.00778	0.123199	417.67	7.8438e-93	1.35771e-91
ENSG00000174371.17	EXO1	1	0.028169	0.0265564	-0.380107	0.209472	0.116248	0.73314	0.75852
ENSG00000159579.14	RSPRY1	467	1.0496	1.05626	0.211642	0.08115	6.53788	0.0105601	0.0199299
ENSG00000197006.14	METTL9	1123	3.13472	3.17492	-0.53006	0.0540896	99.1288	2.36602e-23	1.42974e-22
ENSG00000169991.11	IFFO2	35	0.113901	0.105393	0.249406	0.174287	67.7366	1.86858e-16	9.12178e-16
ENSG00000198961.10	PJA2	924	2.39008	2.43436	0.0341819	0.0626575	0.805427	0.369476	0.441598
ENSG00000113360.16	DROSHA	258	0.653399	0.682924	-0.404842	0.112709	14.3183	0.00015436	0.000382443
ENSG00000256463.8	SALL3	21	0.0618494	0.069141	-0.579648	0.253034	26.1877	3.09797e-07	9.73381e-07
ENSG00000183671.12	GPR1	26	0.0949173	0.0848432	0.248683	0.155232	96.9752	7.02009e-23	4.1925e-22
ENSG00000248869.7	LINC02511	30	0.128598	0.116955	0.284716	0.147091	72.8205	1.41992e-17	7.2193e-17
ENSG00000130725.7	UBE2M	623	1.48561	1.36093	0.209039	0.075105	15.6475	7.63131e-05	0.000195385
ENSG00000236068.2	AC091862.1	1	0.0183711	0.0183319	-0.412319	0.274838	1.15812	0.281855	0.354616
ENSG00000024048.10	UBR2	476	1.09982	1.14957	-0.130951	0.0884802	3.71776	0.0538365	0.0849774
ENSG00000184076.13	UQCR10	1286	4.51562	4.41979	0.243563	0.0451041	30.1678	3.96237e-08	1.32325e-07
ENSG00000284194.2	SCO2	108	0.320882	0.315053	-0.053882	0.133653	1.13613	0.286473	0.358995
ENSG00000147123.10	NDUFB11	1056	3.29149	3.20108	-0.552624	0.0635334	77.3027	1.46667e-18	7.74227e-18
ENSG00000172893.15	DHCR7	130	0.399878	0.371583	-0.0914219	0.128685	1.25423	0.262746	0.33498
ENSG00000150893.11	FREM2	10	0.0918555	0.0886608	-0.110258	0.137731	16.3196	5.35074e-05	0.00013957
ENSG00000145632.15	PLK2	229	0.74158	0.599435	2.28066	0.118525	508.929	1.08443e-112	2.20636e-111
ENSG00000245552.7	AP000787.1	17	0.0716473	0.0666756	0.117255	0.205792	73.8533	8.41416e-18	4.31086e-17
ENSG00000151552.12	QDPR	188	0.529088	0.500829	-0.13723	0.11414	2.1498	0.142589	0.198912
ENSG00000124383.9	MPHOSPH10	81	0.264544	0.247775	-0.253817	0.129369	1.4661	0.225962	0.295555
ENSG00000104231.11	ZFAND1	156	0.465401	0.49483	-0.436757	0.118115	13.1028	0.000294859	0.000707332
ENSG00000162616.9	DNAJB4	56	0.197183	0.16366	0.776936	0.131458	169.642	8.85992e-39	7.51091e-38
ENSG00000153094.23	BCL2L11	30	0.0869565	0.0777717	0.306339	0.18275	118.678	1.23157e-27	8.3055e-27
ENSG00000163012.3	ZSWIM2	1	0.0134721	0.0172948	-0.410319	0.336241	1.81301	0.178147	0.241132
ENSG00000157191.20	NECAP2	109	0.319657	0.315924	0.58355	0.121145	59.1955	1.42757e-14	6.51208e-14
ENSG00000182674.6	KCNB2	927	3.22903	3.81591	-4.61462	0.108464	2258.37	0	0
ENSG00000121989.15	ACVR2A	939	2.45499	2.63405	-1.34598	0.076061	338.004	1.73613e-75	2.52766e-74
ENSG00000105701.16	FKBP8	1001	2.79608	2.66046	0.185154	0.0573767	13.8457	0.000198448	0.000485563
ENSG00000083067.22	TRPM3	314	0.867116	1.01343	-2.43978	0.157301	267.895	3.26333e-60	3.87276e-59
ENSG00000258084.6	AC128707.1	2	0.011635	0.00849609	-0.373216	0.497795	1.40368	0.236108	0.306371
ENSG00000173486.13	FKBP2	47	0.210655	0.201018	-0.0496963	0.130076	6.26252	0.0123319	0.0229364
ENSG00000119632.4	IFI27L2	722	2.14452	1.96692	1.54759	0.0662674	573.763	8.52614e-127	1.95134e-125
ENSG00000109956.13	B3GAT1	134	0.368647	0.371879	-1.63824	0.12614	319.394	1.96264e-71	2.71111e-70
ENSG00000130311.11	DDA1	85	0.327618	0.300467	-0.00352151	0.116916	4.66256	0.0308271	0.0522299
ENSG00000148408.13	CACNA1B	604	1.55542	1.6823	-3.48062	0.108838	1259.56	6.95686e-276	3.76172e-274
ENSG00000163820.15	FYCO1	29	0.0930802	0.081583	0.51768	0.138642	258.595	3.47396e-58	4.0059e-57
ENSG00000119681.12	LTBP2	60	0.16289	0.149069	1.1312	0.133635	399.345	7.64866e-89	1.28412e-87
ENSG00000177106.16	EPS8L2	43	0.135946	0.123099	0.510422	0.138343	141.888	1.02879e-32	7.75972e-32
ENSG00000176887.7	SOX11	1164	12.823	13.6881	-4.79386	0.110896	1621.43	0	0
ENSG00000106692.14	FKTN	59	0.220453	0.222337	0.0695387	0.141201	10.9406	0.000940797	0.00211743
ENSG00000166136.16	NDUFB8	936	2.75321	2.64278	-0.844412	0.0679549	160.684	8.02178e-37	6.55503e-36
ENSG00000115687.13	PASK	5	0.0483772	0.0487448	-0.51007	0.173892	15.9949	6.35119e-05	0.000164168
ENSG00000166734.20	CASC4	661	1.57134	1.55977	0.659576	0.0654313	99.8902	1.61084e-23	9.77579e-23
ENSG00000079313.15	REXO1	42	0.184323	0.192084	-0.453377	0.132409	6.91645	0.00854063	0.0163838
ENSG00000160207.9	HSF2BP	33	0.15248	0.148597	0.379607	0.142577	77.3387	1.44017e-18	7.60905e-18
ENSG00000244405.8	ETV5	233	0.589712	0.530868	0.879832	0.110265	82.9538	8.39936e-20	4.60708e-19
ENSG00000283415.2	AC087280.2	9	0.0520514	0.0537687	-0.45038	0.196393	4.54021	0.0331075	0.0556069
ENSG00000129667.12	RHBDF2	33	0.104103	0.0926364	0.527292	0.152447	207.711	4.33828e-47	4.24942e-46
ENSG00000104823.9	ECH1	207	0.585426	0.542881	-0.146011	0.114253	3.85675	0.0495463	0.0791475
ENSG00000075790.10	BCAP29	134	0.367422	0.339235	0.890687	0.120065	106.914	4.6491e-25	2.93493e-24
ENSG00000119729.12	RHOQ	94	0.285977	0.246894	0.607376	0.127404	74.6961	5.49042e-18	2.83532e-17
ENSG00000180228.13	PRKRA	383	0.920392	0.92687	-0.818047	0.0962887	80.47	2.95157e-19	1.5949e-18
ENSG00000247095.3	MIR210HG	48	0.135946	0.123711	0.563613	0.162358	131.791	1.66222e-30	1.19409e-29
ENSG00000102554.14	KLF5	47	0.148194	0.123629	0.988298	0.143598	347.84	1.25181e-77	1.87132e-76
ENSG00000101000.6	PROCR	81	0.217391	0.174941	1.40813	0.118469	496.884	4.5283e-110	9.01454e-109
ENSG00000109381.19	ELF2	462	1.09492	1.16269	-0.494951	0.092635	32.6024	1.13076e-08	3.87929e-08
ENSG00000142627.13	EPHA2	108	0.27128	0.238459	1.84852	0.116011	736.157	4.10622e-162	1.22159e-160
ENSG00000126067.12	PSMB2	231	0.608083	0.553715	0.635173	0.102564	50.8991	9.72376e-13	4.1187e-12
ENSG00000148290.10	SURF1	372	0.916718	0.889098	0.735789	0.0853334	76.0689	2.73943e-18	1.43161e-17
ENSG00000096080.11	MRPS18A	62	0.221066	0.213163	-0.00830343	0.134254	7.58542	0.00588421	0.0116331
ENSG00000247934.4	AC022364.1	1	0.0312309	0.0285855	-0.390963	0.197939	0.449248	0.502692	0.563481
ENSG00000197375.12	SLC22A5	29	0.113288	0.116897	0.148987	0.150669	52.0275	5.47286e-13	2.3442e-12
ENSG00000082781.12	ITGB5	318	0.941212	0.855763	3.54607	0.0877843	2095.13	0	0
ENSG00000214293.9	APTR	118	0.36681	0.374379	-0.243945	0.127129	1.15339	0.28284	0.355557
ENSG00000118363.12	SPCS2	786	1.99571	1.96051	-0.17336	0.0724031	6.26421	0.0123201	0.0229163
ENSG00000145494.11	NDUFS6	843	2.12186	2.09694	0.0163269	0.0668104	0.118136	0.731065	0.756624
ENSG00000139083.10	ETV6	279	0.726883	0.63901	2.13705	0.0989578	559.909	8.79746e-124	1.95383e-122
ENSG00000146425.11	DYNLT1	1189	3.6932	3.54552	0.0903107	0.0512601	5.4141	0.0199748	0.0354936
ENSG00000147459.18	DOCK5	320	0.957134	0.81374	3.02432	0.0935216	1277.74	7.76149e-280	4.31338e-278
ENSG00000116209.11	TMEM59	737	2.06552	1.97343	0.678186	0.0765337	80.434	3.00585e-19	1.6224e-18
ENSG00000173559.12	NABP1	191	0.556032	0.485449	2.62475	0.11338	897.413	3.5818e-197	1.32703e-195
ENSG00000148655.15	LRMDA	70	0.20943	0.201151	0.378395	0.156751	45.2945	1.69524e-11	6.75957e-11
ENSG00000087495.17	PHACTR3	906	2.98836	3.2996	-4.53061	0.104293	2564.77	0	0
ENSG00000170231.15	FABP6	100	0.276179	0.248061	-1.26073	0.156459	144.928	2.22712e-33	1.70337e-32
ENSG00000178700.7	DHFR2	13	0.0734844	0.0665376	-0.245622	0.16766	4.23105	0.0396908	0.065191
ENSG00000171695.10	LKAAEAR1	8	0.0355175	0.0341508	-0.410039	0.246448	0.865257	0.352272	0.424507
ENSG00000100266.19	PACSIN2	361	0.882425	0.901598	0.121158	0.0903244	2.05163	0.152044	0.210426
ENSG00000076513.16	ANKRD13A	134	0.418861	0.399489	0.289283	0.112377	15.8652	6.8017e-05	0.000175153
ENSG00000237441.10	RGL2	115	0.371709	0.369947	-0.165521	0.120297	0.111595	0.738335	0.7628
ENSG00000280145.3	CU638689.4	3	0.0195958	0.0212241	-0.346682	0.329173	1.73183	0.188177	0.25284
ENSG00000254873.1	AP001267.1	1	0.0545009	0.0595898	-0.321865	0.154339	1.30574	0.253168	0.324891
ENSG00000284543.1	LINC01226	3	0.0459277	0.0511896	-0.476058	0.170243	9.65101	0.00189248	0.0040672
ENSG00000122678.17	POLM	29	0.126148	0.126457	-0.0749172	0.154975	11.4813	0.000703001	0.00160801
ENSG00000164898.13	FMC1	324	0.783833	0.832305	-1.08586	0.111862	106.593	5.4679e-25	3.4455e-24
ENSG00000138674.17	SEC31A	743	1.97918	1.8965	1.25841	0.0629643	405.605	3.31715e-90	5.61624e-89
ENSG00000142657.21	PGD	821	2.10227	2.06301	0.515336	0.064213	64.1156	1.17327e-15	5.5789e-15
ENSG00000189409.13	MMP23B	3	0.0104103	0.00834511	-0.346122	0.455189	5.29046	0.0214426	0.0378413
ENSG00000167526.13	RPL13	1563	35.4636	32.0207	2.30865	0.036864	4411.23	0	0
ENSG00000152219.5	ARL14EP	82	0.279853	0.282896	-0.263328	0.134644	0.677564	0.410427	0.480683
ENSG00000178531.6	CTXN1	901	2.54746	2.5395	-1.61785	0.0744899	540.142	1.7558e-119	3.75362e-118
ENSG00000116641.17	DOCK7	500	1.13227	1.2408	-0.267714	0.0868573	18.6158	1.59889e-05	4.39905e-05
ENSG00000105373.19	NOP53	529	1.3368	1.24571	1.26276	0.0753476	290.49	3.8879e-65	4.94914e-64
ENSG00000112697.16	TMEM30A	404	1.0147	0.942779	0.963304	0.0836495	138.041	7.1376e-32	5.27422e-31
ENSG00000167258.14	CDK12	733	1.72382	1.74789	0.0699422	0.0650682	1.43701	0.230623	0.300521
ENSG00000163344.6	PMVK	273	0.672994	0.641334	-0.0544084	0.107159	1.43175	0.23148	0.301457
ENSG00000120251.20	GRIA2	388	1.03735	1.19876	-3.0485	0.137512	592.448	7.35075e-131	1.75076e-129
ENSG00000144681.10	STAC	53	0.159216	0.152354	-0.720884	0.202935	26.3641	2.82741e-07	8.91169e-07
ENSG00000244270.1	RPL32P29	107	0.280465	0.251247	1.3272	0.127225	286.163	3.40839e-64	4.29096e-63
ENSG00000204219.10	TCEA3	14	0.0508267	0.0457183	-0.0162144	0.194791	67.8597	1.75548e-16	8.58539e-16
ENSG00000198888.2	MT-ND1	851	2.08818	2.12529	0.320354	0.0636069	25.6345	4.12592e-07	1.28443e-06
ENSG00000176024.18	ZNF613	8	0.0428659	0.0406891	-0.412589	0.212935	1.36082	0.243396	0.314367
ENSG00000113282.13	CLINT1	287	0.691978	0.697093	0.720673	0.101516	54.271	1.74663e-13	7.65202e-13
ENSG00000264343.6	NOTCH2NLA	2	0.011635	0.0185422	-0.313356	0.377452	17.2414	3.29181e-05	8.77427e-05
ENSG00000146151.13	HMGCLL1	73	0.239437	0.241569	-1.22518	0.132199	198.168	5.24312e-45	4.9734e-44
ENSG00000129197.14	RPAIN	595	1.37171	1.37587	-0.75977	0.0798629	98.2788	3.63442e-23	2.18083e-22
ENSG00000172058.15	SERF1A	171	0.466626	0.46507	-0.306325	0.117616	4.88667	0.0270649	0.0465187
ENSG00000185053.14	SGCZ	562	3.20698	3.96842	-4.25149	0.160172	563.657	1.34603e-124	3.02296e-123
ENSG00000067225.18	PKM	1022	5.49724	4.91794	2.1317	0.0577432	1500.38	0	0
ENSG00000044524.11	EPHA3	467	1.45009	1.45096	-0.0534573	0.131811	0.401142	0.5265	0.584339
ENSG00000197548.12	ATG7	367	0.913043	0.884088	1.31266	0.0887788	225.617	5.38636e-51	5.60051e-50
ENSG00000167792.12	NDUFV1	510	1.19902	1.15682	-0.176697	0.0851498	6.07239	0.0137311	0.0252813
ENSG00000049167.14	ERCC8	181	0.491121	0.520824	-0.815752	0.119358	52.0013	5.54632e-13	2.37524e-12
ENSG00000132522.16	GPS2	250	0.643601	0.655654	0.310456	0.102515	10.6645	0.00109212	0.00243201
ENSG00000078098.14	FAP	54	0.121862	0.115699	0.816526	0.166115	287.157	2.0708e-64	2.61662e-63
ENSG00000197442.10	MAP3K5	82	0.2376	0.221449	1.12157	0.145536	204.596	2.07486e-46	2.01266e-45
ENSG00000186468.13	RPS23	1557	26.2137	23.6411	2.0566	0.0377424	3302.36	0	0
ENSG00000169871.13	TRIM56	142	0.338641	0.269004	2.11109	0.0996362	959.308	1.2575e-210	4.91695e-209
ENSG00000131002.12	TXLNGY	72	0.238212	0.245233	0.0858276	0.134175	12.0449	0.000519347	0.00121135
ENSG00000173950.16	XXYLT1	213	0.573178	0.564922	0.17715	0.107694	4.38171	0.0363265	0.0603006
ENSG00000175906.5	ARL4D	87	0.280465	0.260974	0.523362	0.144224	47.0921	6.77294e-12	2.74763e-11
ENSG00000154237.13	LRRK1	9	0.0428659	0.0344042	-0.210144	0.196721	16.989	3.75971e-05	9.96172e-05
ENSG00000132718.9	SYT11	478	1.19473	1.17123	-1.20717	0.0983118	169.699	8.6085e-39	7.30035e-38
ENSG00000075461.6	CACNG4	312	0.733007	0.785006	-2.53559	0.113817	679.822	7.30467e-150	1.98608e-148
ENSG00000044115.21	CTNNA1	498	1.34966	1.23073	1.96564	0.0698259	837.808	3.25241e-184	1.11072e-182
ENSG00000100342.20	APOL1	19	0.0538885	0.0427895	0.128092	0.191084	130.625	2.99075e-30	2.13951e-29
ENSG00000150361.12	KLHL1	120	0.29455	0.377602	-1.39732	0.183896	154.013	2.3005e-35	1.82761e-34
ENSG00000164930.12	FZD6	118	0.296999	0.254078	1.79662	0.102905	668.304	2.33546e-147	6.28585e-146
ENSG00000166263.13	STXBP4	115	0.349663	0.370235	-0.0977072	0.130495	1.2693	0.259898	0.331913
ENSG00000285725.1	AC004967.2	27	0.077771	0.0591693	0.339274	0.153129	189.754	3.59813e-43	3.30973e-42
ENSG00000150630.4	VEGFC	56	0.183711	0.16053	1.14797	0.18329	251.216	1.4101e-56	1.59763e-55
ENSG00000162736.17	NCSTN	147	0.422535	0.370847	0.996664	0.106033	143.146	5.4613e-33	4.14004e-32
ENSG00000233901.6	LINC01503	81	0.220453	0.197425	1.37086	0.14382	336.579	3.54682e-75	5.13583e-74
ENSG00000187266.14	EPOR	6	0.0532762	0.0451604	-0.342297	0.171237	1.652	0.198687	0.264843
ENSG00000149115.14	TNKS1BP1	78	0.287201	0.280159	0.565032	0.115923	68.8075	1.08559e-16	5.35061e-16
ENSG00000173436.15	MICOS10	838	2.30925	2.17887	0.803516	0.0628353	167.967	2.05729e-38	1.73364e-37
ENSG00000171522.6	PTGER4	9	0.0312309	0.0270009	-0.178459	0.259956	34.6748	3.89652e-09	1.37734e-08
ENSG00000166848.7	TERF2IP	820	2.32088	2.28121	-1.15346	0.0792187	222.15	3.07232e-50	3.15484e-49
ENSG00000089693.10	MLF2	939	2.46479	2.42673	-0.381774	0.0621397	39.1879	3.84922e-10	1.43519e-09
ENSG00000104419.14	NDRG1	38	0.119412	0.112826	0.31767	0.1856	76.2701	2.47401e-18	1.29544e-17
ENSG00000132837.14	DMGDH	97	0.276791	0.262303	0.987485	0.144474	135.17	3.03036e-31	2.21201e-30
ENSG00000185475.11	TMEM179B	98	0.276179	0.234152	1.30896	0.112402	326.448	5.70744e-73	8.03662e-72
ENSG00000232130.1	AC092966.1	21	0.110839	0.0958329	-0.12571	0.144279	12.2302	0.00047022	0.00110277
ENSG00000110660.15	SLC35F2	40	0.142682	0.13994	0.0295466	0.164763	17.6051	2.71855e-05	7.30874e-05
ENSG00000019582.15	CD74	4	0.0159216	0.0160754	-0.373887	0.415469	0.400083	0.527046	0.584827
ENSG00000030582.18	GRN	292	0.79853	0.77838	2.58816	0.093707	892.968	3.31594e-196	1.221e-194
ENSG00000143947.13	RPS27A	1547	28.2817	25.393	2.22474	0.0385498	3726.87	0	0
ENSG00000278615.4	C11orf98	10	0.061237	0.0696227	-0.430607	0.180553	4.0837	0.0432989	0.07039
ENSG00000213619.10	NDUFS3	348	0.882425	0.825007	-0.348753	0.105817	13.5908	0.000227295	0.000552207
ENSG00000166326.7	TRIM44	299	0.766075	0.76555	-0.00417919	0.101942	0.0100698	0.920068	0.922913
ENSG00000234997.2	AC016745.1	91	0.248622	0.222807	1.28693	0.146586	257.99	4.70487e-58	5.41229e-57
ENSG00000186660.15	ZFP91	2	0.0404164	0.0378946	-0.295457	0.18083	4.61648	0.0316661	0.0534692
ENSG00000187714.7	SLC18A3	89	0.230863	0.212594	-1.18509	0.177627	134.424	4.4134e-31	3.20984e-30
ENSG00000116044.16	NFE2L2	426	1.14207	1.04879	2.45218	0.0772168	1076.91	3.45247e-236	1.53494e-234
ENSG00000236556.1	AC025038.1	27	0.115126	0.120834	-0.715346	0.151657	53.5313	2.5451e-13	1.10613e-12
ENSG00000131100.13	ATP6V1E1	344	0.85793	0.81731	0.60669	0.0901313	48.3545	3.55719e-12	1.46511e-11
ENSG00000048707.15	VPS13D	440	1.03919	1.0943	-0.114016	0.0866445	3.73168	0.0533897	0.0844032
ENSG00000004779.10	NDUFAB1	631	1.54011	1.50275	-0.586233	0.0834046	52.6044	4.07969e-13	1.75749e-12
ENSG00000213722.9	DDAH2	773	1.97306	2.00243	-0.789796	0.0758742	112.615	2.62078e-26	1.70978e-25
ENSG00000259992.1	AC025287.1	11	0.0698102	0.0950973	-0.474383	0.186982	13.7452	0.000209353	0.00051084
ENSG00000167645.17	YIF1B	256	0.678506	0.631677	0.852265	0.101617	82.404	1.10929e-19	6.05406e-19
ENSG00000124194.16	GDAP1L1	412	1.06369	1.10401	-2.76851	0.110848	752.58	1.10243e-165	3.34182e-164
ENSG00000253311.3	LINC01847	1	0.00796081	0.00753499	-0.356064	0.572101	1.97795	0.159606	0.219413
ENSG00000039139.9	DNAH5	13	0.0508267	0.0437206	-0.228512	0.214022	9.18806	0.00243599	0.00514546
ENSG00000129244.9	ATP1B2	119	0.304348	0.310908	-1.40221	0.141054	207.285	5.37194e-47	5.25334e-46
ENSG00000136826.15	KLF4	45	0.132272	0.111442	0.890958	0.159533	323.885	2.06423e-72	2.88128e-71
ENSG00000119685.20	TTLL5	327	0.776485	0.815669	-0.288239	0.10476	9.31412	0.00227395	0.00483135
ENSG00000075340.23	ADD2	618	1.63931	1.73476	-3.61149	0.106024	1479.86	9.88131291682493e-324	6.6204796542727e-322
ENSG00000141441.16	GAREM1	192	0.492345	0.52834	-0.265723	0.135863	3.97544	0.0461685	0.0744151
ENSG00000141504.11	SAT2	595	1.43539	1.40944	0.147617	0.0767196	3.85271	0.0496657	0.0793118
ENSG00000064726.9	BTBD1	107	0.37477	0.373058	0.24619	0.110994	14.8485	0.0001165	0.000292536
ENSG00000106868.16	SUSD1	152	0.458053	0.468346	-0.565497	0.122536	21.0701	4.42795e-06	1.27695e-05
ENSG00000160014.17	CALM3	1246	4.50704	4.47765	-1.56478	0.0561746	873.163	6.69852e-192	2.37545e-190
ENSG00000246273.8	SBF2-AS1	38	0.117575	0.0991317	0.516042	0.162341	156.286	7.33283e-36	5.87605e-35
ENSG00000152127.9	MGAT5	513	1.23393	1.29002	-0.789344	0.0961874	72.988	1.30443e-17	6.64051e-17
ENSG00000075624.16	ACTB	1620	44.0723	41.0222	0.760082	0.0439448	317.026	6.43698e-71	8.82575e-70
ENSG00000102466.15	FGF14	675	1.98836	2.33041	-3.84325	0.117159	1198.37	1.3815e-262	7.02693e-261
ENSG00000269893.8	SNHG8	602	2.03368	1.85394	2.05245	0.0766855	775.893	9.40627e-171	2.95197e-169
ENSG00000187147.18	RNF220	350	1.06491	1.07857	-0.812808	0.132743	39.2375	3.7527e-10	1.40029e-09
ENSG00000169641.13	LUZP1	447	1.37293	1.23589	2.24502	0.0889085	690.774	3.0334e-152	8.41918e-151
ENSG00000181649.8	PHLDA2	271	0.7624	0.659164	1.51146	0.116037	210.589	1.02158e-47	1.01306e-46
ENSG00000260025.1	CRIM1-DT	180	0.458665	0.428855	0.441553	0.125688	23.0396	1.58702e-06	4.7266e-06
ENSG00000120526.11	NUDCD1	53	0.206981	0.201827	-0.239999	0.133133	0.0947434	0.758231	0.779791
ENSG00000138061.12	CYP1B1	423	5.75811	5.19882	5.96999	0.101172	4057.32	0	0
ENSG00000096433.11	ITPR3	49	0.1188	0.0987474	0.714522	0.154876	262.756	4.30231e-59	5.01407e-58
ENSG00000139163.15	ETNK1	1043	2.89957	3.18025	-1.55872	0.0695587	567.226	2.25289e-125	5.10259e-124
ENSG00000231551.8	AC245100.4	6	0.0404164	0.0409618	-0.485234	0.20069	11.365	0.000748409	0.00170537
ENSG00000260244.1	AC104083.1	3	0.016534	0.0179495	-0.386555	0.36235	0.162921	0.686481	0.719728
ENSG00000115112.8	TFCP2L1	7	0.0514391	0.0527921	-0.21063	0.196866	10.4066	0.00125565	0.00276946
ENSG00000163214.21	DHX57	171	0.475199	0.465977	-0.41838	0.117701	10.9447	0.000938704	0.00211332
ENSG00000170265.12	ZNF282	33	0.129822	0.119014	-0.186985	0.154191	3.56695	0.0589406	0.0920595
ENSG00000277368.1	AL138966.2	2	0.0159216	0.0133901	-0.383466	0.328511	0.51573	0.472669	0.536792
ENSG00000156920.10	ADGRG4	5	0.0263319	0.0263991	-0.365882	0.284806	0.296685	0.585968	0.635781
ENSG00000139641.12	ESYT1	103	0.310472	0.273706	1.0381	0.119692	172.897	1.72374e-39	1.4801e-38
ENSG00000112541.14	PDE10A	303	0.793019	0.838204	-2.22339	0.125981	367.335	7.11992e-82	1.11213e-80
ENSG00000145721.12	LIX1	3	0.016534	0.0169633	-0.342125	0.31773	3.38934	0.0656193	0.100915
ENSG00000090565.16	RAB11FIP3	298	0.715248	0.733388	-0.541086	0.105282	28.9601	7.3886e-08	2.42198e-07
ENSG00000166479.10	TMX3	124	0.363748	0.358954	0.980863	0.11154	138.359	6.08129e-32	4.50755e-31
ENSG00000182831.12	C16orf72	37	0.167789	0.185514	0.0933406	0.138654	24.705	6.68091e-07	2.0469e-06
ENSG00000164292.13	RHOBTB3	548	1.84568	1.60324	2.71001	0.0740392	1508.99	0	0
ENSG00000259040.5	BLOC1S5-TXNDC5	14	0.0734844	0.0723229	-0.422088	0.187485	2.13018	0.144424	0.201168
ENSG00000188342.12	GTF2F2	568	1.45377	1.53637	0.53257	0.0874291	38.5669	5.29097e-10	1.96269e-09
ENSG00000228824.7	MIR4500HG	111	0.309247	0.350394	-0.544253	0.163381	15.6056	7.80235e-05	0.000199594
ENSG00000103855.18	CD276	198	0.548683	0.557764	-0.20661	0.111025	2.81118	0.0936093	0.137336
ENSG00000149547.15	EI24	337	0.83466	0.778668	0.65998	0.0866979	63.2066	1.86123e-15	8.7823e-15
ENSG00000114902.14	SPCS1	793	2.08512	1.93333	0.897931	0.0608948	226.482	3.48753e-51	3.63563e-50
ENSG00000113732.9	ATP6V0E1	599	2.44274	2.17287	3.1122	0.0674286	2495.86	0	0
ENSG00000138760.10	SCARB2	388	0.952235	0.919945	0.786795	0.0827432	91.7692	9.73975e-22	5.64402e-21
ENSG00000145425.10	RPS3A	1509	20.4103	18.4614	2.00892	0.0429788	2425.19	0	0
ENSG00000116691.11	MIIP	159	0.448255	0.47394	-0.900735	0.124231	59.516	1.21306e-14	5.55256e-14
ENSG00000126457.21	PRMT1	538	1.37477	1.39244	-1.12465	0.0957038	149.407	2.33698e-34	1.81868e-33
ENSG00000160208.13	RRP1B	125	0.376607	0.378455	-0.201267	0.117488	0.740466	0.389512	0.461183
ENSG00000133858.15	ZFC3H1	106	0.322719	0.30273	0.327529	0.119206	26.7459	2.3204e-07	7.36686e-07
ENSG00000224097.5	AC021148.1	2	0.0251072	0.0223813	-0.315746	0.230272	4.59076	0.0321447	0.0541565
ENSG00000123353.10	ORMDL2	66	0.218004	0.193833	0.429723	0.138598	59.0192	1.56138e-14	7.11436e-14
ENSG00000249637.2	AC008438.1	22	0.0924679	0.0986935	-0.648603	0.187098	35.383	2.70835e-09	9.67448e-09
ENSG00000077080.9	ACTL6B	293	0.691366	0.744607	-2.45725	0.116496	624.843	6.61188e-138	1.66917e-136
ENSG00000147654.15	EBAG9	128	0.384568	0.370819	0.170463	0.11813	8.56036	0.00343561	0.00707698
ENSG00000065883.16	CDK13	619	1.46663	1.54464	0.557156	0.079923	49.0294	2.5216e-12	1.04575e-11
ENSG00000164587.13	RPS14	1575	36.1298	32.0748	2.27899	0.0350362	4764.84	0	0
ENSG00000105784.15	RUNDC3B	492	1.20514	1.27245	-3.1263	0.105243	1126.41	6.00399e-247	2.80436e-245
ENSG00000165443.12	PHYHIPL	225	0.547459	0.588902	-2.07176	0.116133	458.975	8.03395e-102	1.51159e-100
ENSG00000196141.14	SPATS2L	597	2.49847	2.14901	2.93388	0.0735175	1831.49	0	0
ENSG00000108107.14	RPL28	1521	28.8016	25.6519	2.72893	0.0384105	5717.27	0	0
ENSG00000125741.4	OPA3	89	0.292713	0.260204	0.275282	0.127479	26.7051	2.36993e-07	7.51516e-07
ENSG00000119138.4	KLF9	17	0.0820576	0.0772852	0.120774	0.157795	69.7763	6.64258e-17	3.30245e-16
ENSG00000259437.1	AC093334.1	2	0.00428659	0.00314982	-0.34401	0.734268	11.2685	0.000788352	0.00179265
ENSG00000162961.14	DPY30	499	1.23454	1.21938	-0.54579	0.0872977	41.8131	1.00426e-10	3.86196e-10
ENSG00000165675.16	ENOX2	211	0.563993	0.589878	-0.102237	0.122198	1.22911	0.267581	0.340042
ENSG00000113578.18	FGF1	28	0.0967544	0.103664	-0.218696	0.195775	2.93834	0.0864995	0.128111
ENSG00000120658.13	ENOX1	883	3.18983	3.70773	-2.69708	0.105219	659.519	1.90117e-145	5.06022e-144
ENSG00000182240.16	BACE2	92	0.244336	0.202773	1.59286	0.117183	581.298	1.95793e-128	4.54163e-127
ENSG00000170906.15	NDUFA3	1148	3.34538	3.38766	-0.205815	0.0542093	15.0819	0.000102946	0.000260052
ENSG00000126950.8	TMEM35A	282	0.706062	0.734875	-2.41618	0.112012	627.384	1.85233e-138	4.691e-137
ENSG00000119698.12	PPP4R4	13	0.0851194	0.0886143	-0.534584	0.177203	13.7745	0.000206113	0.000503495
ENSG00000117525.14	F3	68	0.230251	0.19675	1.65979	0.20319	413.692	5.76112e-92	9.88656e-91
ENSG00000285367.1	AC087564.1	3	0.0177587	0.0171096	-0.400669	0.329574	0.182181	0.669505	0.705318
ENSG00000110651.11	CD81	632	1.97367	1.7605	1.94861	0.0689692	861.189	2.68577e-189	9.4269e-188
ENSG00000254777.5	AC022182.1	5	0.0410288	0.0390416	-0.224678	0.186934	14.362	0.000150819	0.000374173
ENSG00000128245.15	YWHAH	1321	5.99204	5.74759	-1.1439	0.0582107	386.124	5.7782e-86	9.43695e-85
ENSG00000204131.9	NHSL2	8	0.0569504	0.0508932	-0.389448	0.194633	1.03536	0.308903	0.381882
ENSG00000067840.12	PDZD4	127	0.371096	0.397774	-1.41398	0.121761	210.106	1.30249e-47	1.28843e-46
ENSG00000113161.16	HMGCR	502	1.31598	1.30205	-1.99556	0.108122	396.659	2.93883e-88	4.90649e-87
ENSG00000039068.19	CDH1	10	0.0581751	0.0463842	-0.0755283	0.309193	21.1713	4.20007e-06	1.21284e-05
ENSG00000161082.13	CELF5	740	2.04225	2.2066	-3.92675	0.103574	1927.62	0	0
ENSG00000137198.9	GMPR	20	0.0887936	0.0775883	0.101176	0.174788	56.314	6.17728e-14	2.74943e-13
ENSG00000101464.10	PIGU	178	0.507042	0.531466	-0.091017	0.11524	1.21683	0.269984	0.342661
ENSG00000180817.12	PPA1	671	1.75566	1.66137	-0.0830521	0.0766536	3.35984	0.0668047	0.102423
ENSG00000172922.9	RNASEH2C	240	0.614819	0.565145	1.2885	0.0969656	208.322	3.19157e-47	3.13131e-46
ENSG00000142937.12	RPS8	1568	26.534	24.5443	1.88492	0.037693	2757	0	0
ENSG00000168036.18	CTNNB1	986	4.08145	4.0512	0.620414	0.0862268	53.5225	2.55646e-13	1.11087e-12
ENSG00000105404.11	RABAC1	814	2.49786	2.29959	1.16455	0.0607518	383.258	2.43072e-85	3.93505e-84
ENSG00000229180.7	AC006001.3	370	0.889161	0.945891	-0.181583	0.0925012	7.29591	0.00691117	0.0134974
ENSG00000070831.17	CDC42	1514	11.6118	11.4651	-0.0470899	0.0562075	0.697393	0.403661	0.474496
ENSG00000081913.14	PHLPP1	362	1.00857	0.961208	1.78481	0.0979742	353.345	7.92169e-79	1.20293e-77
ENSG00000183628.13	DGCR6	110	0.372321	0.35472	-0.491969	0.131276	11.6147	0.000654324	0.00150153
ENSG00000105419.17	MEIS3	479	1.19412	1.13488	-0.467842	0.0859631	33.6137	6.72183e-09	2.34152e-08
ENSG00000130208.9	APOC1	13	0.0545009	0.0488865	-0.374823	0.272004	0.316087	0.573968	0.62539
ENSG00000105612.9	DNASE2	46	0.13962	0.124748	0.831264	0.136554	290.941	3.10166e-65	3.95458e-64
ENSG00000142875.19	PRKACB	556	1.32823	1.34539	-0.367596	0.0883057	18.4461	1.74777e-05	4.78456e-05
ENSG00000105426.16	PTPRS	1365	8.70606	9.81662	-2.49035	0.0734322	1042.41	1.08811e-228	4.69001e-227
ENSG00000147883.12	CDKN2B	47	0.147581	0.125632	0.735667	0.131105	221.686	3.87854e-50	3.97592e-49
ENSG00000120885.21	CLU	200	0.651562	0.590751	2.19418	0.141532	353.293	8.13113e-79	1.23396e-77
ENSG00000099849.15	RASSF7	31	0.126148	0.12431	-0.0258428	0.153725	17.3465	3.11466e-05	8.31871e-05
ENSG00000205155.8	PSENEN	227	0.586038	0.575897	0.388281	0.105325	17.5844	2.74833e-05	7.38384e-05
ENSG00000131115.16	ZNF227	57	0.206981	0.210788	-0.429398	0.149113	4.84811	0.0276764	0.0474339
ENSG00000198113.3	TOR4A	13	0.0569504	0.0518154	0.133592	0.150842	134.279	4.74764e-31	3.4498e-30
ENSG00000151491.14	EPS8	144	0.372321	0.357288	1.64352	0.120542	335.524	6.02173e-75	8.68808e-74
ENSG00000143748.18	NVL	169	0.469075	0.485529	-0.356415	0.119153	7.98672	0.00471217	0.00948757
ENSG00000143344.15	RGL1	456	1.11635	1.1312	0.196899	0.0886483	4.7861	0.0286903	0.0489863
ENSG00000115295.20	CLIP4	364	0.918555	0.87978	1.26232	0.0879504	213.069	2.94004e-48	2.93491e-47
ENSG00000184678.10	H2BC21	234	0.570729	0.602423	-1.24307	0.124982	111.673	4.214e-26	2.74098e-25
ENSG00000060709.15	RIMBP2	184	0.481323	0.51154	-1.99938	0.118219	471.614	1.4276e-104	2.73534e-103
ENSG00000100401.19	RANGAP1	105	0.332517	0.317757	-0.0313577	0.131859	1.66084	0.19749	0.263452
ENSG00000224985.1	AL590714.1	0	0.0061237	0.0100946	-0.386564	0.470198	2.33849	0.126212	0.179031
ENSG00000196693.15	ZNF33B	101	0.32823	0.364947	-1.04041	0.128956	94.4113	2.56323e-22	1.50644e-21
ENSG00000117000.9	RLF	207	0.556644	0.571582	0.0807081	0.108726	1.54498	0.213877	0.281851
ENSG00000267855.5	NDUFA7	151	0.436007	0.424054	0.257096	0.113502	12.1548	0.000489625	0.00114593
ENSG00000225830.13	ERCC6	69	0.244336	0.231572	-0.216594	0.131539	0.64694	0.421209	0.490392
ENSG00000196411.10	EPHB4	63	0.171464	0.141953	1.09678	0.126723	384.321	1.42631e-85	2.31371e-84
ENSG00000263753.8	LINC00667	375	0.862829	0.852213	-0.0290259	0.0924915	0.243138	0.621949	0.666061
ENSG00000188818.12	ZDHHC11	22	0.113288	0.117695	-0.772275	0.140464	81.0251	2.2287e-19	1.20782e-18
ENSG00000186088.16	GSAP	54	0.200245	0.194026	0.522292	0.129937	87.3062	9.2954e-21	5.24228e-20
ENSG00000188343.12	FAM92A	308	0.749541	0.773889	-0.286269	0.0990813	9.31407	0.002274	0.00483135
ENSG00000114019.14	AMOTL2	253	0.68463	0.623701	1.56334	0.0998458	283.717	1.16284e-63	1.45252e-62
ENSG00000149809.14	TM7SF2	397	1.05573	1.018	-0.92502	0.109799	76.5221	2.17765e-18	1.14225e-17
ENSG00000188674.11	C2orf80	88	0.293325	0.330481	-1.43679	0.127263	271.797	4.60575e-61	5.53151e-60
ENSG00000237605.2	DYRK3-AS1	0	0.00857318	0.00916753	-0.362631	0.409196	2.85495	0.0910928	0.13414
ENSG00000135074.15	ADAM19	394	1.07103	1.03312	0.265051	0.112214	5.7381	0.0166007	0.0300412
ENSG00000137745.12	MMP13	2	0.00979792	0.00771156	-0.274256	1.17683	7.9103	0.00491542	0.00986371
ENSG00000163491.16	NEK10	213	0.543172	0.578012	-0.551234	0.135915	17.2334	3.30579e-05	8.80956e-05
ENSG00000164010.15	ERMAP	30	0.13166	0.133392	-0.100631	0.151939	7.64263	0.00570046	0.011303
ENSG00000255471.1	AP001528.1	1	0.0128598	0.0119707	-0.325764	0.332003	9.2023	0.00241711	0.00510781
ENSG00000235236.1	AC137630.2	0	0.00979792	0.00756267	-0.323518	0.34572	13.769	0.000206717	0.000504818
ENSG00000215045.8	GRID2IP	6	0.0453154	0.0561235	-0.468493	0.218571	8.81432	0.00298875	0.00621569
ENSG00000171368.12	TPPP	24	0.0900184	0.088742	-0.674665	0.161842	52.1557	5.12701e-13	2.19724e-12
ENSG00000109339.22	MAPK10	783	2.05879	2.16968	-2.35365	0.0934387	831.074	9.46588e-183	3.20531e-181
ENSG00000119487.17	MAPKAP1	609	1.50214	1.47883	0.87649	0.0689726	160.372	9.38392e-37	7.65508e-36
ENSG00000185551.15	NR2F2	311	0.933252	0.747565	3.52603	0.0812345	2462.43	0	0
ENSG00000189362.12	NEMP2	2	0.0214329	0.0257852	-0.408203	0.276578	1.36869	0.242036	0.312847
ENSG00000171552.13	BCL2L1	590	1.51929	1.40208	0.905679	0.0752592	151.234	9.31516e-35	7.32041e-34
ENSG00000122515.15	ZMIZ2	118	0.375995	0.366759	-0.300043	0.1194	3.51517	0.0608096	0.0945236
ENSG00000273599.1	AL731571.1	0	0.00489896	0.00447546	-0.344958	0.52406	15.2324	9.50594e-05	0.000240991
ENSG00000169689.15	CENPX	377	0.914268	0.911658	-0.98055	0.105482	96.1408	1.06995e-22	6.37089e-22
ENSG00000133878.9	DUSP26	86	0.255358	0.279791	-1.30623	0.15462	190.289	2.74943e-43	2.53294e-42
ENSG00000110046.13	ATG2A	25	0.107777	0.11136	-0.0241433	0.154152	21.6512	3.27003e-06	9.51484e-06
ENSG00000163638.13	ADAMTS9	18	0.0630741	0.0582575	0.104646	0.243396	74.8482	5.0833e-18	2.62734e-17
ENSG00000128039.11	SRD5A3	62	0.189835	0.192276	0.504221	0.147589	80.1141	3.534e-19	1.90362e-18
ENSG00000135677.11	GNS	238	0.582364	0.561864	1.62693	0.101162	313.284	4.20627e-70	5.71824e-69
ENSG00000154978.13	VOPP1	603	1.43172	1.45483	0.0329333	0.0786487	0.420372	0.516751	0.576093
ENSG00000082126.18	MPP4	15	0.0600122	0.0520398	0.0849913	0.194608	85.4234	2.40859e-20	1.34728e-19
ENSG00000225007.1	AC000067.1	1	0.00551133	0.0045299	-0.336473	0.600631	15.6951	7.4418e-05	0.000190736
ENSG00000285184.3	AC244033.2	11	0.0526638	0.0539881	-0.484889	0.198755	9.18652	0.00243804	0.00514888
ENSG00000198171.13	DDRGK1	130	0.399878	0.397706	-0.447005	0.120447	11.0048	0.00090877	0.00205073
ENSG00000164440.15	TXLNB	1	0.0061237	0.00676791	-0.337764	0.637134	11.0249	0.000898946	0.00203047
ENSG00000155363.18	MOV10	16	0.0618494	0.0585983	0.176656	0.15981	138.512	5.6321e-32	4.17589e-31
ENSG00000173193.15	PARP14	88	0.22474	0.195712	1.49463	0.114519	539.101	2.95872e-119	6.31405e-118
ENSG00000172531.15	PPP1CA	428	1.10043	1.02	0.11698	0.0925358	4.66299	0.0308194	0.0522205
ENSG00000011201.12	ANOS1	29	0.135946	0.133049	0.0574186	0.149839	25.2548	5.02335e-07	1.55433e-06
ENSG00000166938.13	DIS3L	47	0.166565	0.167771	-0.269193	0.153938	0.077643	0.780517	0.799465
ENSG00000083857.14	FAT1	398	1.1237	1.03443	2.70346	0.0909772	969.413	7.99515e-213	3.16745e-211
ENSG00000100442.11	FKBP3	157	0.456216	0.463618	-0.822941	0.12911	43.7372	3.75568e-11	1.47547e-10
ENSG00000249782.2	AC091953.1	1	0.011635	0.0125634	-0.365874	0.410097	1.25497	0.262605	0.334817
ENSG00000121297.7	TSHZ3	267	0.662584	0.717952	-0.180987	0.143781	2.48742	0.11476	0.164644
ENSG00000158270.12	COLEC12	24	0.0655236	0.0564545	0.076999	0.232479	70.3665	4.92498e-17	2.45921e-16
ENSG00000231925.11	TAPBP	356	0.938151	0.84758	2.66455	0.0811724	1187.36	3.40334e-260	1.70936e-258
ENSG00000233682.3	AL356417.2	4	0.028169	0.0206389	-0.140445	0.19667	61.984	3.46256e-15	1.61793e-14
ENSG00000104529.17	EEF1D	800	5.08022	4.42018	3.30948	0.0546792	4435.25	0	0
ENSG00000168000.14	BSCL2	23	0.120024	0.113502	-0.645635	0.135274	35.5751	2.45404e-09	8.7909e-09
ENSG00000079277.21	MKNK1	120	0.326393	0.302394	0.290969	0.139679	19.1081	1.23518e-05	3.43379e-05
ENSG00000197863.9	ZNF790	32	0.170239	0.169412	-0.459999	0.136661	6.3341	0.0118438	0.0221092
ENSG00000077238.14	IL4R	9	0.0483772	0.0458482	-0.00624586	0.167615	77.54	1.30061e-18	6.88689e-18
ENSG00000274605.2	PCCA-DT	83	0.26087	0.235756	1.09492	0.127897	203.189	4.20634e-46	4.05891e-45
ENSG00000163291.14	PAQR3	268	0.742805	0.763447	-1.30939	0.113668	150.374	1.43602e-34	1.12373e-33
ENSG00000234456.8	MAGI2-AS3	121	0.353337	0.310493	1.21033	0.114753	210.565	1.03441e-47	1.02536e-46
ENSG00000111145.8	ELK3	116	0.28414	0.24117	1.59555	0.103882	519.698	4.92254e-115	1.01968e-113
ENSG00000161203.13	AP2M1	1171	3.9951	3.79836	0.487709	0.0524041	91.0248	1.4188e-21	8.16655e-21
ENSG00000278231.1	AL133342.1	1	0.00857318	0.0101006	-0.362013	0.453717	2.99258	0.0836466	0.124361
ENSG00000122335.17	SERAC1	211	0.580527	0.609522	-1.14361	0.12574	94.9361	1.96635e-22	1.16076e-21
ENSG00000077782.20	FGFR1	506	1.19473	1.19651	0.535475	0.0859735	38.2407	6.25349e-10	2.31117e-09
ENSG00000182247.10	UBE2E2	1073	3.27557	3.25564	0.350418	0.0566361	38.2413	6.25145e-10	2.31078e-09
ENSG00000125637.15	PSD4	22	0.0838947	0.0737278	0.289132	0.173817	122.278	2.00646e-28	1.38304e-27
ENSG00000138166.6	DUSP5	59	0.206369	0.190064	-0.0728814	0.148082	5.71906	0.0167817	0.030334
ENSG00000204287.14	HLA-DRA	3	0.00796081	0.00623421	-0.335134	0.675419	6.90789	0.00858164	0.0164559
ENSG00000164604.12	GPR85	294	0.720147	0.757606	-1.98153	0.113907	364.995	2.30119e-81	3.56893e-80
ENSG00000178896.9	EXOSC4	103	0.32823	0.309603	-0.0608685	0.126521	2.36206	0.124318	0.176709
ENSG00000142178.8	SIK1	11	0.0416412	0.0348916	-0.00997894	0.187743	96.0236	1.13523e-22	6.75727e-22
ENSG00000162591.16	MEGF6	12	0.0514391	0.045111	-0.00377652	0.201851	64.88	7.96017e-16	3.80314e-15
ENSG00000114631.11	PODXL2	664	1.73117	1.82332	-3.02848	0.105505	1048.85	4.33015e-230	1.8765e-228
ENSG00000174804.4	FZD4	12	0.0459277	0.0509721	-0.068646	0.197329	51.5442	7.00034e-13	2.98251e-12
ENSG00000125966.10	MMP24	16	0.0985915	0.0910838	0.0180207	0.138809	35.9249	2.05068e-09	7.38454e-09
ENSG00000163961.4	RNF168	257	0.622168	0.645292	-0.594235	0.123118	23.9143	1.00723e-06	3.04325e-06
ENSG00000214063.11	TSPAN4	181	0.475811	0.431711	1.139	0.103111	172.3	2.32699e-39	1.99452e-38
ENSG00000267102.1	AC060766.1	2	0.0104103	0.0142963	-0.290917	0.359841	32.9224	9.59128e-09	3.30892e-08
ENSG00000170385.10	SLC30A1	112	0.273117	0.24101	1.71082	0.109172	598.926	2.86695e-132	6.9315e-131
ENSG00000111674.9	ENO2	688	2.03735	1.99356	-2.65924	0.104895	787.828	2.39015e-173	7.59031e-172
ENSG00000121274.12	TENT4B	209	0.551745	0.539679	-0.27515	0.118876	4.90741	0.0267418	0.0460392
ENSG00000186222.4	BLOC1S4	166	0.472137	0.459961	-0.0488212	0.112422	0.568736	0.450762	0.517521
ENSG00000184156.17	KCNQ3	500	1.38763	1.66105	-3.34383	0.13819	617.983	2.05283e-136	5.11249e-135
ENSG00000187024.14	PTRH1	49	0.161053	0.15484	-0.132332	0.153507	3.72263	0.0536799	0.0847804
ENSG00000182902.14	SLC25A18	3	0.0159216	0.015849	-0.39063	0.347474	0.00225069	0.962161	0.962803
ENSG00000232072.1	AC004870.4	0	0.0061237	0.00465808	-0.350628	0.498373	7.91855	0.00489305	0.00982046
ENSG00000276600.5	RAB7B	3	0.0189835	0.0174162	-0.210395	0.276354	50.167	1.412e-12	5.93994e-12
ENSG00000231993.1	EP300-AS1	13	0.0649112	0.0593389	-0.103203	0.330707	12.8042	0.00034584	0.000823049
ENSG00000272695.2	GAS6-DT	23	0.0820576	0.0640576	0.227303	0.164278	109.632	1.17985e-25	7.55958e-25
ENSG00000180530.11	NRIP1	34	0.121862	0.107395	-0.00621158	0.147227	23.4578	1.27681e-06	3.82692e-06
ENSG00000225383.8	SFTA1P	123	0.377832	0.318455	2.23387	0.133604	729.507	1.14649e-160	3.38144e-159
ENSG00000103227.18	LMF1	30	0.164727	0.159722	-0.119291	0.132698	4.67618	0.0305836	0.0518686
ENSG00000197930.13	ERO1A	235	0.650949	0.675129	0.363564	0.100619	15.9545	6.48843e-05	0.000167571
ENSG00000118507.17	AKAP7	67	0.217391	0.206469	0.456888	0.136184	63.71	1.44154e-15	6.82481e-15
ENSG00000196968.11	FUT11	154	0.414574	0.386985	0.358562	0.124943	19.6794	9.15817e-06	2.57308e-05
ENSG00000231167.3	YBX1P2	2	0.0293938	0.0289627	-0.394069	0.216713	0.17328	0.677213	0.711844
ENSG00000248656.2	AC083795.2	2	0.0208206	0.0215997	-0.396444	0.276434	0.110351	0.739745	0.763895
ENSG00000099901.17	RANBP1	827	2.06001	2.06224	-0.587742	0.0690505	75.5084	3.63861e-18	1.89245e-17
ENSG00000182512.5	GLRX5	673	1.56889	1.51772	0.265826	0.0695917	15.7858	7.09345e-05	0.000182314
ENSG00000075568.17	TMEM131	290	0.731782	0.760072	0.0305498	0.0976883	0.96137	0.326842	0.399675
ENSG00000103245.14	CIAO3	35	0.148194	0.154828	-0.303067	0.142244	0.330919	0.565119	0.61785
ENSG00000143502.15	SUSD4	60	0.202694	0.209851	-1.05388	0.133781	140.161	2.45477e-32	1.83653e-31
ENSG00000135916.16	ITM2C	431	1.02633	1.01822	0.648583	0.0850424	57.9115	2.74184e-14	1.23617e-13
ENSG00000143816.8	WNT9A	26	0.0740968	0.0642035	0.135894	0.190868	77.2485	1.50747e-18	7.95588e-18
ENSG00000111961.18	SASH1	596	1.6534	1.90442	-1.16047	0.113536	104.895	1.28794e-24	8.05653e-24
ENSG00000143322.21	ABL2	742	2.79547	2.5714	1.91292	0.072011	760.808	1.79193e-167	5.48734e-166
ENSG00000187134.14	AKR1C1	82	0.249847	0.237361	-1.26018	0.144188	191.187	1.75091e-43	1.61988e-42
ENSG00000171566.12	PLRG1	147	0.460502	0.463959	-0.0959327	0.116399	0.0695731	0.791959	0.809458
ENSG00000115129.14	TP53I3	107	0.311696	0.288695	1.1612	0.152412	151.708	7.33768e-35	5.78722e-34
ENSG00000157833.13	GAREM2	242	0.62278	0.605674	-2.24706	0.117468	524.807	3.80861e-116	7.94414e-115
ENSG00000222041.11	CYTOR	407	1.45377	1.2259	3.43637	0.0832218	1967.55	0	0
ENSG00000253309.6	SERPINE3	19	0.0673607	0.0689531	-0.265303	0.236277	2.31401	0.128213	0.18144
ENSG00000175550.8	DRAP1	990	2.66258	2.59021	-0.0300253	0.0593555	1.90434	0.167593	0.22873
ENSG00000069020.18	MAST4	356	0.896509	0.874238	1.63451	0.102445	273.83	1.66035e-61	2.00714e-60
ENSG00000106066.15	CPVL	21	0.0765462	0.0691795	0.0313652	0.174489	48.0095	4.24155e-12	1.74219e-11
ENSG00000133812.15	SBF2	982	2.50827	2.63433	-0.0682417	0.0635271	3.2768	0.0702659	0.106951
ENSG00000198612.11	COPS8	579	1.34905	1.34554	0.0516641	0.0773137	0.473737	0.491273	0.552901
ENSG00000182307.14	C8orf33	283	0.704838	0.669318	0.370343	0.0969395	18.0752	2.12352e-05	5.76648e-05
ENSG00000145920.15	CPLX2	172	0.466626	0.48167	-1.91684	0.122742	400.189	5.00953e-89	8.42809e-88
ENSG00000067066.17	SP100	181	0.469075	0.406171	2.24634	0.0913186	877.047	9.58473e-193	3.41917e-191
ENSG00000108306.13	FBXL20	501	1.16718	1.26054	-0.391364	0.0920339	22.5267	2.07245e-06	6.12374e-06
ENSG00000164308.16	ERAP2	2	0.0134721	0.0131744	-0.312607	0.337031	11.8946	0.000562981	0.00130464
ENSG00000170390.16	DCLK2	490	1.24801	1.28819	0.0177444	0.0960214	0.928033	0.335375	0.40801
ENSG00000125037.12	EMC3	218	0.571341	0.553229	0.173943	0.107487	4.56843	0.0325665	0.0547749
ENSG00000164331.10	ANKRA2	78	0.299449	0.321735	-0.0463187	0.122398	3.13426	0.076663	0.115307
ENSG00000243156.8	MICAL3	571	1.41151	1.52409	-1.63245	0.10185	291.818	1.99694e-65	2.55285e-64
ENSG00000149100.13	EIF3M	509	1.27373	1.17504	1.2693	0.0757809	291.458	2.39241e-65	3.05678e-64
ENSG00000160408.14	ST6GALNAC6	103	0.327618	0.317026	0.0220969	0.121623	3.63107	0.0567105	0.0889582
ENSG00000262686.1	GLIS2-AS1	2	0.00857318	0.00757268	-0.35212	0.487243	3.63553	0.0565585	0.0887444
ENSG00000197296.6	FITM2	32	0.139008	0.125378	-0.212197	0.143101	2.63555	0.104496	0.151453
ENSG00000170892.12	TSEN34	219	0.57624	0.531051	0.644264	0.104016	51.1834	8.41255e-13	3.5715e-12
ENSG00000099954.18	CECR2	265	0.680343	0.759371	-2.18953	0.132361	357.035	1.2454e-79	1.90081e-78
ENSG00000182183.15	SHISAL2A	37	0.112676	0.108758	-0.766915	0.175514	66.8761	2.89118e-16	1.40253e-15
ENSG00000054356.14	PTPRN	199	0.519902	0.50122	-1.6716	0.127337	234.079	7.68841e-53	8.22931e-52
ENSG00000104320.13	NBN	80	0.265156	0.263195	0.600513	0.12283	77.1856	1.55628e-18	8.20987e-18
ENSG00000184602.6	SNN	383	0.934476	0.97228	-2.4325	0.110128	584.562	3.81698e-129	8.93158e-128
ENSG00000281920.1	AC007389.5	3	0.0251072	0.0274687	-0.3067	0.253766	6.49108	0.0108417	0.0204099
ENSG00000131446.16	MGAT1	113	0.303735	0.268897	1.06778	0.119558	184.768	4.41049e-42	3.96433e-41
ENSG00000117122.13	MFAP2	259	0.643601	0.599876	2.87791	0.0869685	1439.99	4.28458536320394e-315	2.74304867731404e-313
ENSG00000142303.14	ADAMTS10	72	0.254133	0.265254	-0.554078	0.133091	15.8385	6.89835e-05	0.000177528
ENSG00000102048.15	ASB9	1	0.00673607	0.00596352	-0.369392	0.546505	1.67169	0.196032	0.261827
ENSG00000164251.5	F2RL1	30	0.0771586	0.0714936	0.350891	0.182935	180.09	4.63112e-41	4.08015e-40
ENSG00000131495.8	NDUFA2	834	2.11206	2.07749	0.353192	0.0634294	30.8589	2.77481e-08	9.34852e-08
ENSG00000088340.16	FER1L4	14	0.0624617	0.0572071	-0.0094339	0.201553	46.6082	8.66975e-12	3.49939e-11
ENSG00000120913.23	PDLIM2	361	1.2921	1.08779	3.81969	0.0817238	2650.26	0	0
ENSG00000130244.12	FAM98C	70	0.256583	0.257239	-0.162001	0.128352	0.210523	0.646358	0.686293
ENSG00000165948.11	IFI27L1	104	0.314146	0.311034	-0.236923	0.129007	0.522271	0.469874	0.534506
ENSG00000204568.12	MRPS18B	256	0.676669	0.676177	0.0637421	0.101191	0.598547	0.439133	0.50669
ENSG00000154620.6	TMSB4Y	18	0.110227	0.114164	-0.594174	0.152084	23.5741	1.20193e-06	3.61015e-06
ENSG00000148219.16	ASTN2	662	2.109	2.4015	-2.70817	0.116433	578.514	7.89624e-128	1.82107e-126
ENSG00000145990.11	GFOD1	273	0.679118	0.72309	-1.18979	0.117344	117.608	2.11308e-27	1.4139e-26
ENSG00000151748.14	SAV1	244	0.647275	0.593594	1.09995	0.0982099	146.605	9.57382e-34	7.37166e-33
ENSG00000107862.4	GBF1	585	1.39253	1.44488	0.0622491	0.0793321	1.77327	0.182978	0.246794
ENSG00000259434.2	AC068875.1	1	0.00489896	0.00444752	-0.343197	0.585461	14.6538	0.000129175	0.000322944
ENSG00000144810.16	COL8A1	271	1.55419	1.30671	4.22707	0.124845	1675.38	0	0
ENSG00000147010.18	SH3KBP1	953	2.61604	2.66462	-0.291686	0.0709074	17.1549	3.44511e-05	9.16052e-05
ENSG00000197223.11	C1D	238	0.632578	0.621856	-0.0223292	0.107669	0.113217	0.736511	0.761276
ENSG00000175110.11	MRPS22	57	0.225352	0.215692	-0.0638876	0.130813	4.13974	0.0418877	0.0683374
ENSG00000119938.9	PPP1R3C	29	0.10594	0.102546	0.609324	0.207549	180.367	4.02952e-41	3.55403e-40
ENSG00000114942.14	EEF1B2	1129	5.05083	4.49231	1.48938	0.0513529	906.312	4.16549e-199	1.54806e-197
ENSG00000197312.12	DDI2	78	0.2376	0.228886	0.0301929	0.144224	7.22164	0.007203	0.0140103
ENSG00000139793.18	MBNL2	343	0.885487	0.808001	2.0954	0.0883811	614.308	1.29347e-135	3.20802e-134
ENSG00000197136.4	PCNX3	41	0.15248	0.153921	0.537742	0.136011	129.815	4.4989e-30	3.2098e-29
ENSG00000177133.11	PRDM16-DT	1	0.00489896	0.00435023	-0.343121	0.587946	14.6466	0.000129665	0.000324103
ENSG00000089327.14	FXYD5	155	0.382731	0.320874	2.25454	0.110221	877.629	7.16201e-193	2.55871e-191
ENSG00000179222.17	MAGED1	837	2.16963	2.14354	-0.051984	0.0679418	0.655597	0.418119	0.487717
ENSG00000184956.16	MUC6	4	0.0195958	0.0205974	-0.35522	0.332167	1.22988	0.267431	0.339906
ENSG00000259275.4	AC087477.2	35	0.103491	0.0908962	0.613853	0.140364	279.466	9.81616e-63	1.20855e-61
ENSG00000173698.18	ADGRG2	48	0.139008	0.125687	-0.395376	0.181361	1.71023	0.190955	0.256072
ENSG00000143379.12	SETDB1	87	0.300061	0.317727	-0.484963	0.133433	11.7754	0.00060018	0.00138443
ENSG00000277957.1	SENP3-EIF4A1	303	0.799755	0.708491	1.40226	0.0987569	231.034	3.54666e-52	3.76262e-51
ENSG00000108828.16	VAT1	740	1.87691	1.75631	-0.386464	0.0729006	32.6389	1.10969e-08	3.80973e-08
ENSG00000196517.11	SLC6A9	52	0.172076	0.161319	0.445422	0.145421	80.2302	3.33242e-19	1.79665e-18
ENSG00000177879.16	AP3S1	1042	2.88304	2.83226	-0.0111195	0.0551445	0.72065	0.395931	0.467193
ENSG00000150093.19	ITGB1	603	2.55297	2.16392	2.9237	0.0682599	2137.09	0	0
ENSG00000113615.13	SEC24A	185	0.50398	0.495414	0.342565	0.110273	15.1581	9.88751e-05	0.000250268
ENSG00000116017.11	ARID3A	658	1.61359	1.65911	-0.831708	0.0954982	78.0211	1.01945e-18	5.4148e-18
ENSG00000115446.11	UNC50	162	0.430496	0.394787	0.894377	0.107651	108.89	1.7158e-25	1.09556e-24
ENSG00000103489.11	XYLT1	140	0.373546	0.400737	-0.72461	0.149572	24.033	9.46984e-07	2.86735e-06
ENSG00000108953.17	YWHAE	1568	15.3325	15.2646	-0.894039	0.0505274	296.719	1.7085e-66	2.21358e-65
ENSG00000033178.13	UBA6	297	0.725658	0.736865	-0.444502	0.102328	20.4564	6.10051e-06	1.7411e-05
ENSG00000162194.12	LBHD1	154	0.43417	0.412783	0.761825	0.109584	75.6894	3.31983e-18	1.73191e-17
ENSG00000131127.14	ZNF141	105	0.33068	0.349834	-0.891724	0.131999	57.8242	2.86618e-14	1.29078e-13
ENSG00000272622.2	AC010735.2	2	0.0134721	0.0182788	-0.338951	0.375549	6.62088	0.010079	0.0190893
ENSG00000114978.18	MOB1A	181	0.49357	0.43684	1.48351	0.099023	304.469	3.49989e-68	4.63716e-67
ENSG00000090013.10	BLVRB	115	0.338028	0.293069	1.47092	0.113909	330.704	6.75163e-74	9.62549e-73
ENSG00000183914.14	DNAH2	127	0.456216	0.502915	-0.0473965	0.108859	5.74568	0.0165293	0.0299295
ENSG00000114204.14	SERPINI2	25	0.0906307	0.0999151	-0.641327	0.241716	26.8475	2.20158e-07	6.99611e-07
ENSG00000092096.16	SLC22A17	215	0.579302	0.571406	-1.39389	0.127822	140.047	2.59975e-32	1.94439e-31
ENSG00000095794.19	CREM	563	1.27618	1.2985	0.233053	0.0734701	9.98293	0.00157998	0.00343712
ENSG00000196368.5	NUDT11	91	0.295162	0.322093	-1.24853	0.126918	168.142	1.88379e-38	1.58799e-37
ENSG00000214941.8	ZSWIM7	230	0.631966	0.622249	0.158963	0.104045	3.2855	0.0698944	0.106467
ENSG00000253851.1	AC025370.1	8	0.0642988	0.0674142	-0.583509	0.159229	33.2486	8.10999e-09	2.81243e-08
ENSG00000260032.2	NORAD	727	2.10594	1.90975	1.59415	0.0611674	715.209	1.47354e-157	4.25714e-156
ENSG00000173418.11	NAA20	209	0.526026	0.507308	-0.487518	0.119065	16.8681	4.00692e-05	0.000105875
ENSG00000104980.8	TIMM44	420	1.00184	1.00116	0.217061	0.0887447	5.74533	0.0165326	0.0299332
ENSG00000147202.18	DIAPH2	228	0.611145	0.607311	0.857625	0.102986	80.0663	3.62055e-19	1.94893e-18
ENSG00000119616.11	FCF1	148	0.452541	0.445635	0.395442	0.105897	24.0298	9.48568e-07	2.87178e-06
ENSG00000107566.14	ERLIN1	31	0.131047	0.124389	0.320562	0.137179	82.7484	9.31934e-20	5.10469e-19
ENSG00000127616.18	SMARCA4	898	2.39253	2.46778	-1.22542	0.0693593	346.285	2.72922e-77	4.05716e-76
ENSG00000180263.14	FGD6	156	0.449479	0.437067	0.993008	0.120381	102.076	5.34299e-24	3.28572e-23
ENSG00000173157.16	ADAMTS20	14	0.0740968	0.0792092	-0.410484	0.173665	2.08994	0.148272	0.205882
ENSG00000160999.10	SH2B2	161	0.440294	0.469214	-1.17626	0.120842	117.899	1.8248e-27	1.22408e-26
ENSG00000061656.9	SPAG4	13	0.0642988	0.0593892	0.0203803	0.195872	54.5074	1.54865e-13	6.79707e-13
ENSG00000196391.10	ZNF774	6	0.0514391	0.0568451	-0.44612	0.18147	4.66099	0.0308554	0.0522704
ENSG00000261115.6	TMEM178B	911	2.72688	3.10311	-3.69883	0.104242	1727.27	0	0
ENSG00000197557.7	TTC30A	1	0.00428659	0.0035479	-0.350081	0.783849	6.54254	0.0105325	0.0198839
ENSG00000184786.6	TCTE3	3	0.0226577	0.0233753	-0.418758	0.26722	1.65704	0.198004	0.264005
ENSG00000198380.12	GFPT1	500	1.23454	1.22378	0.938295	0.0831771	127.307	1.59126e-29	1.1256e-28
ENSG00000235885.8	LINC01828	2	0.0061237	0.00497652	-0.363227	0.642214	2.01838	0.155404	0.21441
ENSG00000128335.14	APOL2	103	0.267606	0.269807	1.70195	0.131963	507.926	1.79224e-112	3.6372e-111
ENSG00000142949.17	PTPRF	289	0.750153	0.735826	-0.0126149	0.102689	0.0726213	0.787558	0.805508
ENSG00000029993.15	HMGB3	224	0.580527	0.639374	-1.55054	0.118442	207.381	5.11925e-47	5.00827e-46
ENSG00000141979.4	AC008764.1	1	0.00673607	0.0114503	-0.383024	0.821369	0.847478	0.357267	0.429519
ENSG00000089685.15	BIRC5	3	0.0146969	0.0125889	-0.289926	0.775033	6.29523	0.0121064	0.0225537
ENSG00000128656.14	CHN1	1202	4.5346	4.58533	0.728817	0.0653919	127.846	1.21297e-29	8.5953e-29
ENSG00000229619.4	MBNL1-AS1	20	0.0673607	0.0519425	0.200717	0.207851	113.356	1.8029e-26	1.18133e-25
ENSG00000106733.21	NMRK1	51	0.184323	0.164616	0.113137	0.145498	22.9502	1.66251e-06	4.94592e-06
ENSG00000246560.2	UBE2D3-AS1	6	0.0183711	0.0176422	-0.338733	0.418045	2.91428	0.0877986	0.129835
ENSG00000203879.12	GDI1	797	2.20882	2.14906	-1.57512	0.0812876	424.897	2.097e-94	3.68017e-93
ENSG00000154127.10	UBASH3B	159	0.462339	0.443048	-0.887329	0.137036	46.7898	7.90241e-12	3.19449e-11
ENSG00000105379.9	ETFB	513	1.23454	1.32408	-1.18263	0.104733	137.314	1.02931e-31	7.57559e-31
ENSG00000155542.11	SETD9	109	0.35395	0.342356	-0.344979	0.122749	4.46399	0.0346165	0.0578379
ENSG00000151320.11	AKAP6	1084	4.3564	4.97907	-4.43848	0.101092	3123.25	0	0
ENSG00000153179.13	RASSF3	140	0.406001	0.354662	1.94572	0.120508	493.765	2.16109e-109	4.28435e-108
ENSG00000017797.13	RALBP1	479	1.21739	1.10054	1.27749	0.075122	304.437	3.55681e-68	4.70998e-67
ENSG00000133121.21	STARD13	129	0.338641	0.279954	1.91602	0.121098	586.673	1.32612e-129	3.1244e-128
ENSG00000106305.10	AIMP2	146	0.441519	0.443462	-0.191631	0.118197	1.06991	0.300966	0.373763
ENSG00000169184.6	MN1	116	0.314758	0.306767	0.687007	0.14311	58.8525	1.69943e-14	7.72874e-14
ENSG00000182022.18	CHST15	31	0.116963	0.0985287	0.382862	0.147299	117.718	1.99895e-27	1.33866e-26
ENSG00000057757.10	PITHD1	376	0.954072	0.953265	-0.871203	0.0999643	84.046	4.83406e-20	2.67596e-19
ENSG00000116473.14	RAP1A	322	0.793631	0.796819	0.664027	0.088053	58.1537	2.42414e-14	1.09664e-13
ENSG00000100142.15	POLR2F	842	2.10104	2.03048	0.347702	0.0621318	32.8909	9.74803e-09	3.3601e-08
ENSG00000159216.18	RUNX1	355	1.26271	1.14877	3.76634	0.0910175	2078.03	0	0
ENSG00000224167.2	LINC01357	32	0.139008	0.132951	-0.319753	0.151368	0.304893	0.580831	0.631292
ENSG00000167323.11	STIM1	436	1.02878	1.02244	1.01469	0.0917948	124.536	6.43105e-29	4.47656e-28
ENSG00000162244.11	RPL29	1508	17.2584	15.88	1.8691	0.0364728	2865.5	0	0
ENSG00000118733.16	OLFM3	556	1.73607	2.13703	-3.93481	0.131866	976.481	2.32518e-214	9.28833e-213
ENSG00000137818.12	RPLP1	1594	39.8928	36.2808	2.40453	0.0350622	5292.84	0	0
ENSG00000006007.12	GDE1	245	0.636252	0.608087	0.191774	0.100155	6.13938	0.0132204	0.0244413
ENSG00000175063.17	UBE2C	5	0.0251072	0.0185161	-0.155288	0.47332	36.8823	1.25481e-09	4.57278e-09
ENSG00000126216.15	TUBGCP3	101	0.322107	0.358866	-0.670819	0.133239	29.9906	4.34143e-08	1.44622e-07
ENSG00000130255.13	RPL36	1563	31.7152	28.4261	2.34248	0.0347535	5097.59	0	0
ENSG00000170955.10	CAVIN3	6	0.0306185	0.0297982	-0.114887	0.237055	64.5543	9.39068e-16	4.47502e-15
ENSG00000108239.8	TBC1D12	141	0.4109	0.445938	-0.815101	0.132759	46.5467	8.94598e-12	3.60966e-11
ENSG00000225484.7	NUTM2B-AS1	524	1.23576	1.26255	-0.183718	0.0787038	6.28	0.0122108	0.0227254
ENSG00000144580.13	CNOT9	620	1.5793	1.59498	-0.617577	0.0933688	45.3294	1.66534e-11	6.64363e-11
ENSG00000115091.11	ACTR3	735	1.9057	1.76552	0.984023	0.0635625	248.939	4.4236e-56	4.972e-55
ENSG00000186452.11	TMPRSS12	30	0.151868	0.144081	-0.0344669	0.134158	13.2528	0.000272177	0.000656002
ENSG00000139324.12	TMTC3	647	1.56277	1.55902	1.24705	0.0695087	321.275	7.64163e-72	1.06046e-70
ENSG00000163319.11	MRPS18C	198	0.564605	0.545121	-0.103032	0.107727	1.04201	0.307354	0.38028
ENSG00000163629.13	PTPN13	133	0.368647	0.375549	0.871251	0.132462	82.5705	1.01965e-19	5.57245e-19
ENSG00000118495.19	PLAGL1	87	0.240661	0.205706	1.34327	0.128811	345.956	3.2189e-77	4.77623e-76
ENSG00000151332.19	MBIP	110	0.327618	0.3213	-0.243047	0.126798	0.819587	0.365301	0.437654
ENSG00000139211.6	AMIGO2	81	0.221066	0.186485	1.32936	0.158423	303.813	4.86599e-68	6.42942e-67
ENSG00000147604.14	RPL7	1431	18.1372	16.1456	2.53121	0.0472938	3223.25	0	0
ENSG00000152578.13	GRIA4	564	1.60441	1.82132	-3.61472	0.120322	1025.33	5.61787e-225	2.37037e-223
ENSG00000275342.4	PRAG1	233	0.664421	0.581926	2.69239	0.103981	939.866	2.11652e-206	8.11715e-205
ENSG00000120156.21	TEK	19	0.0796081	0.074451	-0.0848357	0.199558	20.3465	6.4612e-06	1.83901e-05
ENSG00000136848.17	DAB2IP	48	0.186773	0.196982	-0.427903	0.149297	4.47974	0.034299	0.0573793
ENSG00000130312.6	MRPL34	426	1.03307	1.01124	-0.0755529	0.0848172	1.49055	0.222131	0.291225
ENSG00000091947.10	TMEM101	32	0.14207	0.140644	0.134916	0.141739	36.4861	1.53762e-09	5.5654e-09
ENSG00000099330.9	OCEL1	54	0.200245	0.197468	0.240158	0.131603	35.2278	2.93311e-09	1.04571e-08
ENSG00000174165.8	ZDHHC24	17	0.089406	0.0938753	-0.0116368	0.15345	32.2651	1.34508e-08	4.60077e-08
ENSG00000130313.7	PGLS	542	1.59645	1.43104	1.91069	0.0712841	768.429	3.94734e-169	1.22756e-167
ENSG00000106803.10	SEC61B	1099	3.8861	3.59456	1.17908	0.0486083	612.877	2.64866e-135	6.55557e-134
ENSG00000147394.18	ZNF185	8	0.0416412	0.0348464	-0.0977083	0.196366	48.4039	3.46883e-12	1.4297e-11
ENSG00000102763.18	VWA8	288	0.707287	0.753343	-0.215863	0.105371	7.00505	0.008128	0.015651
ENSG00000040199.18	PHLPP2	130	0.377832	0.399376	-0.562893	0.131081	18.5995	1.61263e-05	4.43432e-05
ENSG00000171222.10	SCAND1	847	2.11758	2.10017	0.135085	0.0658451	4.17075	0.0411277	0.0673012
ENSG00000204435.13	CSNK2B	640	1.62278	1.49319	0.969272	0.0690675	204.612	2.05846e-46	1.99756e-45
ENSG00000127863.15	TNFRSF19	40	0.128598	0.123134	0.131416	0.190201	28.3495	1.01275e-07	3.29415e-07
ENSG00000108559.12	NUP88	124	0.337416	0.346423	-0.369957	0.135142	4.77544	0.0288685	0.0492626
ENSG00000121281.12	ADCY7	35	0.157379	0.157924	-0.223901	0.139248	0.77398	0.378989	0.450835
ENSG00000139610.1	CELA1	0	0.0122474	0.0171736	-0.423317	0.340894	3.89756	0.0483564	0.0774786
ENSG00000171791.13	BCL2	71	0.233925	0.226375	-0.0890815	0.153221	2.18928	0.138975	0.194514
ENSG00000149926.13	TLCD3B	707	1.9308	1.97654	-3.87744	0.10452	1809.55	0	0
ENSG00000241163.8	LINC00877	15	0.127985	0.13306	-0.394577	0.130831	2.64587	0.103819	0.150568
ENSG00000174564.13	IL20RB	13	0.0557257	0.0525313	-0.0900529	0.192365	33.8464	5.96403e-09	2.08208e-08
ENSG00000119878.5	CRIPT	543	1.20208	1.29624	-0.492518	0.0841562	41.7003	1.06393e-10	4.08488e-10
ENSG00000184905.9	TCEAL2	293	0.715248	0.713535	-2.49131	0.114339	661.273	7.89725e-146	2.1043e-144
ENSG00000101346.14	POFUT1	33	0.135946	0.131116	0.211837	0.139527	53.0454	3.25923e-13	1.41063e-12
ENSG00000177706.9	FAM20C	171	0.478261	0.484044	0.0611635	0.114957	1.66173	0.197369	0.26332
ENSG00000129595.13	EPB41L4A	162	0.423148	0.481075	-1.1808	0.142561	91.388	1.18093e-21	6.8235e-21
ENSG00000095015.6	MAP3K1	58	0.195958	0.189388	0.0591315	0.158262	13.0651	0.000300853	0.000720917
ENSG00000242282.6	AC108488.1	3	0.0202082	0.0161146	-0.224071	0.241453	38.19	6.41806e-10	2.3709e-09
ENSG00000160307.10	S100B	35	0.141457	0.125056	0.70785	0.299012	88.6877	4.6234e-21	2.6303e-20
ENSG00000063177.13	RPL18	1503	14.2327	13.1584	1.51295	0.0370709	1787.4	0	0
ENSG00000115808.12	STRN	116	0.32823	0.333265	-0.215809	0.132927	0.403363	0.525358	0.583468
ENSG00000166025.18	AMOTL1	115	0.353337	0.349348	0.258019	0.133979	12.779	0.000350538	0.000833651
ENSG00000096093.16	EFHC1	420	1.02572	1.06837	0.403231	0.0862687	22.372	2.24619e-06	6.61757e-06
ENSG00000232046.7	LINC01798	1	0.00857318	0.00947569	-0.368351	0.454547	2.17223	0.140522	0.196417
ENSG00000106211.9	HSPB1	483	3.08451	2.66671	4.57451	0.0752152	4528.38	0	0
ENSG00000147889.17	CDKN2A	245	0.676056	0.5905	3.10714	0.0942411	1618.87	0	0
ENSG00000240024.5	LINC00888	349	0.88365	0.878823	-1.85604	0.108493	344.264	7.52254e-77	1.11208e-75
ENSG00000198074.10	AKR1B10	4	0.0153092	0.0132926	-0.239608	0.386696	43.6769	3.87324e-11	1.52017e-10
ENSG00000116525.14	TRIM62	22	0.0900184	0.100017	-0.440284	0.178613	4.09825	0.0429276	0.0698432
ENSG00000117262.19	GPR89A	56	0.227189	0.24097	-0.278361	0.131328	1.20631	0.272065	0.344846
ENSG00000135318.12	NT5E	212	0.604409	0.495134	2.82418	0.0946847	1365.46	6.71866e-299	4.02248e-297
ENSG00000103363.14	ELOB	1504	9.79363	9.32754	0.425451	0.0354789	150.167	1.59349e-34	1.24574e-33
ENSG00000278740.1	AC005332.7	1	0.00857318	0.00901379	-0.370205	0.469303	1.51265	0.218736	0.28726
ENSG00000047578.13	KIAA0556	161	0.440906	0.485032	-0.161677	0.124778	3.20746	0.0733033	0.110963
ENSG00000177889.10	UBE2N	486	1.16167	1.21924	-1.88764	0.10256	414.895	3.15278e-92	5.42207e-91
ENSG00000272973.1	AP000350.5	17	0.0722596	0.0786771	-0.612887	0.183933	38.4293	5.67735e-10	2.10213e-09
ENSG00000104853.16	CLPTM1	227	0.612982	0.600935	0.127844	0.103187	2.55971	0.109619	0.157967
ENSG00000100991.12	TRPC4AP	646	1.51562	1.51941	0.504423	0.071481	48.8648	2.74225e-12	1.1353e-11
ENSG00000255372.1	AC107886.1	106	0.293938	0.313425	-1.44889	0.1419	243.222	7.80357e-55	8.6256e-54
ENSG00000135333.14	EPHA7	85	0.247397	0.287895	-1.20371	0.166053	135.815	2.19021e-31	1.60264e-30
ENSG00000168026.18	TTC21A	33	0.134109	0.147404	-0.52513	0.160447	11.5244	0.000686901	0.00157238
ENSG00000287526.1	AC016587.1	1	0.00918555	0.0114641	-0.407201	0.446193	1.07882	0.298962	0.371793
ENSG00000141956.13	PRDM15	11	0.0502143	0.0457422	-0.272627	0.226553	3.71378	0.0539651	0.0851581
ENSG00000050730.16	TNIP3	2	0.0195958	0.0174138	-0.284929	0.292099	13.7329	0.000210734	0.000513948
ENSG00000050767.17	COL23A1	11	0.0924679	0.0883017	-0.277441	0.142918	1.18945	0.275441	0.348262
ENSG00000174137.12	FAM53A	1	0.0318432	0.0309435	-0.322084	0.197743	2.88375	0.0894776	0.132106
ENSG00000166140.17	ZFYVE19	40	0.164115	0.161633	-0.203485	0.138569	1.26583	0.260551	0.332605
ENSG00000140264.19	SERF2	1499	20.2866	18.7496	2.44786	0.0356889	5228.74	0	0
ENSG00000198252.12	STYX	75	0.24801	0.241301	0.0354893	0.142379	6.91703	0.00853785	0.0163798
ENSG00000130309.11	COLGALT1	98	0.301286	0.302231	1.05937	0.114708	186.152	2.19904e-42	1.98551e-41
ENSG00000203930.12	LINC00632	386	0.955297	1.04901	-2.68547	0.123799	558.065	2.21585e-123	4.89853e-122
ENSG00000101220.17	C20orf27	385	0.919167	0.871512	-1.24364	0.109372	147.333	6.63564e-34	5.12906e-33
ENSG00000140367.11	UBE2Q2	457	1.079	1.09261	0.230098	0.0843795	7.15378	0.00748062	0.0145057
ENSG00000138131.4	LOXL4	9	0.0367422	0.0364684	-0.0248806	0.186028	107.758	3.03683e-25	1.92981e-24
ENSG00000197579.8	TOPORS	40	0.164115	0.156386	-0.130277	0.140582	4.23094	0.0396935	0.065191
ENSG00000100412.16	ACO2	380	0.914881	0.877722	0.463852	0.0856702	30.8207	2.82996e-08	9.53032e-08
ENSG00000104765.16	BNIP3L	826	2.05083	2.01808	0.661013	0.0611602	116.028	4.68625e-27	3.11052e-26
ENSG00000175854.12	SWI5	173	0.469688	0.427198	1.0886	0.104966	153.546	2.91077e-35	2.31014e-34
ENSG00000145979.18	TBC1D7	134	0.387018	0.371332	-0.191421	0.12279	1.2296	0.267485	0.339957
ENSG00000155097.12	ATP6V1C1	160	0.43662	0.425912	-0.181218	0.118106	0.983124	0.321429	0.394288
ENSG00000214253.8	FIS1	697	1.68096	1.60873	0.240268	0.0682128	14.1805	0.000166079	0.000410251
ENSG00000166595.12	CIAO2B	825	2.14023	2.00349	-0.0843219	0.0652324	7.45442	0.00632809	0.0124457
ENSG00000107223.13	EDF1	1108	3.48561	3.31344	0.554011	0.0540031	110.371	8.12626e-26	5.22903e-25
ENSG00000136840.19	ST6GALNAC4	40	0.142682	0.130277	0.549578	0.136125	143.014	5.83762e-33	4.42113e-32
ENSG00000196628.17	TCF4	377	1.01286	0.957244	1.72189	0.104936	291.277	2.61993e-65	3.34393e-64
ENSG00000123268.9	ATF1	82	0.314146	0.32108	0.111796	0.119114	8.69819	0.00318527	0.00659468
ENSG00000182117.5	NOP10	1096	3.61604	3.40427	0.82455	0.0484167	298.157	8.30614e-67	1.08201e-65
ENSG00000103005.11	USB1	294	0.71586	0.696098	-0.546703	0.105726	29.3763	5.96019e-08	1.96555e-07
ENSG00000282826.2	FRG1CP	93	0.296387	0.278557	0.544437	0.122521	57.8884	2.77413e-14	1.25049e-13
ENSG00000113441.16	LNPEP	174	0.508879	0.488243	0.729008	0.104107	66.4171	3.64916e-16	1.76347e-15
ENSG00000170144.20	HNRNPA3	397	0.96387	0.935854	0.183888	0.0844078	5.21861	0.0223464	0.0392949
ENSG00000165495.16	PKNOX2	130	0.368034	0.393521	0.470705	0.139143	26.61	2.48948e-07	7.88176e-07
ENSG00000186132.15	C2orf76	63	0.202082	0.199673	0.15623	0.149299	20.9828	4.63431e-06	1.33422e-05
ENSG00000167202.11	TBC1D2B	129	0.393754	0.330813	1.5115	0.124598	280.55	5.69904e-63	7.04545e-62
ENSG00000117480.16	FAAH	33	0.124311	0.126891	-0.820264	0.1498	90.4532	1.89401e-21	1.08705e-20
ENSG00000128989.10	ARPP19	998	2.65952	2.62141	-0.388012	0.0587023	45.2117	1.76842e-11	7.03966e-11
ENSG00000122873.12	CISD1	584	1.3564	1.36699	-0.427131	0.0835373	27.3577	1.69094e-07	5.4092e-07
ENSG00000149179.13	C11orf49	1044	2.70667	2.8578	-0.411224	0.0580698	56.7767	4.88209e-14	2.18104e-13
ENSG00000120729.9	MYOT	2	0.00428659	0.00449477	-0.358575	0.791701	3.35913	0.0668333	0.102454
ENSG00000145703.16	IQGAP2	61	0.214942	0.196149	0.0875433	0.178276	12.2693	0.000460471	0.00108086
ENSG00000186314.11	PRELID2	30	0.117575	0.117824	0.340307	0.169538	90.475	1.87324e-21	1.07565e-20
ENSG00000165917.10	RAPSN	3	0.0177587	0.0159776	-0.241688	0.256147	34.2415	4.86808e-09	1.70917e-08
ENSG00000113494.17	PRLR	7	0.0232701	0.023155	-0.422991	0.413126	1.22126	0.269113	0.341686
ENSG00000129946.10	SHC2	155	0.448255	0.466595	-0.316374	0.117495	6.1626	0.0130479	0.0241448
ENSG00000109787.13	KLF3	92	0.274954	0.245037	1.12493	0.125559	212.075	4.84409e-48	4.8256e-47
ENSG00000253853.2	AC246817.1	18	0.0581751	0.0573491	-0.558894	0.246521	20.3017	6.61421e-06	1.881e-05
ENSG00000136378.15	ADAMTS7	26	0.107165	0.107384	-0.255364	0.161098	1.1487	0.283822	0.356605
ENSG00000169371.13	SNUPN	68	0.251072	0.23698	0.305063	0.133376	31.2938	2.21784e-08	7.51106e-08
[truncated: 22,047 more rows]

## Sheet: key
ENSG	Ensemble gene name
gene_short_name	HUGO Gene Nomenclature Committee (HGNC) gene name
num_cells_expressed	Number of cells expressing the gene
mean_cpc	Mean counts per cell
DEG.A.vs.N_baseMean	Mean expression across cells
DEG.A.vs.N_log2FoldChange	Log base 2 of fold cjange in expression - positive log2FoldChange is higher in A
DEG.A.vs.N_lfcSE	Standard error of log2FoldChange
DEG.A.vs.N_stat	Statistic for log2FoldChange
DEG.A.vs.N_pvalue	unadjusted p-value
DEG.A.vs.N_padj	adjusted p-value
