# Supplementary material for: Insights for disease modeling from single-cell transcriptomics of iPSC-derived Ngn2-induced neurons and astrocytes across differentiation time and co-culture
Source: BMC Biol. 2024 Apr 2;22:75. doi: 10.1186/s12915-024-01867-4 (PMC10985965; doi:10.1186/s12915-024-01867-4)
Supplement: Supplementary file 12 — Additional file 12: SuppTable5. Differential expression analysis between hiPSC-N15 and hiPSC-N21. [file 12915_2024_1867_MOESM12_ESM.xlsx]

## Sheet: DimitriAvramNco_scran.zinb.DESe
ENSG	gene_short_name	DEG.N15.vs.N21_baseMean	DEG.N15.vs.N21_log2FoldChange	DEG.N15.vs.N21_lfcSE	DEG.N15.vs.N21_stat	DEG.N15.vs.N21_pvalue	DEG.N15.vs.N21_padj
ENSG00000147403.16	RPL10	3.66871	1.06371	0.0915207	137.163	1.11059e-31	1.49719e-27
ENSG00000232035.1	AL135790.1	6.88762	-0.540666	0.0465312	133.843	5.91441e-31	3.98661e-27
ENSG00000172757.13	CFL1	2.03917	-0.894039	0.0888674	110.15	9.08614e-26	4.08301e-22
ENSG00000176788.9	BASP1	15.9343	0.514903	0.0519801	98.2831	3.62643e-23	1.2222e-19
ENSG00000174498.14	IGDCC3	1.35782	1.09439	0.12205	87.1056	1.0288e-20	2.77386e-17
ENSG00000087460.25	GNAS	9.09285	0.640984	0.0689421	86.7241	1.24768e-20	2.80332e-17
ENSG00000137142.5	IGFBPL1	7.71511	0.974328	0.101797	85.0572	2.89854e-20	5.58218e-17
ENSG00000135486.17	HNRNPA1	5.69689	0.642628	0.0720566	82.8292	8.9459e-20	1.5075e-16
ENSG00000188573.7	FBLL1	0.696879	1.12463	0.13916	76.4693	2.23662e-18	3.35021e-15
ENSG00000109475.16	RPL34	16.6091	0.460949	0.0531507	75.4511	3.74572e-18	5.0496e-15
ENSG00000171843.16	MLLT3	4.78183	-0.483438	0.0575037	70.0558	5.76507e-17	6.47658e-14
ENSG00000174748.21	RPL15	15.2427	0.426456	0.0515038	70.184	5.40229e-17	6.47658e-14
ENSG00000135931.17	ARMC9	2.16302	0.78359	0.0978899	66.6527	3.2382e-16	3.35802e-13
ENSG00000175130.7	MARCKSL1	20.3347	0.337958	0.0421718	65.5089	5.78517e-16	5.5707e-13
ENSG00000198763.3	MT-ND2	14.8774	0.553986	0.0675813	65.1975	6.77561e-16	6.08946e-13
ENSG00000198712.1	MT-CO2	54.6233	0.445321	0.054688	63.626	1.50432e-15	1.26749e-12
ENSG00000089157.16	RPLP0	9.61242	0.443268	0.0575264	63.1868	1.88009e-15	1.49091e-12
ENSG00000203727.4	SAMD5	3.86619	0.957386	0.120675	59.0123	1.56693e-14	1.17354e-11
ENSG00000183715.13	OPCML	0.72049	-1.08359	0.157028	56.7582	4.92834e-14	3.49679e-11
ENSG00000197111.15	PCBP2	3.7411	0.502773	0.0703972	54.4263	1.61392e-13	1.08787e-10
ENSG00000100316.16	RPL3	10.8372	0.410055	0.0571093	53.8099	2.20852e-13	1.35332e-10
ENSG00000154654.15	NCAM2	4.37368	-0.922546	0.130853	53.8507	2.16314e-13	1.35332e-10
ENSG00000177576.11	C18orf32	0.684494	-0.769047	0.117232	50.9103	9.66835e-13	5.66692e-10
ENSG00000196405.13	EVL	6.33155	0.413516	0.059064	49.9949	1.54146e-12	8.6585e-10
ENSG00000147604.14	RPL7	6.22883	0.503555	0.0722726	49.8976	1.61982e-12	8.7347e-10
ENSG00000111961.18	SASH1	2.16643	1.02469	0.14156	49.6175	1.86838e-12	9.68755e-10
ENSG00000148826.9	NKX6-2	0.110404	0.558151	0.201261	47.839	4.62691e-12	2.3102e-09
ENSG00000137154.12	RPS6	5.5115	0.475916	0.0707423	47.4496	5.64375e-12	2.71727e-09
ENSG00000237550.5	AC243919.1	0.36764	-0.718315	0.141615	46.5173	9.08124e-12	4.22152e-09
ENSG00000177551.5	NHLH2	2.28956	0.674573	0.10062	45.8059	1.30567e-11	5.86725e-09
ENSG00000102935.11	ZNF423	2.84571	0.661946	0.0980711	45.6139	1.44015e-11	6.06707e-09
ENSG00000171724.3	VAT1L	1.61454	-0.836644	0.128789	45.6641	1.40373e-11	6.06707e-09
ENSG00000168028.14	RPSA	7.24913	0.392556	0.0615823	45.1825	1.79504e-11	7.33302e-09
ENSG00000134532.18	SOX5	5.02052	0.986696	0.138593	44.9381	2.03359e-11	8.06318e-09
ENSG00000198804.2	MT-CO1	29.7443	0.402478	0.0596466	44.4428	2.61905e-11	1.00878e-08
ENSG00000148737.17	TCF7L2	0.843568	-1.26351	0.205501	44.2528	2.88596e-11	1.08071e-08
ENSG00000141449.14	GREB1L	2.48903	0.883078	0.130855	43.635	3.95708e-11	1.44177e-08
ENSG00000158164.7	TMSB15A	7.48084	0.435907	0.0656993	43.4604	4.32634e-11	1.53482e-08
ENSG00000133134.11	BEX2	2.79282	-0.467024	0.0745813	42.5904	6.74887e-11	2.33286e-08
ENSG00000168280.17	KIF5C	7.50667	0.379799	0.0590142	42.4507	7.24876e-11	2.44301e-08
ENSG00000169855.20	ROBO1	39.5055	0.618015	0.0911619	42.3941	7.46136e-11	2.45333e-08
ENSG00000153956.16	CACNA2D1	11.7934	0.576092	0.0872019	41.4059	1.23685e-10	3.96998e-08
ENSG00000170296.10	GABARAP	0.860591	-0.623914	0.110918	41.3044	1.30276e-10	4.08431e-08
ENSG00000176973.8	FAM89B	2.2162	0.575576	0.0932887	41.0326	1.4971e-10	4.58692e-08
ENSG00000184515.11	BEX5	1.15775	-0.643481	0.106224	40.9548	1.55788e-10	4.64577e-08
ENSG00000125534.10	PPDPF	5.29309	0.412921	0.0660601	40.9208	1.58523e-10	4.64577e-08
ENSG00000162989.5	KCNJ3	1.12332	-0.870042	0.139972	40.6424	1.82792e-10	5.24303e-08
ENSG00000128739.22	SNRPN	6.80439	-0.323119	0.0521526	40.4615	2.00528e-10	5.63191e-08
ENSG00000176956.12	LY6H	1.56998	-0.632146	0.102256	40.225	2.26329e-10	6.22683e-08
ENSG00000166619.15	BLCAP	3.88428	-0.468799	0.0750569	39.8796	2.70111e-10	7.28272e-08
ENSG00000151746.14	BICD1	3.75736	0.47908	0.0770835	39.3448	3.55199e-10	9.38908e-08
ENSG00000177822.8	TENM3-AS1	0.578734	-0.935408	0.174995	39.1356	3.95365e-10	1.02498e-07
ENSG00000148798.11	INA	5.59811	0.385239	0.0640018	38.5511	5.33385e-10	1.35671e-07
ENSG00000168843.14	FSTL5	1.96209	-1.00786	0.167951	38.5078	5.45347e-10	1.36145e-07
ENSG00000164853.9	UNCX	0.727315	0.910392	0.153878	38.2099	6.35299e-10	1.55718e-07
ENSG00000227681.5	AL033504.1	2.33043	0.860878	0.136179	38.0954	6.73679e-10	1.62176e-07
ENSG00000272398.6	CD24	16.3215	0.263542	0.0429262	37.687	8.30567e-10	1.93049e-07
ENSG00000171786.6	NHLH1	1.53	0.898224	0.147312	37.6979	8.25955e-10	1.93049e-07
ENSG00000120727.13	PAIP2	1.36685	-0.555123	0.0936808	37.4953	9.1634e-10	2.09376e-07
ENSG00000134986.13	NREP	9.34786	0.347	0.0566166	37.3302	9.97257e-10	2.24067e-07
ENSG00000170396.8	ZNF804A	2.8064	0.665046	0.110837	36.44	1.57439e-09	3.47939e-07
ENSG00000166426.8	CRABP1	2.2497	1.20383	0.189932	36.1507	1.82632e-09	3.97107e-07
ENSG00000184897.6	H1-10	3.33878	0.475052	0.0798596	36.0209	1.95215e-09	4.11201e-07
ENSG00000103460.17	TOX3	1.01056	0.862212	0.146741	36.0468	1.92634e-09	4.11201e-07
ENSG00000167642.13	SPINT2	0.642352	-0.676942	0.122087	35.8831	2.09513e-09	4.29111e-07
ENSG00000198888.2	MT-ND1	1.82713	0.592434	0.101161	35.8778	2.10084e-09	4.29111e-07
ENSG00000204387.13	SNHG32	0.838672	-0.608699	0.110231	35.5573	2.47654e-09	4.98302e-07
ENSG00000112182.15	BACH2	3.41579	0.479819	0.0848016	35.4362	2.63543e-09	5.22475e-07
ENSG00000185008.17	ROBO2	5.99563	0.572983	0.0953994	35.3004	2.82576e-09	5.52088e-07
ENSG00000136531.16	SCN2A	1.12958	-0.663918	0.115317	34.6821	3.88183e-09	7.47585e-07
ENSG00000267855.5	NDUFA7	0.346279	-0.58237	0.139736	34.1581	5.08119e-09	9.64781e-07
ENSG00000159335.16	PTMS	8.65973	0.322185	0.0569121	33.8923	5.8248e-09	1.09061e-06
ENSG00000148848.14	ADAM12	0.889066	1.06123	0.191423	33.852	5.94667e-09	1.09818e-06
ENSG00000178531.6	CTXN1	2.69029	0.430022	0.0795165	33.4697	7.23844e-09	1.31867e-06
ENSG00000154556.18	SORBS2	5.58697	0.427745	0.0764432	33.2626	8.05177e-09	1.44728e-06
ENSG00000141622.14	RNF165	1.80203	0.585571	0.104117	33.1344	8.60033e-09	1.52554e-06
ENSG00000104290.11	FZD3	1.29362	0.620938	0.112203	33.0754	8.86529e-09	1.53222e-06
ENSG00000041515.16	MYO16	0.550471	0.838346	0.163679	33.0924	8.7881e-09	1.53222e-06
ENSG00000254584.2	AL035078.1	0.746879	-0.618364	0.112179	32.9426	9.49215e-09	1.61979e-06
ENSG00000120306.11	CYSTM1	0.724293	-0.600599	0.119989	32.7267	1.0607e-08	1.78742e-06
ENSG00000132639.12	SNAP25	1.12848	-0.657879	0.123315	32.4175	1.24364e-08	2.06981e-06
ENSG00000164713.9	BRI3	1.30971	0.622138	0.113843	31.7092	1.79069e-08	2.94395e-06
ENSG00000078018.19	MAP2	7.51816	0.309239	0.0569013	31.6524	1.84386e-08	2.99483e-06
ENSG00000122026.10	RPL21	2.69197	-0.386475	0.0725244	31.6004	1.89386e-08	3.03943e-06
ENSG00000257923.11	CUX1	5.13972	0.408211	0.0753815	31.5061	1.98813e-08	3.15318e-06
ENSG00000187109.14	NAP1L1	3.21365	0.417333	0.0762137	31.3474	2.15749e-08	3.38199e-06
ENSG00000138002.15	IFT172	0.725959	-0.639712	0.119889	30.9183	2.69126e-08	4.17021e-06
ENSG00000196208.14	GREB1	1.82332	0.537931	0.100309	30.8212	2.82934e-08	4.33435e-06
ENSG00000196091.13	MYBPC1	9.14801	0.301808	0.0550905	30.5799	3.20388e-08	4.85298e-06
ENSG00000129315.11	CCNT1	4.51967	-0.319632	0.0577674	30.3725	3.56552e-08	5.34075e-06
ENSG00000143933.18	CALM2	13.8379	-0.405178	0.0767482	30.2012	3.89469e-08	5.707e-06
ENSG00000139163.15	ETNK1	3.50565	0.400624	0.0765187	30.2022	3.89267e-08	5.707e-06
ENSG00000089009.15	RPL6	8.23831	0.311082	0.0602563	30.0952	4.11349e-08	5.96279e-06
ENSG00000155816.20	FMN2	2.23743	0.534147	0.104078	29.7874	4.82115e-08	6.91424e-06
ENSG00000187147.18	RNF220	1.17504	0.888429	0.164742	29.7083	5.02195e-08	7.12641e-06
ENSG00000056487.16	PHF21B	1.02696	0.769475	0.145002	29.6823	5.08977e-08	7.14741e-06
ENSG00000139915.20	MDGA2	1.88284	-0.754375	0.14267	29.4533	5.72792e-08	7.96063e-06
ENSG00000111860.14	CEP85L	2.30414	-0.648244	0.123056	29.3135	6.15654e-08	8.46901e-06
ENSG00000101210.12	EEF1A2	1.0573	0.636022	0.124119	29.2015	6.523e-08	8.81174e-06
ENSG00000167526.13	RPL13	12.8749	0.281245	0.0550363	29.1975	6.53641e-08	8.81174e-06
ENSG00000277443.3	MARCKS	12.131	0.297344	0.0566479	28.1602	1.11678e-07	1.49062e-05
ENSG00000100764.14	PSMC1	1.25317	-0.524265	0.102901	28.1264	1.13646e-07	1.50203e-05
ENSG00000151892.14	GFRA1	0.830076	0.935161	0.180963	28.0579	1.17738e-07	1.54099e-05
ENSG00000225792.2	AC004540.2	0.605405	0.791995	0.16829	27.9625	1.23687e-07	1.60329e-05
ENSG00000197959.14	DNM3	5.07964	0.371917	0.0765409	27.5956	1.49518e-07	1.91967e-05
ENSG00000174521.7	TTC9B	1.8679	-0.399402	0.0895133	27.4689	1.59645e-07	2.01186e-05
ENSG00000104490.18	NCALD	0.759531	0.754397	0.148266	27.4684	1.59684e-07	2.01186e-05
ENSG00000135390.19	ATP5MC2	3.14547	0.417804	0.0814922	27.3638	1.6856e-07	2.10404e-05
ENSG00000197956.10	S100A6	0.634154	-0.775351	0.177543	27.3126	1.73081e-07	2.12118e-05
ENSG00000139132.14	FGD4	2.08524	0.479196	0.096039	27.3232	1.72136e-07	2.12118e-05
ENSG00000105640.13	RPL18A	8.41319	0.292599	0.0612396	27.2681	1.77107e-07	2.15097e-05
ENSG00000145425.10	RPS3A	8.984	0.300364	0.0616788	26.9043	2.13778e-07	2.55039e-05
ENSG00000182050.13	MGAT4C	1.79588	-0.740481	0.146012	26.9193	2.1213e-07	2.55039e-05
ENSG00000251391.5	AC092353.1	0.118654	-0.207742	0.162667	26.8057	2.24972e-07	2.66039e-05
ENSG00000107518.18	ATRNL1	2.11973	0.560846	0.110069	26.4924	2.64575e-07	3.10151e-05
ENSG00000088832.17	FKBP1A	3.56746	0.343615	0.0715576	26.4443	2.7125e-07	3.15235e-05
ENSG00000224658.1	AL513164.1	0.713932	0.802802	0.162566	26.3913	2.78797e-07	3.19233e-05
ENSG00000112773.16	TENT5A	0.0626494	-0.168267	0.224405	26.3869	2.79427e-07	3.19233e-05
ENSG00000173473.11	SMARCC1	2.27305	0.459375	0.0918483	26.14	3.17542e-07	3.59729e-05
ENSG00000169432.16	SCN9A	0.719767	-0.580359	0.125962	26.1193	3.20953e-07	3.60564e-05
ENSG00000104804.7	TULP2	0.0726352	-0.0904137	0.164726	25.9471	3.509e-07	3.90949e-05
ENSG00000118181.11	RPS25	7.01143	0.286704	0.0592644	25.927	3.54579e-07	3.9181e-05
ENSG00000185942.11	NKAIN3	4.17059	0.543918	0.105597	25.9067	3.58321e-07	3.92725e-05
ENSG00000171316.12	CHD7	1.0838	0.618536	0.124213	25.8819	3.62956e-07	3.94598e-05
ENSG00000287775.1	AC096747.1	0.10384	-0.232501	0.207408	25.8137	3.76005e-07	3.99128e-05
ENSG00000033122.20	LRRC7	1.58418	-0.630822	0.125402	25.8197	3.74837e-07	3.99128e-05
ENSG00000116833.14	NR5A2	0.199726	-0.498853	0.224443	25.8301	3.72826e-07	3.99128e-05
ENSG00000169750.9	RAC3	2.35485	-0.379717	0.0822239	25.738	3.91044e-07	4.11849e-05
ENSG00000163618.18	CADPS	7.90866	0.357215	0.0750577	25.6278	4.14023e-07	4.3267e-05
ENSG00000118922.17	KLF12	3.13704	0.486928	0.0995778	25.4392	4.56547e-07	4.73439e-05
ENSG00000076604.15	TRAF4	0.535792	0.694248	0.145091	25.2934	4.92395e-07	5.06715e-05
ENSG00000220205.9	VAMP2	1.80262	-0.363507	0.0874797	25.1948	5.18212e-07	5.29243e-05
ENSG00000221818.9	EBF2	1.81724	0.794037	0.154937	25.0186	5.67788e-07	5.75515e-05
ENSG00000142599.19	RERE	11.7064	0.229027	0.0513031	24.9187	5.97985e-07	5.96789e-05
ENSG00000268758.7	ADGRE4P	0.087601	-0.118631	0.162226	24.9057	6.02057e-07	5.96789e-05
ENSG00000249883.1	AC104803.1	0.129302	-0.252371	0.190602	24.9259	5.95772e-07	5.96789e-05
ENSG00000196376.11	SLC35F1	2.30017	-0.535905	0.108213	24.8485	6.20188e-07	6.10274e-05
ENSG00000198755.11	RPL10A	5.2722	0.294239	0.0664822	24.8271	6.271e-07	6.12604e-05
ENSG00000110693.18	SOX6	1.65033	-0.432586	0.0861525	24.7797	6.42715e-07	6.23341e-05
ENSG00000130822.15	PNCK	0.068699	-0.0914427	0.20892	24.7656	6.47431e-07	6.2343e-05
ENSG00000198879.11	SFMBT2	0.625141	-0.666471	0.152898	24.4845	7.49113e-07	7.16226e-05
ENSG00000171033.13	PKIA	3.76337	-0.309312	0.0631226	23.932	9.97995e-07	9.47463e-05
ENSG00000265681.7	RPL17	7.16967	0.279082	0.0628142	23.851	1.04086e-06	9.81249e-05
ENSG00000107643.16	MAPK8	3.30544	0.326549	0.0731452	23.7683	1.08659e-06	0.000101725
ENSG00000104904.12	OAZ1	9.28793	-0.194619	0.0493448	23.7069	1.12178e-06	0.000104294
ENSG00000175197.12	DDIT3	0.51229	-0.655327	0.168856	23.6289	1.16817e-06	0.000107864
ENSG00000164587.13	RPS14	13.2882	0.230244	0.0513228	23.4669	1.27079e-06	0.000116541
ENSG00000136942.15	RPL35	8.57836	0.244476	0.0554326	23.331	1.36382e-06	0.000124227
ENSG00000148200.17	NR6A1	2.65489	0.469458	0.0988611	23.3067	1.38116e-06	0.000124963
ENSG00000254772.10	EEF1G	0.53233	-0.549072	0.135884	23.1942	1.46439e-06	0.000130818
ENSG00000063322.14	MED29	0.282386	-0.406142	0.145916	23.193	1.46529e-06	0.000130818
ENSG00000142541.17	RPL13A	11.1871	0.26618	0.0581607	23.1759	1.47841e-06	0.000131121
ENSG00000253833.1	AC022868.1	0.322081	-0.408776	0.144623	23.0854	1.54966e-06	0.000136543
ENSG00000129990.15	SYT5	1.11168	-0.524754	0.110063	23.0597	1.57044e-06	0.000137475
ENSG00000177990.11	DPY19L2	0.399907	-0.578363	0.176109	22.7328	1.86167e-06	0.000161917
ENSG00000100129.18	EIF3L	3.16111	0.364941	0.0800758	22.7204	1.87369e-06	0.000161918
ENSG00000225783.8	MIAT	1.38959	0.524277	0.115911	22.5744	2.02165e-06	0.000173592
ENSG00000196220.16	SRGAP3	1.17207	0.553261	0.118232	22.4917	2.11053e-06	0.000180076
ENSG00000137818.12	RPLP1	13.9922	0.207651	0.0485425	22.4347	2.17413e-06	0.000184336
ENSG00000240972.2	MIF	7.62798	0.288472	0.0647638	22.3342	2.29092e-06	0.000193024
ENSG00000180769.10	WDFY3-AS2	0.201207	0.59316	0.161413	22.3135	2.31576e-06	0.000193906
ENSG00000173457.11	PPP1R14B	1.53923	0.41843	0.102782	22.1682	2.49783e-06	0.000206584
ENSG00000102109.9	PCSK1N	9.93358	-0.242012	0.0556695	22.1769	2.48652e-06	0.000206584
ENSG00000149273.15	RPS3	7.99058	0.269354	0.0621862	22.1069	2.57876e-06	0.000211978
ENSG00000138411.13	HECW2	2.00716	0.44083	0.105283	22.0945	2.59555e-06	0.000212064
ENSG00000166582.10	CENPV	1.56066	0.425585	0.0937773	21.7638	3.08356e-06	0.000250418
ENSG00000007520.4	TSR3	0.770752	0.572588	0.131829	21.5966	3.3644e-06	0.00027159
ENSG00000117450.14	PRDX1	2.89837	0.444282	0.102231	21.553	3.44188e-06	0.000272133
ENSG00000222041.11	CYTOR	0.123641	-0.264103	0.204188	21.5474	3.45188e-06	0.000272133
ENSG00000140307.11	GTF2A2	0.990408	0.520498	0.123874	21.5745	3.40345e-06	0.000272133
ENSG00000135631.16	RAB11FIP5	0.323143	-0.406876	0.142051	21.5548	3.4387e-06	0.000272133
ENSG00000151012.13	SLC7A11	0.191132	-0.325536	0.186806	21.3182	3.89012e-06	0.000303137
ENSG00000003096.14	KLHL13	0.418171	0.645695	0.150759	21.3273	3.87175e-06	0.000303137
ENSG00000230205.1	AL359382.1	0.242888	0.563202	0.170883	21.2992	3.929e-06	0.000304407
ENSG00000127540.12	UQCR11	4.79384	0.311348	0.0705206	21.2246	4.08492e-06	0.000314679
ENSG00000134769.21	DTNA	1.41561	-0.523452	0.114384	21.2016	4.13409e-06	0.000316657
ENSG00000153814.13	JAZF1	1.79366	-0.460383	0.099976	21.1311	4.28915e-06	0.000326678
ENSG00000108107.14	RPL28	8.13531	0.240869	0.0602169	20.9937	4.60786e-06	0.000348981
ENSG00000115839.17	RAB3GAP1	1.14865	-0.511074	0.114833	20.9729	4.65815e-06	0.000350818
ENSG00000213190.3	MLLT11	20.9371	0.210416	0.0485306	20.8889	4.86698e-06	0.00036451
ENSG00000022267.18	FHL1	1.37041	0.469626	0.106921	20.7917	5.1204e-06	0.000381371
ENSG00000102466.15	FGF14	2.90314	-0.466089	0.10584	20.7532	5.22453e-06	0.000386988
ENSG00000120658.13	ENOX1	4.81315	0.49158	0.107407	20.5376	5.84726e-06	0.000430748
ENSG00000158427.15	TMSB15B	0.893596	0.544603	0.129872	20.4927	5.98581e-06	0.000438558
ENSG00000269858.6	EGLN2	0.164701	-0.219127	0.155177	20.4699	6.0577e-06	0.000441426
ENSG00000164418.20	GRIK2	2.27949	0.670546	0.147317	20.4451	6.13673e-06	0.000442403
ENSG00000169684.13	CHRNA5	0.202696	0.589114	0.182791	20.4537	6.10904e-06	0.000442403
ENSG00000144681.10	STAC	0.128375	-0.219589	0.209035	20.3667	6.39318e-06	0.000458439
ENSG00000175093.5	SPSB4	0.41821	0.672072	0.169712	20.3231	6.54053e-06	0.000466523
ENSG00000165023.7	DIRAS2	0.103471	-0.16377	0.185562	20.2943	6.63964e-06	0.0004711
ENSG00000157764.13	BRAF	2.2671	0.354824	0.0883967	20.2278	6.87483e-06	0.000485233
ENSG00000212907.2	MT-ND4L	1.37743	-0.440725	0.0998117	20.2009	6.97215e-06	0.000489539
ENSG00000107819.13	SFXN3	0.345355	-0.425984	0.154207	20.1677	7.0942e-06	0.000495528
ENSG00000184384.14	MAML2	1.5722	-0.853931	0.200054	20.0929	7.37697e-06	0.000512623
ENSG00000140557.12	ST8SIA2	0.557083	0.642508	0.147513	20.0759	7.44271e-06	0.000514539
ENSG00000167978.17	SRRM2	2.25538	0.357574	0.0838829	20.024	7.64773e-06	0.000526016
ENSG00000187398.12	LUZP2	2.12979	-0.748896	0.172532	19.9459	7.96637e-06	0.000545151
ENSG00000171604.12	CXXC5	2.50272	0.414365	0.0931058	19.8832	8.23185e-06	0.000560473
ENSG00000196642.19	RABL6	1.03123	0.520318	0.120061	19.7663	8.7513e-06	0.000592846
ENSG00000157827.20	FMNL2	3.3302	0.34358	0.0864318	19.7555	8.80079e-06	0.000593217
ENSG00000099194.6	SCD	1.83647	0.482855	0.1102	19.6102	9.49627e-06	0.000636911
ENSG00000138759.19	FRAS1	1.67068	0.695353	0.155219	19.5357	9.87365e-06	0.000658944
ENSG00000119547.6	ONECUT2	4.60109	0.40878	0.0911763	19.5089	1.0013e-05	0.000660903
ENSG00000169213.7	RAB3B	0.57057	-0.455121	0.150165	19.5163	9.9747e-06	0.000660903
ENSG00000218336.9	TENM3	1.33521	-0.638515	0.149269	19.5019	1.00501e-05	0.000660903
ENSG00000248197.1	LINC00290	0.149355	-0.214631	0.187403	19.4414	1.03736e-05	0.000678868
ENSG00000137288.10	UQCC2	0.840378	-0.519203	0.122675	19.4138	1.05242e-05	0.0006821
ENSG00000092964.18	DPYSL2	5.55721	0.263977	0.0604421	19.4198	1.04914e-05	0.0006821
ENSG00000102452.17	NALCN	0.442398	-0.51637	0.163252	19.383	1.06957e-05	0.000686614
ENSG00000119950.21	MXI1	0.956609	0.554215	0.128145	19.3895	1.0659e-05	0.000686614
ENSG00000203734.11	ECT2L	0.322347	0.620747	0.158327	19.369	1.07744e-05	0.000688255
ENSG00000131914.11	LIN28A	0.079838	0.43589	0.190264	19.3603	1.08234e-05	0.000688255
ENSG00000166689.16	PLEKHA7	0.604617	-0.472218	0.126119	19.1982	1.17822e-05	0.000742226
ENSG00000248527.1	MTATP6P1	0.302851	0.596657	0.148507	19.2019	1.17596e-05	0.000742226
ENSG00000084628.10	NKAIN1	1.95891	0.41668	0.0962907	19.1686	1.19663e-05	0.000750315
ENSG00000156508.18	EEF1A1	29.9894	0.264719	0.0606137	19.158	1.20332e-05	0.000751016
ENSG00000231185.7	SPRY4-AS1	1.17599	-0.545632	0.128882	19.1479	1.20974e-05	0.000751541
ENSG00000133636.11	NTS	1.5523	1.00443	0.228896	19.1094	1.23432e-05	0.000763298
ENSG00000139684.14	ESD	1.38052	0.479475	0.115632	19.0283	1.28793e-05	0.000789656
ENSG00000065060.17	UHRF1BP1	0.726984	-0.504035	0.122536	19.0272	1.28866e-05	0.000789656
ENSG00000154229.12	PRKCA	0.593831	-0.563582	0.151054	18.9597	1.3351e-05	0.000814409
ENSG00000196277.16	GRM7	0.573453	-0.783623	0.213838	18.9236	1.36062e-05	0.000826242
ENSG00000101255.11	TRIB3	0.388119	-0.543763	0.175754	18.9131	1.36812e-05	0.000827067
ENSG00000083845.9	RPS5	9.04288	0.24093	0.0609589	18.8294	1.42948e-05	0.000857124
ENSG00000168268.11	NT5DC2	0.778119	0.516471	0.130497	18.828	1.43055e-05	0.000857124
ENSG00000157542.11	KCNJ6	0.855443	-0.594274	0.143564	18.7693	1.47524e-05	0.000879987
ENSG00000152082.14	MZT2B	3.87508	0.274223	0.0730951	18.7386	1.49914e-05	0.000890306
ENSG00000119636.16	BBOF1	0.262543	-0.308086	0.151662	18.7275	1.50794e-05	0.000891602
ENSG00000179262.10	RAD23A	0.500959	-0.47926	0.134069	18.6948	1.53404e-05	0.000903072
ENSG00000184194.5	GPR173	0.956143	0.536481	0.126368	18.6541	1.5671e-05	0.000918527
ENSG00000137106.18	GRHPR	0.682538	-0.431603	0.120782	18.6183	1.59678e-05	0.000931871
ENSG00000157216.15	SSBP3	2.6892	0.322142	0.0790481	18.5847	1.62517e-05	0.000944347
ENSG00000008988.9	RPS20	4.09157	0.286985	0.0725131	18.5479	1.65689e-05	0.000958651
ENSG00000203667.10	COX20	2.34568	0.329981	0.0830019	18.5391	1.66454e-05	0.000958962
ENSG00000286746.1	AL590807.1	0.562214	-0.460264	0.123919	18.5309	1.67174e-05	0.00095901
ENSG00000105088.8	OLFM2	2.4664	0.356985	0.0850404	18.483	1.71425e-05	0.000971003
ENSG00000144560.15	VGLL4	0.635566	-0.521426	0.134524	18.4859	1.71165e-05	0.000971003
ENSG00000075415.12	SLC25A3	2.39826	0.346183	0.092728	18.4983	1.70052e-05	0.000971003
ENSG00000228253.1	MT-ATP8	0.920981	-0.519787	0.131146	18.4529	1.74156e-05	0.000978249
ENSG00000054356.14	PTPRN	0.490198	-0.482275	0.141365	18.46	1.73507e-05	0.000978249
ENSG00000178127.13	NDUFV2	0.595887	-0.445603	0.130731	18.4178	1.77398e-05	0.000988222
ENSG00000143702.16	CEP170	2.27985	0.337321	0.0842612	18.4226	1.76951e-05	0.000988222
ENSG00000124762.13	CDKN1A	0.0705298	-0.073747	0.225676	18.3504	1.83778e-05	0.00101955
ENSG00000180287.16	PLD5	0.133719	-0.256031	0.209615	18.2421	1.94535e-05	0.0010748
ENSG00000091490.11	SEL1L3	0.108084	-0.211427	0.208515	18.2271	1.96073e-05	0.00107888
ENSG00000157833.13	GAREM2	0.664884	-0.429621	0.125704	18.2099	1.97851e-05	0.00107985
ENSG00000273706.4	LHX1	0.465517	0.769586	0.210715	18.2127	1.97559e-05	0.00107985
ENSG00000211459.2	MT-RNR1	2.54129	-0.351975	0.0871492	18.0356	2.16808e-05	0.00117495
ENSG00000134369.15	NAV1	0.772258	0.536523	0.134584	18.0338	2.17019e-05	0.00117495
ENSG00000156052.10	GNAQ	7.42663	0.213021	0.0560447	18.0204	2.18547e-05	0.00117849
ENSG00000072832.14	CRMP1	5.33989	0.253556	0.0640702	17.8923	2.33771e-05	0.00124656
ENSG00000188613.7	NANOS1	0.635761	0.628124	0.16204	17.8908	2.33943e-05	0.00124656
ENSG00000231689.2	LINC01090	0.130351	-0.245672	0.199702	17.9045	2.32268e-05	0.00124656
ENSG00000143552.9	NUP210L	0.514238	-0.460527	0.1569	17.8663	2.36986e-05	0.0012578
ENSG00000268400.5	AC008763.2	0.250468	0.575456	0.169754	17.8505	2.38953e-05	0.00126326
ENSG00000206120.11	EGFEM1P	2.02811	0.608098	0.143361	17.7592	2.50702e-05	0.00131775
ENSG00000144036.15	EXOC6B	2.95658	0.325367	0.0860525	17.7553	2.51214e-05	0.00131775
ENSG00000110700.7	RPS13	8.91506	0.214532	0.0565756	17.7415	2.53043e-05	0.0013222
ENSG00000065978.19	YBX1	20.2522	0.201989	0.050987	17.73	2.54581e-05	0.0013251
ENSG00000148219.16	ASTN2	2.97709	0.504728	0.120133	17.7075	2.57614e-05	0.00133061
ENSG00000225449.3	RAB6C-AS1	0.0939806	-0.0834338	0.179147	17.712	2.57001e-05	0.00133061
ENSG00000185053.14	SGCZ	4.06972	-0.669085	0.164111	17.6735	2.62261e-05	0.00134944
ENSG00000071054.16	MAP4K4	4.45465	0.275757	0.0666158	17.6651	2.63409e-05	0.0013502
ENSG00000087085.15	ACHE	0.55388	-0.487753	0.13941	17.6415	2.66699e-05	0.00135221
ENSG00000178053.18	MLF1	0.313501	-0.379492	0.155815	17.6534	2.65037e-05	0.00135221
ENSG00000196776.16	CD47	2.31481	-0.53383	0.129108	17.6407	2.66811e-05	0.00135221
ENSG00000117707.15	PROX1	0.660823	0.686547	0.172501	17.555	2.7911e-05	0.00140924
ENSG00000070729.13	CNGB1	0.91778	0.585313	0.142175	17.5065	2.86334e-05	0.00144032
ENSG00000131508.16	UBE2D2	3.4669	-0.246641	0.0633699	17.4903	2.88779e-05	0.00144722
ENSG00000176887.7	SOX11	17.5661	0.451691	0.105368	17.4688	2.92065e-05	0.00145827
ENSG00000106992.19	AK1	0.485618	-0.435274	0.13132	17.4395	2.96605e-05	0.00147548
ENSG00000129951.18	PLPPR3	1.9174	0.373758	0.09524	17.3833	3.05496e-05	0.00151411
ENSG00000227115.8	LINC01630	0.0770689	-0.136245	0.220144	17.324	3.15181e-05	0.0015564
ENSG00000104435.13	STMN2	30.1723	0.178698	0.0452686	17.2314	3.30917e-05	0.00162814
ENSG00000122335.17	SERAC1	0.67922	0.605108	0.148967	17.2028	3.35943e-05	0.00164327
ENSG00000182979.18	MTA1	0.39857	-0.394875	0.13588	17.2	3.36432e-05	0.00164327
ENSG00000076108.11	BAZ2A	0.583878	0.583254	0.143583	17.1811	3.39809e-05	0.00165378
ENSG00000167601.12	AXL	0.0851625	-0.114507	0.216755	17.1267	3.49664e-05	0.00169243
ENSG00000135083.15	CCNJL	0.247383	0.569749	0.184508	17.1235	3.50262e-05	0.00169243
ENSG00000160932.11	LY6E	0.357614	-0.361388	0.154249	17.1104	3.52687e-05	0.00169806
ENSG00000269893.8	SNHG8	0.828635	-0.466226	0.123091	17.0683	3.60586e-05	0.00172419
ENSG00000142530.10	FAM71E1	0.0758347	-0.0480924	0.18256	17.0679	3.60673e-05	0.00172419
ENSG00000184156.17	KCNQ3	2.25342	0.587812	0.13979	17.0182	3.70237e-05	0.00176366
ENSG00000128512.22	DOCK4	2.43802	0.409998	0.106589	16.8653	4.01282e-05	0.00190482
ENSG00000229425.3	AJ009632.2	0.746182	-0.42907	0.124245	16.8467	4.05229e-05	0.0019168
ENSG00000170579.17	DLGAP1	3.24683	-0.458791	0.114152	16.7436	4.27871e-05	0.00201683
ENSG00000074590.13	NUAK1	0.319303	0.598912	0.176814	16.6671	4.45473e-05	0.00209248
ENSG00000148303.17	RPL7A	5.32466	0.253368	0.0707873	16.6579	4.47639e-05	0.00209535
ENSG00000182379.10	NXPH4	0.403312	0.632377	0.173914	16.6349	4.53095e-05	0.00211355
ENSG00000162144.9	CYB561A3	0.264225	0.549325	0.150894	16.6105	4.58966e-05	0.00213356
ENSG00000091138.12	SLC26A3	0.246123	-0.279704	0.150149	16.5963	4.62419e-05	0.00214222
ENSG00000134115.13	CNTN6	0.157938	-0.138258	0.201144	16.5538	4.72892e-05	0.00217579
ENSG00000029363.16	BCLAF1	1.13307	0.45435	0.114029	16.5586	4.71699e-05	0.00217579
ENSG00000077279.18	DCX	10.8228	0.198577	0.0494608	16.5358	4.77392e-05	0.00218902
ENSG00000116741.8	RGS2	0.273761	-0.353832	0.1754	16.5138	4.82971e-05	0.0022071
ENSG00000170035.16	UBE2E3	4.49026	0.272782	0.0698274	16.5036	4.85576e-05	0.00221151
ENSG00000273841.5	TAF9	1.44555	0.394886	0.110325	16.378	5.18851e-05	0.00234719
ENSG00000124596.17	OARD1	0.54081	0.558048	0.149308	16.3782	5.18788e-05	0.00234719
ENSG00000134419.15	RPS15A	8.99376	0.226733	0.0601955	16.2938	5.424e-05	0.00244552
ENSG00000169710.9	FASN	0.722597	0.548252	0.139749	16.2829	5.45531e-05	0.00245143
ENSG00000175727.14	MLXIP	1.12989	0.452166	0.116346	16.2744	5.48006e-05	0.00245438
ENSG00000143333.7	RGS16	0.33832	-0.490068	0.19187	16.2271	5.61835e-05	0.00250798
ENSG00000107438.9	PDLIM1	0.0390056	-0.0186395	0.229111	16.2024	5.69216e-05	0.00253254
ENSG00000153233.13	PTPRR	0.181646	-0.294764	0.192133	16.1132	5.96653e-05	0.00264588
ENSG00000095794.19	CREM	1.08753	0.443532	0.112965	16.098	6.01476e-05	0.00265852
ENSG00000105372.7	RPS19	18.9738	0.208896	0.053788	16.0777	6.07942e-05	0.00267832
ENSG00000117139.17	KDM5B	2.4222	0.328625	0.0864316	16.0201	6.26726e-05	0.00275208
ENSG00000228412.9	LNC-LBCS	1.55665	-0.343974	0.0863031	15.9935	6.35602e-05	0.002782
ENSG00000103260.9	METRN	0.229922	0.546163	0.18662	15.9497	6.50493e-05	0.00283796
ENSG00000175832.13	ETV4	0.224637	-0.308138	0.18966	15.9346	6.55707e-05	0.00285148
ENSG00000060339.14	CCAR1	0.978736	0.445123	0.119815	15.9235	6.59547e-05	0.00285895
ENSG00000011347.9	SYT7	0.48937	0.58046	0.153383	15.9169	6.61849e-05	0.00285974
ENSG00000173221.14	GLRX	0.596844	0.55667	0.146751	15.8511	6.85251e-05	0.0029514
ENSG00000128564.7	VGF	1.11139	-0.496518	0.14392	15.8393	6.89557e-05	0.00296048
ENSG00000162613.16	FUBP1	1.67541	0.330436	0.0989341	15.8104	7.00167e-05	0.00299649
ENSG00000198034.11	RPS4X	10.2418	0.230983	0.0628083	15.7655	7.16965e-05	0.00304833
ENSG00000233836.7	AC139769.1	0.377836	0.572947	0.158262	15.76	7.19064e-05	0.00304833
ENSG00000283103.3	AC010642.2	0.910079	0.492247	0.126741	15.7642	7.17484e-05	0.00304833
ENSG00000109390.12	NDUFC1	1.26535	-0.384819	0.100806	15.745	7.24786e-05	0.00305528
ENSG00000117691.10	NENF	0.184048	-0.257078	0.187826	15.7438	7.25236e-05	0.00305528
ENSG00000170889.14	RPS9	5.89007	0.233697	0.0658237	15.7057	7.40021e-05	0.00308861
ENSG00000154380.17	ENAH	8.96686	0.202494	0.0563063	15.7118	7.37633e-05	0.00308861
ENSG00000090097.21	PCBP4	1.55258	0.384418	0.102194	15.7081	7.39082e-05	0.00308861
ENSG00000099954.18	CECR2	1.03402	0.547178	0.142459	15.6755	7.51926e-05	0.00312862
ENSG00000176454.14	LPCAT4	0.493941	-0.441241	0.136934	15.6622	7.57234e-05	0.00314101
ENSG00000092096.16	SLC22A17	0.565123	-0.471864	0.139082	15.6316	7.69591e-05	0.00317274
ENSG00000232533.1	AC093673.1	0.223245	-0.257024	0.162568	15.6338	7.68674e-05	0.00317274
ENSG00000171863.15	RPS7	3.79971	0.236476	0.0756425	15.6123	7.77482e-05	0.0031955
ENSG00000166681.13	BEX3	6.22186	-0.202381	0.0617662	15.5936	7.85207e-05	0.00321744
ENSG00000164338.10	UTP15	0.256863	-0.291973	0.160174	15.55	8.03496e-05	0.0032824
ENSG00000075539.14	FRYL	1.99788	0.33052	0.101252	15.4932	8.28029e-05	0.0033724
ENSG00000182985.17	CADM1	9.34347	0.272071	0.0700345	15.4557	8.44608e-05	0.00342957
ENSG00000186468.13	RPS23	11.1262	0.172373	0.0528641	15.4463	8.48839e-05	0.00343569
ENSG00000107854.6	TNKS2	0.827508	-0.452594	0.124074	15.441	8.51214e-05	0.00343569
ENSG00000141279.16	NPEPPS	1.21282	0.439307	0.113591	15.4259	8.58055e-05	0.00344975
ENSG00000121210.16	TMEM131L	1.06944	0.53735	0.138457	15.422	8.59816e-05	0.00344975
ENSG00000234545.7	FAM133B	0.870558	0.498418	0.131932	15.4095	8.65534e-05	0.00346239
ENSG00000186094.17	AGBL4	0.372851	-0.410876	0.157377	15.3596	8.88701e-05	0.00354455
ENSG00000231500.7	RPS18	14.8819	0.213511	0.0592757	15.2631	9.35274e-05	0.0037193
ENSG00000178104.19	PDE4DIP	0.738947	-0.450951	0.134411	15.2461	9.43723e-05	0.00374186
ENSG00000107077.18	KDM4C	0.898912	0.473554	0.126485	15.2381	9.47706e-05	0.00374664
ENSG00000173511.9	VEGFB	0.150716	-0.175107	0.176034	15.2229	9.55371e-05	0.00376589
ENSG00000175595.14	ERCC4	0.297595	0.554344	0.153027	15.1609	9.87271e-05	0.00388029
ENSG00000126934.13	MAP2K2	1.27977	0.430845	0.114585	15.1297	0.000100374	0.00392214
ENSG00000108654.14	DDX5	5.05816	0.248637	0.0641665	15.1339	0.00010015	0.00392214
ENSG00000067113.17	PLPP1	0.935745	0.509838	0.134658	15.1235	0.000100703	0.00392364
ENSG00000156011.17	PSD3	1.20062	0.482844	0.127791	15.115	0.000101158	0.00393
ENSG00000153944.11	MSI2	2.35506	0.352976	0.0940459	15.1092	0.000101469	0.00393075
ENSG00000148450.13	MSRB2	0.647578	0.537876	0.14354	15.0968	0.000102135	0.00394522
ENSG00000233098.9	CCDC144NL-AS1	1.65348	0.46561	0.127038	15.0598	0.000104157	0.00401182
ENSG00000010810.17	FYN	3.56729	0.269284	0.0715272	15.0395	0.000105285	0.00402131
ENSG00000108474.16	PIGL	1.02461	-0.42526	0.114485	15.0393	0.000105298	0.00402131
ENSG00000182400.15	TRAPPC6B	0.176049	-0.17399	0.154011	15.0403	0.000105242	0.00402131
ENSG00000175497.16	DPP10	1.90292	-0.601657	0.158942	15.0173	0.000106532	0.00404553
ENSG00000180357.9	ZNF609	3.69117	0.259751	0.0832673	15.0208	0.000106335	0.00404553
ENSG00000105649.9	RAB3A	2.24438	0.318814	0.0884027	15.0096	0.000106968	0.00405066
ENSG00000258947.7	TUBB3	0.56169	-0.389818	0.143108	14.9885	0.000108169	0.00408238
ENSG00000198092.5	TMPRSS11F	0.296133	-0.296273	0.159316	14.9843	0.000108411	0.00408238
ENSG00000210082.2	MT-RNR2	12.1246	-0.230049	0.0601545	14.9386	0.000111065	0.00417066
ENSG00000179743.4	AL450998.2	0.391449	0.561851	0.149413	14.905	0.000113061	0.00423382
ENSG00000150347.16	ARID5B	0.688952	-0.620761	0.179054	14.8879	0.000114094	0.00424622
ENSG00000151466.12	SCLT1	0.406913	-0.388658	0.144823	14.8889	0.000114029	0.00424622
ENSG00000114279.13	FGF12	2.58918	-0.381056	0.0993563	14.8839	0.000114337	0.00424622
ENSG00000160145.15	KALRN	6.23017	0.181352	0.063369	14.8767	0.000114773	0.00425069
ENSG00000188958.9	UTS2B	0.205854	-0.37274	0.211788	14.8425	0.000116873	0.00431661
ENSG00000171475.14	WIPF2	1.08949	-0.38385	0.102273	14.8323	0.000117503	0.00432801
ENSG00000105698.16	USF2	0.76331	0.48615	0.129864	14.8141	0.000118644	0.00435815
ENSG00000049618.23	ARID1B	5.88381	0.263509	0.0717415	14.7983	0.000119643	0.0043829
ENSG00000135472.9	FAIM2	0.319562	-0.347266	0.163528	14.778	0.000120936	0.00441827
ENSG00000109084.14	TMEM97	0.956292	0.500588	0.143983	14.7703	0.000121436	0.00442454
ENSG00000112851.14	ERBIN	0.941221	0.498976	0.137918	14.7385	0.000123501	0.00448766
ENSG00000167771.6	RCOR2	0.573535	0.542541	0.144784	14.6998	0.000126062	0.00456838
ENSG00000160789.20	LMNA	1.73552	0.372076	0.106979	14.6945	0.000126414	0.00456888
ENSG00000144485.11	HES6	1.23647	0.439043	0.117644	14.6201	0.000131507	0.00472758
ENSG00000153993.13	SEMA3D	0.67314	0.634027	0.179548	14.625	0.000131166	0.00472758
ENSG00000103253.18	HAGHL	0.199395	-0.222344	0.161572	14.5182	0.000138814	0.00497699
ENSG00000262879.6	AC005670.3	0.344225	0.542898	0.159635	14.5127	0.000139218	0.00497826
ENSG00000143324.13	XPR1	3.81727	0.255606	0.0784368	14.4854	0.000141252	0.00503762
ENSG00000138207.14	RBP4	0.0493491	0.0209402	0.217601	14.4195	0.000146276	0.00517925
ENSG00000163625.15	WDFY3	2.04585	0.331293	0.0976387	14.4225	0.000146044	0.00517925
ENSG00000067248.10	DHX29	0.460002	0.543509	0.146412	14.4183	0.000146376	0.00517925
ENSG00000203711.14	C6orf99	0.0862369	-0.0188095	0.183728	14.3996	0.000147833	0.00521712
ENSG00000149177.13	PTPRJ	2.12151	-0.355273	0.0989809	14.3534	0.000151504	0.00533272
ENSG00000144834.14	TAGLN3	3.4176	0.310487	0.0886817	14.3275	0.000153602	0.00537845
ENSG00000155368.16	DBI	1.38416	0.436761	0.117365	14.33	0.000153402	0.00537845
ENSG00000198799.12	LRIG2	0.707945	-0.454175	0.129978	14.2775	0.000157736	0.00550891
ENSG00000116106.12	EPHA4	1.22129	-0.632377	0.172848	14.2487	0.000160169	0.00557942
ENSG00000182674.6	KCNB2	5.0325	0.263624	0.0806365	14.2399	0.000160918	0.00559108
ENSG00000135541.21	AHI1	1.14287	-0.437204	0.117263	14.2343	0.000161404	0.00559354
ENSG00000125734.15	GPR108	0.107887	-0.0711888	0.171162	14.2185	0.000162765	0.00562625
ENSG00000140264.19	SERF2	6.6985	0.212929	0.0614339	14.1385	0.000169828	0.00585537
ENSG00000186452.11	TMPRSS12	0.108623	-0.0563691	0.167752	14.1288	0.000170714	0.00587092
ENSG00000257621.8	PSMA3-AS1	0.84543	0.502165	0.135123	14.1165	0.00017183	0.00589424
ENSG00000142168.14	SOD1	2.45509	-0.28848	0.0896798	14.0996	0.000173381	0.00593236
ENSG00000131473.17	ACLY	1.26929	0.425718	0.115856	14.089	0.00017436	0.00595077
ENSG00000157617.17	C2CD2	0.0630482	0.0153745	0.220571	14.0781	0.000175375	0.00595525
ENSG00000006756.16	ARSD	0.113916	-0.0821708	0.184158	14.0827	0.000174941	0.00595525
ENSG00000108100.18	CCNY	1.58146	0.367827	0.104507	14.0727	0.000175878	0.00595731
ENSG00000203396.3	AL512646.1	0.069016	0.0143206	0.167063	14.0574	0.00017731	0.00599078
ENSG00000110958.16	PTGES3	3.50658	0.256869	0.0731353	14.0349	0.000179448	0.00604784
ENSG00000172020.12	GAP43	15.0973	0.197106	0.0557547	14.0118	0.00018167	0.00608996
ENSG00000147145.12	LPAR4	0.225655	0.53565	0.181494	14.0032	0.000182504	0.00608996
ENSG00000196782.12	MAML3	7.88662	0.277646	0.0767037	14.0048	0.00018234	0.00608996
ENSG00000153012.12	LGI2	0.42486	-0.424043	0.158452	14.0104	0.000181806	0.00608996
ENSG00000168779.19	SHOX2	0.20734	-0.403233	0.227906	13.9899	0.000183796	0.00610283
ENSG00000111602.12	TIMELESS	0.0647659	-0.00778143	0.198576	13.994	0.00018339	0.00610283
ENSG00000167658.16	EEF2	10.9269	0.22383	0.0613103	13.9642	0.000186329	0.00617176
ENSG00000164588.7	HCN1	0.386482	-0.398893	0.177695	13.905	0.000192283	0.0063277
ENSG00000136237.19	RAPGEF5	0.538145	0.571473	0.163352	13.9034	0.000192446	0.0063277
ENSG00000048540.15	LMO3	1.47787	0.651856	0.17263	13.9043	0.000192356	0.0063277
ENSG00000136267.13	DGKB	1.92599	0.667604	0.175136	13.8969	0.000193113	0.00633421
ENSG00000255372.1	AC107886.1	0.41782	0.579769	0.165582	13.8713	0.000195762	0.00638802
ENSG00000166140.17	ZFYVE19	0.132987	-0.100756	0.16682	13.8691	0.000195993	0.00638802
ENSG00000092847.12	AGO1	0.693277	0.5001	0.145957	13.8674	0.000196175	0.00638802
ENSG00000185619.18	PCGF3	1.29457	0.394156	0.116938	13.8547	0.000197497	0.00641557
ENSG00000074211.14	PPP2R2C	0.679976	-0.471213	0.137272	13.8395	0.000199111	0.00645245
ENSG00000162415.7	ZSWIM5	1.45969	0.396355	0.116483	13.8334	0.000199754	0.00645777
ENSG00000219487.2	AL603766.1	0.215558	0.516457	0.157144	13.7439	0.0002095	0.00675663
ENSG00000113790.11	EHHADH	0.751401	-0.407024	0.119635	13.735	0.000210498	0.00677262
ENSG00000167258.14	CDK12	1.63998	-0.327012	0.0888695	13.6623	0.0002188	0.00702295
ENSG00000144401.14	METTL21A	0.29502	0.531345	0.149589	13.6515	0.000220067	0.00704684
ENSG00000132475.10	H3-3B	8.68248	0.199835	0.0541717	13.6398	0.000221438	0.00705721
ENSG00000171159.5	C9orf16	3.41193	0.266368	0.0785688	13.641	0.000221298	0.00705721
ENSG00000128656.14	CHN1	3.77546	0.268869	0.0786196	13.6341	0.000222117	0.00706216
ENSG00000131584.19	ACAP3	1.0906	0.424537	0.117778	13.6162	0.000224248	0.00711315
ENSG00000178057.14	NDUFAF3	0.501051	-0.377005	0.138715	13.6092	0.000225079	0.00712274
ENSG00000072182.12	ASIC4	0.511292	0.57886	0.159033	13.5737	0.000229378	0.0072418
ENSG00000123240.17	OPTN	1.1591	-0.344159	0.101657	13.5357	0.000234074	0.00735634
ENSG00000171606.18	ZNF274	0.265228	-0.227601	0.159967	13.5355	0.000234098	0.00735634
ENSG00000249853.7	HS3ST5	0.0437169	0.055831	0.225323	13.5118	0.000237066	0.0074323
ENSG00000248605.5	AC022140.1	0.0388775	0.17963	0.222871	13.4763	0.000241598	0.00753931
ENSG00000106948.16	AKNA	0.100639	-0.0600042	0.20166	13.4767	0.000241543	0.00753931
ENSG00000008282.8	SYPL1	33.4638	-0.0957142	0.0261502	13.4597	0.000243747	0.00758879
ENSG00000130005.12	GAMT	0.351473	-0.320207	0.146367	13.4489	0.000245156	0.00760674
ENSG00000170345.10	FOS	0.397518	0.595547	0.18122	13.4466	0.000245451	0.00760674
ENSG00000108262.15	GIT1	0.154977	-0.120628	0.157498	13.4014	0.000251431	0.00777419
ENSG00000165724.6	ZMYND19	0.417232	0.530916	0.149564	13.3888	0.000253131	0.00780883
ENSG00000142864.14	SERBP1	1.4019	0.353276	0.101765	13.3794	0.000254402	0.00783012
ENSG00000099251.14	HSD17B7P2	0.0490291	0.0558431	0.183605	13.3654	0.000256305	0.00787073
ENSG00000105229.7	PIAS4	0.141036	0.488635	0.169065	13.3546	0.000257785	0.00789818
ENSG00000060709.15	RIMBP2	0.602773	0.514719	0.142833	13.3447	0.000259159	0.00792228
ENSG00000213740.2	SERBP1P1	0.163807	-0.118769	0.163064	13.3113	0.000263812	0.00804626
ENSG00000287967.1	AC004882.4	0.0421088	0.3502	0.200721	13.2834	0.000267761	0.00814826
ENSG00000125868.16	DSTN	4.45063	0.226195	0.0675953	13.2604	0.000271072	0.00823046
ENSG00000104341.16	LAPTM4B	0.908022	0.485134	0.134294	13.2528	0.000272174	0.00824535
ENSG00000111716.12	LDHB	4.39913	0.291433	0.0903448	13.2043	0.0002793	0.00844226
ENSG00000153879.9	CEBPG	0.440345	-0.381213	0.139536	13.1841	0.00028233	0.00851473
ENSG00000145703.16	IQGAP2	0.165807	-0.226005	0.196622	13.1772	0.000283376	0.00852721
ENSG00000151914.20	DST	6.48065	0.170184	0.0627475	13.1669	0.000284942	0.00855525
ENSG00000172500.12	FIBP	1.4538	0.256307	0.104377	13.13	0.000290611	0.0086824
ENSG00000171862.11	PTEN	1.99885	-0.314985	0.0863192	13.1315	0.000290365	0.0086824
ENSG00000171310.11	CHST11	2.75535	0.376004	0.110464	13.1267	0.000291109	0.0086824
ENSG00000111328.7	CDK2AP1	1.24958	0.397213	0.111688	13.1177	0.000292521	0.00870523
ENSG00000184009.12	ACTG1	15.7292	0.180591	0.0547213	13.1073	0.000294149	0.00872737
ENSG00000152953.13	STK32B	0.302046	-0.356575	0.170387	13.1047	0.000294559	0.00872737
ENSG00000127184.13	COX7C	11.0731	0.165964	0.0528739	13.0959	0.000295943	0.00873619
ENSG00000086300.15	SNX10	0.962071	-0.412285	0.116747	13.0946	0.000296153	0.00873619
ENSG00000248540.3	AC010931.1	0.18228	0.481458	0.175603	13.0843	0.000297776	0.00876488
ENSG00000004487.16	KDM1A	0.639491	0.514133	0.146633	13.0538	0.000302668	0.00888948
ENSG00000166750.10	SLFN5	0.06075	0.0143871	0.202131	13.0481	0.000303598	0.00889741
ENSG00000089154.11	GCN1	0.213153	0.51784	0.18501	13.0426	0.000304485	0.00890403
ENSG00000198900.6	TOP1	0.94558	0.432118	0.125943	13.021	0.00030801	0.00892965
ENSG00000273230.1	AC102953.2	0.0879596	0.421571	0.186889	13.0264	0.000307125	0.00892965
ENSG00000152954.12	NRSN1	0.0478135	0.0589449	0.183792	13.024	0.000307524	0.00892965
ENSG00000228400.2	AC079154.1	0.159612	-0.157228	0.1775	13.0241	0.000307509	0.00892965
ENSG00000113163.16	CERT1	1.48395	-0.346084	0.103646	13.0095	0.000309922	0.00896579
ENSG00000171530.14	TBCA	4.05893	-0.152806	0.0658078	12.9953	0.000312276	0.00899993
ENSG00000006607.14	FARP2	0.360022	0.528559	0.158852	12.9863	0.000313773	0.00899993
ENSG00000118007.13	STAG1	2.85409	0.284955	0.0939669	12.9879	0.000313502	0.00899993
ENSG00000197381.16	ADARB1	0.763423	0.495811	0.1471	12.9897	0.000313216	0.00899993
ENSG00000105290.12	APLP1	4.75663	0.286834	0.0800227	12.9532	0.000319373	0.00908326
ENSG00000184900.15	SUMO3	1.2193	-0.345522	0.10134	12.9607	0.000318107	0.00908326
ENSG00000051128.19	HOMER3	0.414877	0.518273	0.15339	12.9595	0.000318296	0.00908326
ENSG00000235026.6	DPP10-AS1	0.0559395	0.0577571	0.228333	12.9558	0.000318939	0.00908326
ENSG00000153558.15	FBXL2	1.2213	-0.404388	0.113387	12.9309	0.000323201	0.00917278
ENSG00000107959.16	PITRM1	0.209103	-0.203807	0.15931	12.9092	0.000326973	0.00926034
ENSG00000197756.9	RPL37A	17.387	0.162128	0.0501843	12.9003	0.000328534	0.00928505
ENSG00000221946.7	FXYD7	3.46323	0.280627	0.0780604	12.8721	0.000333517	0.00939186
ENSG00000048740.18	CELF2	1.76612	0.508509	0.140589	12.871	0.000333707	0.00939186
ENSG00000107731.12	UNC5B	0.11244	-0.102248	0.189102	12.8591	0.000335846	0.00943237
ENSG00000115457.10	IGFBP2	0.207016	0.507203	0.180093	12.8271	0.000341631	0.0095749
ENSG00000104313.20	EYA1	0.694574	0.594993	0.174341	12.7999	0.00034664	0.00969512
ENSG00000111640.15	GAPDH	13.6528	0.191306	0.061149	12.7773	0.000350855	0.00979271
ENSG00000053524.12	MCF2L2	0.504421	-0.398277	0.145947	12.7677	0.000352664	0.00982285
ENSG00000165209.18	STRBP	2.85493	0.249259	0.0788022	12.7607	0.000353974	0.009839
ENSG00000248901.2	LINC01846	0.0782659	-0.00956402	0.173595	12.7391	0.000358094	0.00990787
ENSG00000203279.4	AL590705.1	0.0873745	-0.006529	0.175271	12.7361	0.000358656	0.00990787
ENSG00000073792.15	IGF2BP2	2.55668	0.293244	0.0902303	12.7393	0.000358054	0.00990787
ENSG00000050165.17	DKK3	0.523724	-0.390792	0.143064	12.7317	0.000359505	0.00991101
ENSG00000134287.10	ARF3	0.851404	-0.316037	0.118312	12.722	0.000361377	0.00994229
ENSG00000074317.11	SNCB	0.249074	-0.256332	0.162292	12.711	0.000363509	0.00998057
ENSG00000287912.1	AP003464.1	1.85148	0.751968	0.202944	12.7071	0.000364275	0.00998128
ENSG00000166228.9	PCBD1	0.697672	-0.39505	0.13586	12.6936	0.000366917	0.0100333
ENSG00000232112.3	TMA7	5.86607	0.19411	0.0609997	12.6834	0.000368925	0.0100678
ENSG00000065883.16	CDK13	1.28348	0.391106	0.124613	12.6743	0.000370715	0.0100962
ENSG00000080298.15	RFX3	1.96679	0.323083	0.101407	12.6405	0.000377484	0.0102598
ENSG00000155307.18	SAMSN1	0.0714198	0.255163	0.230484	12.6291	0.000379793	0.0103018
ENSG00000104154.7	SLC30A4	0.0721418	0.0160581	0.182334	12.6211	0.000381417	0.0103251
ENSG00000115307.17	AUP1	0.46248	-0.386592	0.14231	12.6135	0.000382961	0.0103461
ENSG00000133169.6	BEX1	2.94199	-0.204819	0.0799105	12.607	0.000384301	0.0103615
ENSG00000140937.14	CDH11	0.51486	0.547556	0.188677	12.5901	0.0003878	0.0104142
ENSG00000167136.7	ENDOG	0.24436	0.501535	0.153619	12.5937	0.000387057	0.0104142
ENSG00000198399.14	ITSN2	0.506699	-0.434561	0.150653	12.5478	0.000396663	0.010631
ENSG00000145016.16	RUBCN	0.322971	-0.307659	0.149936	12.5307	0.000400325	0.0107079
ENSG00000152234.16	ATP5F1A	4.15886	0.249223	0.0783405	12.5124	0.000404259	0.0107917
ENSG00000163597.15	SNHG16	0.577165	0.464695	0.1384	12.4966	0.000407683	0.0108189
ENSG00000170043.11	TRAPPC1	2.10204	0.285891	0.0885985	12.4971	0.000407593	0.0108189
ENSG00000113448.19	PDE4D	5.41744	-0.350625	0.100708	12.5001	0.000406933	0.0108189
ENSG00000183722.9	LHFPL6	5.10057	-0.407356	0.117399	12.4845	0.000410339	0.0108241
ENSG00000154310.17	TNIK	4.18854	-0.283326	0.0823318	12.488	0.000409578	0.0108241
ENSG00000159217.10	IGF2BP1	0.573918	0.504797	0.149978	12.4811	0.000411094	0.0108241
ENSG00000285329.1	AC025283.2	1.98278	-0.277931	0.0788163	12.4907	0.000408986	0.0108241
ENSG00000214595.11	EML6	0.1335	-0.10509	0.16886	12.4376	0.00042077	0.0110358
ENSG00000167468.16	GPX4	5.51757	-0.145849	0.0579671	12.4403	0.000420158	0.0110358
ENSG00000223960.7	CHROMR	0.187312	0.486424	0.155845	12.4192	0.000424948	0.0111237
ENSG00000144713.12	RPL32	15.169	0.147299	0.0495335	12.4072	0.00042768	0.0111735
ENSG00000126524.10	SBDS	1.24548	-0.306115	0.0976418	12.402	0.000428867	0.0111829
ENSG00000175161.13	CADM2	9.26385	-0.318599	0.0919614	12.3923	0.00043111	0.0112197
ENSG00000005249.13	PRKAR2B	1.87329	0.338138	0.0974549	12.3819	0.000433517	0.0112606
ENSG00000150093.19	ITGB1	0.665412	-0.409327	0.130002	12.3758	0.000434925	0.0112724
ENSG00000204084.13	INPP5B	0.344684	-0.327385	0.157087	12.3728	0.000435643	0.0112724
ENSG00000180263.14	FGD6	0.306927	0.524267	0.168412	12.3649	0.000437476	0.0112981
ENSG00000169783.12	LINGO1	1.38233	0.353231	0.104007	12.35	0.000440978	0.0113668
ENSG00000174871.11	CNIH2	2.43553	0.263576	0.0872	12.3456	0.000442024	0.011372
ENSG00000173404.5	INSM1	0.259199	0.509462	0.175075	12.3267	0.000446535	0.0114662
ENSG00000164983.7	TMEM65	0.298874	-0.286277	0.157359	12.303	0.000452233	0.0115904
ENSG00000168286.2	THAP11	0.419214	0.507181	0.148374	12.2916	0.000455	0.0116392
ENSG00000249992.1	TMEM158	0.318615	0.504537	0.153109	12.2816	0.000457442	0.0116795
ENSG00000258643.5	BCL2L2-PABPN1	0.565651	-0.38659	0.131567	12.2399	0.000467786	0.011921
ENSG00000018189.13	RUFY3	5.15925	0.192264	0.0556166	12.223	0.000472037	0.0120067
ENSG00000181444.13	ZNF467	0.0544598	0.0448946	0.196284	12.2001	0.000477867	0.0121321
ENSG00000189337.17	KAZN	10.2267	0.300478	0.0856976	12.1902	0.000480414	0.0121738
ENSG00000172965.16	MIR4435-2HG	0.14084	-0.178586	0.211173	12.1425	0.000492854	0.0124656
ENSG00000106355.10	LSM5	1.58852	0.354916	0.102672	12.1274	0.000496861	0.0125434
ENSG00000196628.17	TCF4	0.517079	0.611643	0.186079	12.115	0.000500181	0.0125833
ENSG00000090905.19	TNRC6A	2.79522	0.267484	0.079366	12.1145	0.000500306	0.0125833
ENSG00000117569.18	PTBP2	4.86668	0.253931	0.0750757	12.1015	0.000503815	0.0126396
ENSG00000169118.18	CSNK1G1	0.168655	0.470613	0.164428	12.0992	0.000504423	0.0126396
ENSG00000164292.13	RHOBTB3	0.559857	0.477202	0.145253	12.0925	0.000506262	0.0126622
ENSG00000080224.17	EPHA6	1.73199	-0.572358	0.167383	12.0568	0.000516028	0.0128825
ENSG00000115268.9	RPS15	11.078	0.181166	0.0592402	12.041	0.000520417	0.0129681
ENSG00000146592.17	CREB5	0.455282	-0.478964	0.192664	12.037	0.000521558	0.0129726
ENSG00000185774.16	KCNIP4	10.0384	0.523747	0.146001	12.0235	0.000525327	0.0130422
ENSG00000067560.12	RHOA	1.22157	0.384145	0.115508	11.9929	0.000534045	0.0132343
ENSG00000109790.16	KLHL5	0.0987574	-0.031371	0.17333	11.9861	0.000535989	0.0132581
ENSG00000151835.16	SACS	0.721597	0.475049	0.140589	11.9284	0.000552844	0.01365
ENSG00000031698.13	SARS1	2.22081	-0.285608	0.0912266	11.9018	0.000560788	0.0138208
ENSG00000106341.11	PPP1R17	0.17174	0.463978	0.20363	11.8784	0.000567901	0.0139706
ENSG00000177565.16	TBL1XR1	1.6579	-0.329909	0.0954635	11.8603	0.000573436	0.014081
ENSG00000101460.13	MAP1LC3A	2.15003	-0.263063	0.0854917	11.8562	0.000574687	0.0140861
ENSG00000095397.14	WHRN	0.0434124	0.0704822	0.201566	11.8507	0.000576407	0.0141026
ENSG00000184619.5	KRBA2	0.187841	0.473802	0.172448	11.8316	0.000582349	0.0142222
ENSG00000090621.14	PABPC4	0.870951	-0.322644	0.109943	11.8198	0.000586047	0.0142866
ENSG00000143774.16	GUK1	4.31198	-0.173022	0.0647769	11.8025	0.000591506	0.0143937
ENSG00000113558.18	SKP1	3.66325	0.288196	0.0882314	11.7851	0.000597059	0.0144625
ENSG00000139173.10	TMEM117	0.301229	-0.354791	0.185735	11.7802	0.000598626	0.0144625
ENSG00000232053.7	AC078845.1	0.803438	0.593073	0.179451	11.7835	0.000597587	0.0144625
ENSG00000183943.5	PRKX	0.8268	0.43913	0.13103	11.7807	0.00059848	0.0144625
ENSG00000129235.10	TXNDC17	0.615443	0.454344	0.14414	11.7736	0.000600765	0.0144882
ENSG00000123700.4	KCNJ2	0.087847	-0.0325279	0.211911	11.7636	0.000603989	0.0145399
ENSG00000160097.18	FNDC5	0.192076	0.485814	0.172369	11.7527	0.000607565	0.0146
ENSG00000152377.14	SPOCK1	1.62037	-0.442598	0.138173	11.7457	0.000609829	0.0146023
ENSG00000188580.14	NKAIN2	2.49596	-0.405962	0.12038	11.7487	0.000608843	0.0146023
ENSG00000173175.14	ADCY5	0.221474	-0.185701	0.15819	11.7374	0.000612563	0.0146418
ENSG00000235558.3	AC146949.1	0.316516	0.519567	0.157872	11.7247	0.000616749	0.0147157
ENSG00000112511.17	PHF1	0.344731	-0.306387	0.150813	11.6727	0.000634242	0.0150798
ENSG00000166478.10	ZNF143	0.298294	-0.273327	0.167411	11.6739	0.000633823	0.0150798
ENSG00000142937.12	RPS8	12.0413	0.156323	0.0552112	11.6633	0.000637446	0.0151292
ENSG00000009307.16	CSDE1	6.43419	0.175742	0.0563071	11.6529	0.000641027	0.0151875
ENSG00000150471.16	ADGRL3	12.9615	0.2337	0.071491	11.635	0.000647229	0.0152819
ENSG00000077063.11	CTTNBP2	0.906392	0.393121	0.139742	11.6326	0.000648058	0.0152819
ENSG00000196712.17	NF1	2.59712	0.226638	0.0869273	11.6316	0.000648414	0.0152819
ENSG00000170745.12	KCNS3	0.0974273	0.412476	0.197491	11.6013	0.000659059	0.0155057
ENSG00000124614.16	RPS10	4.31669	0.101204	0.0658876	11.583	0.000665589	0.0156049
ENSG00000177706.9	FAM20C	0.43241	0.496028	0.147841	11.5831	0.000665554	0.0156049
ENSG00000244405.8	ETV5	0.377	-0.33536	0.158898	11.5543	0.000675917	0.0157871
ENSG00000135698.10	MPHOSPH6	0.938822	-0.378889	0.115761	11.5517	0.000676874	0.0157871
ENSG00000169967.16	MAP3K2	0.209297	0.503106	0.165603	11.5574	0.000674801	0.0157871
ENSG00000137843.12	PAK6	0.0680583	0.0591347	0.207611	11.5361	0.000682565	0.0158923
ENSG00000115896.16	PLCL1	1.99803	0.357755	0.117821	11.4809	0.000703162	0.0163437
ENSG00000255248.9	MIR100HG	0.701848	-0.439935	0.148022	11.468	0.000708049	0.0164289
ENSG00000234402.1	ELK2BP	0.0444488	0.365763	0.189613	11.4504	0.000714775	0.0165565
ENSG00000117335.19	CD46	2.38839	-0.014086	0.0875362	11.4325	0.000721692	0.016688
ENSG00000161547.16	SRSF2	1.02178	0.397073	0.120754	11.4269	0.000723896	0.0167104
ENSG00000179010.14	MRFAP1	1.67629	-0.279282	0.0938493	11.421	0.000726181	0.0167344
ENSG00000241343.9	RPL36A	1.33882	-0.278556	0.0975652	11.3875	0.000739381	0.0169235
ENSG00000177954.14	RPS27	10.2678	0.193407	0.0583387	11.3937	0.000736942	0.0169235
ENSG00000077420.16	APBB1IP	0.0617992	0.391928	0.17912	11.3844	0.00074064	0.0169235
ENSG00000164100.9	NDST3	0.421877	0.519415	0.165583	11.3843	0.00074066	0.0169235
ENSG00000273899.5	NOL12	0.204817	-0.175251	0.160231	11.3849	0.000740418	0.0169235
ENSG00000177485.7	ZBTB33	0.129904	0.455253	0.177915	11.3385	0.000759147	0.0172873
ENSG00000112530.11	PACRG	0.263423	-0.206161	0.178915	11.3388	0.000759064	0.0172873
ENSG00000255154.7	HTD2	0.0467544	0.0681555	0.187328	11.3328	0.000761482	0.0173112
ENSG00000110619.17	CARS1	0.79105	-0.3861	0.129328	11.3266	0.00076406	0.0173406
ENSG00000175581.13	MRPL48	0.751331	-0.378944	0.121844	11.3207	0.000766481	0.0173663
ENSG00000233913.7	RPL10P9	0.997927	-0.243748	0.102438	11.3117	0.000770207	0.0174214
ENSG00000125257.16	ABCC4	0.49687	-0.354962	0.132989	11.3019	0.000774267	0.0174839
ENSG00000130449.6	ZSWIM6	1.82544	0.283528	0.100232	11.2926	0.000778151	0.017494
ENSG00000112739.17	PRPF4B	0.312218	0.502284	0.152645	11.297	0.000776312	0.017494
ENSG00000101236.17	RNF24	3.28494	0.217044	0.0826089	11.2915	0.000778609	0.017494
ENSG00000185070.11	FLRT2	1.81476	-0.456449	0.139224	11.2846	0.000781514	0.0175301
ENSG00000186591.12	UBE2H	2.09649	0.247026	0.0942762	11.2746	0.000785741	0.0175956
ENSG00000198604.11	BAZ1A	0.52342	0.479743	0.156296	11.2618	0.000791203	0.0176886
ENSG00000182287.14	AP1S2	3.52424	0.219278	0.0757376	11.2586	0.000792558	0.0176895
ENSG00000276644.5	DACH1	10.9499	0.28246	0.0847386	11.2342	0.000803027	0.017824
ENSG00000198892.6	SHISA4	0.0445402	0.072954	0.194934	11.2355	0.000802456	0.017824
ENSG00000186187.11	ZNRF1	2.24439	0.282576	0.0890711	11.2323	0.000803873	0.017824
ENSG00000174428.17	GTF2IRD2B	0.157389	0.434059	0.177836	11.2336	0.000803278	0.017824
ENSG00000138166.6	DUSP5	0.120719	-0.0681448	0.172496	11.2267	0.000806305	0.0178486
ENSG00000198727.2	MT-CYB	19.0303	0.200657	0.0597103	11.2159	0.000811007	0.0179232
ENSG00000147488.11	ST18	0.17309	0.44772	0.199748	11.1998	0.00081806	0.0180495
ENSG00000273111.6	LYPD4	0.896256	-0.356777	0.108846	11.1944	0.000820462	0.018073
ENSG00000180964.17	TCEAL8	1.15786	-0.25947	0.103448	11.1767	0.000828289	0.0182156
ENSG00000003987.14	MTMR7	1.66902	0.308372	0.104623	11.1635	0.000834238	0.0183166
ENSG00000131979.19	GCH1	0.153319	-0.101638	0.174376	11.1534	0.000838784	0.0183864
ENSG00000181649.8	PHLDA2	0.220048	-0.219805	0.184438	11.1375	0.000845992	0.0185143
ENSG00000143033.18	MTF2	1.67279	0.311444	0.0972483	11.1337	0.000847723	0.0185221
ENSG00000285667.1	AC012291.3	0.324394	0.519303	0.181113	11.124	0.000852158	0.0185889
ENSG00000155366.16	RHOC	0.204102	-0.222892	0.18907	11.119	0.000854484	0.0186095
ENSG00000182899.17	RPL35A	9.63347	0.143916	0.0539842	11.1039	0.000861453	0.0187311
ENSG00000084072.16	PPIE	0.200687	-0.170775	0.174357	11.1009	0.000862865	0.0187315
ENSG00000011332.19	DPF1	1.59831	0.331952	0.100497	11.0974	0.000864484	0.0187365
ENSG00000204628.11	RACK1	7.964	0.172392	0.0638466	11.0883	0.000868725	0.0187681
ENSG00000072401.15	UBE2D1	1.48052	0.337392	0.102582	11.089	0.000868435	0.0187681
ENSG00000103266.11	STUB1	0.667506	0.425528	0.130174	11.0824	0.000871505	0.018798
ENSG00000275832.5	ARHGAP23	0.241905	-0.23092	0.169422	11.0702	0.000877243	0.0188916
ENSG00000228623.6	ZNF883	0.133311	-0.0824447	0.173382	11.0196	0.000901527	0.0193836
ENSG00000114423.22	CBLB	1.93981	0.312798	0.106678	11.0108	0.000905814	0.0194447
ENSG00000257869.1	AL139023.1	0.0893432	0.01714	0.162383	11.0069	0.000907718	0.0194546
ENSG00000133112.16	TPT1	6.41773	0.0581795	0.0573919	10.9854	0.000918309	0.0196009
ENSG00000133878.9	DUSP26	0.340092	-0.322165	0.1717	10.9855	0.000918284	0.0196009
ENSG00000120992.18	LYPLA1	2.06227	0.266113	0.0887999	10.9842	0.000918907	0.0196009
ENSG00000125388.20	GRK4	0.836281	0.426487	0.131445	10.9783	0.000921865	0.019633
ENSG00000100225.18	FBXO7	0.551651	0.473146	0.145269	10.97	0.000925973	0.0196894
ENSG00000197969.14	VPS13A	0.887359	-0.422669	0.131271	10.9634	0.000929296	0.0197289
ENSG00000175115.12	PACS1	1.79653	-0.309872	0.0985622	10.9337	0.000944329	0.0200165
ENSG00000169122.11	FAM110B	0.996288	0.425044	0.130389	10.9176	0.000952525	0.0201585
ENSG00000123901.9	GPR83	0.337888	-0.366169	0.183761	10.9138	0.000954485	0.0201684
ENSG00000159873.10	CCDC117	0.224748	0.437249	0.170627	10.903	0.000960088	0.020255
ENSG00000198822.10	GRM3	0.2062	-0.220652	0.191412	10.8949	0.000964298	0.020312
ENSG00000114125.14	RNF7	2.07709	-0.18433	0.0854313	10.8781	0.000973094	0.0204653
ENSG00000148498.16	PARD3	2.40027	-0.344856	0.11114	10.8683	0.000978223	0.0205092
ENSG00000125458.7	NT5C	0.343358	-0.284578	0.149533	10.87	0.000977337	0.0205092
ENSG00000122574.10	WIPF3	0.396349	-0.436069	0.191776	10.8592	0.00098308	0.020579
ENSG00000144645.13	OSBPL10	0.30655	-0.32617	0.187262	10.8396	0.000993517	0.0207653
ENSG00000224078.15	SNHG14	7.87173	-0.178759	0.0594027	10.8366	0.000995108	0.0207663
ENSG00000178177.15	LCORL	0.893433	0.375693	0.12953	10.8153	0.00100663	0.0209742
ENSG00000154928.18	EPHB1	1.42868	-0.460465	0.141603	10.8093	0.0010099	0.02101
ENSG00000067064.11	IDI1	2.4178	-0.261631	0.0892221	10.7977	0.00101624	0.0210445
ENSG00000283900.1	TPTEP2-CSNK1E	0.428188	-0.330801	0.13884	10.8	0.00101498	0.0210445
ENSG00000206418.4	RAB12	0.492564	-0.30237	0.15464	10.8004	0.00101477	0.0210445
ENSG00000105696.9	TMEM59L	0.921988	-0.371123	0.118416	10.7819	0.00102496	0.0211816
ENSG00000095713.14	CRTAC1	0.432477	-0.445941	0.181788	10.78	0.001026	0.0211816
ENSG00000146966.13	DENND2A	1.05331	0.336029	0.123044	10.7492	0.00104322	0.0214686
ENSG00000089639.11	GMIP	0.139416	0.455238	0.174726	10.7483	0.00104374	0.0214686
ENSG00000166813.15	KIF7	0.0495493	0.0820062	0.193433	10.7466	0.00104468	0.0214686
ENSG00000119559.16	C19orf25	0.376824	-0.296796	0.147982	10.7329	0.00105246	0.0215883
ENSG00000123395.14	ATG101	0.128219	-0.0436993	0.157875	10.7307	0.00105371	0.0215883
ENSG00000179915.23	NRXN1	14.7906	0.143721	0.0550906	10.7219	0.00105872	0.021658
ENSG00000243449.6	C4orf48	14.3502	0.140417	0.0478495	10.7181	0.00106093	0.0216703
ENSG00000132026.13	RTBDN	0.0356506	0.0938516	0.216669	10.7013	0.00107059	0.0218345
ENSG00000186575.17	NF2	0.906241	-0.398246	0.125488	10.6883	0.00107815	0.0219555
ENSG00000023734.11	STRAP	3.32897	0.222458	0.0755045	10.6787	0.00108375	0.0220032
ENSG00000143947.13	RPS27A	11.0964	0.164401	0.0579619	10.6802	0.00108291	0.0220032
ENSG00000145592.14	RPL37	6.83983	0.156791	0.0589475	10.6667	0.0010908	0.0221129
ENSG00000147862.17	NFIB	0.154102	0.419581	0.214902	10.6459	0.00110317	0.02233
ENSG00000138944.8	SHISAL1	0.136501	-0.0868834	0.183072	10.6371	0.00110844	0.0224032
ENSG00000196369.11	SRGAP2B	0.286956	-0.226138	0.15456	10.6249	0.00111575	0.022517
ENSG00000261063.1	AC009139.2	0.120751	-0.0378241	0.19665	10.6185	0.00111965	0.022562
ENSG00000101166.16	PRELID3B	0.641691	0.45556	0.143241	10.6127	0.00112313	0.0225985
ENSG00000138709.19	LARP1B	1.68422	-0.277387	0.0921531	10.6045	0.00112812	0.022665
ENSG00000225972.1	MTND1P23	0.742901	-0.364951	0.120041	10.5977	0.0011323	0.0226812
ENSG00000114942.14	EEF1B2	2.72372	0.13482	0.0787591	10.6003	0.00113067	0.0226812
ENSG00000099204.20	ABLIM1	1.44621	-0.291982	0.100394	10.5764	0.00114542	0.02291
ENSG00000115170.13	ACVR1	0.245239	-0.216225	0.160069	10.571	0.00114873	0.0229216
ENSG00000226779.1	NAALADL2-AS2	0.0462256	0.313678	0.200517	10.57	0.00114939	0.0229216
ENSG00000165966.15	PDZRN4	0.134487	-0.0788154	0.216248	10.5535	0.00115969	0.0230928
ENSG00000153130.17	SCOC	2.05789	-0.245448	0.0854514	10.5478	0.00116329	0.023105
ENSG00000065911.12	MTHFD2	1.75332	-0.369846	0.122977	10.5471	0.00116373	0.023105
ENSG00000155974.12	GRIP1	3.51545	0.333198	0.103751	10.5336	0.00117224	0.0232054
ENSG00000077097.15	TOP2B	1.29419	0.270423	0.10644	10.5336	0.00117223	0.0232054
ENSG00000087086.15	FTL	19.8402	0.161647	0.0528412	10.5301	0.00117443	0.0232148
ENSG00000129757.13	CDKN1C	0.546591	0.448252	0.153342	10.5239	0.00117841	0.0232594
ENSG00000160014.17	CALM3	4.68824	-0.084296	0.0599614	10.5095	0.00118765	0.0233732
ENSG00000142669.15	SH3BGRL3	3.60721	0.196272	0.0853958	10.5111	0.00118657	0.0233732
ENSG00000118058.21	KMT2A	0.728053	0.41567	0.137686	10.5035	0.00119148	0.0234146
ENSG00000100320.23	RBFOX2	8.28285	0.140459	0.0476382	10.4964	0.00119607	0.0234705
ENSG00000157077.14	ZFYVE9	0.778938	-0.384497	0.124702	10.4922	0.00119878	0.0234895
ENSG00000170954.11	ZNF415	0.0990796	-0.0284302	0.192424	10.4833	0.0012046	0.0235692
ENSG00000185668.7	POU3F1	0.244665	0.487178	0.184104	10.4566	0.00122211	0.0238772
ENSG00000130340.15	SNX9	0.444281	-0.346563	0.151671	10.4465	0.00122881	0.0239686
ENSG00000157107.14	FCHO2	0.22915	0.500852	0.182869	10.4442	0.00123035	0.0239686
ENSG00000180611.7	MB21D2	0.891784	0.434982	0.13696	10.4361	0.00123573	0.0240388
ENSG00000110076.18	NRXN2	1.16088	-0.333449	0.104455	10.417	0.00124858	0.0242538
ENSG00000131174.7	COX7B	3.56728	-0.215896	0.0741894	10.4125	0.00125164	0.0242782
ENSG00000174775.17	HRAS	1.74659	0.274834	0.09779	10.4093	0.00125382	0.0242856
ENSG00000150510.16	FAM124A	0.0651233	0.0491555	0.186115	10.3932	0.00126478	0.0244627
ENSG00000196586.15	MYO6	1.52377	0.320403	0.111514	10.3829	0.00127189	0.024565
ENSG00000088930.8	XRN2	0.873284	0.348162	0.122445	10.3687	0.00128173	0.024649
ENSG00000140262.17	TCF12	3.93866	0.26316	0.0892507	10.3687	0.00128169	0.024649
ENSG00000159248.5	GJD2	0.121541	0.37891	0.218939	10.3728	0.00127886	0.024649
ENSG00000146535.14	GNA12	0.324452	0.490405	0.157836	10.361	0.00128705	0.0247161
ENSG00000155755.19	TMEM237	0.594043	0.451631	0.140008	10.3447	0.0012985	0.0249006
ENSG00000239306.4	RBM14	0.229258	0.476689	0.158364	10.3399	0.00130183	0.0249289
ENSG00000111912.20	NCOA7	0.668645	-0.367572	0.134422	10.3345	0.0013057	0.0249676
ENSG00000247271.7	ZBED5-AS1	0.198967	0.447766	0.172233	10.3288	0.00130972	0.0250089
ENSG00000160094.15	ZNF362	0.331516	0.484466	0.156006	10.3085	0.0013242	0.0252141
ENSG00000137309.19	HMGA1	1.22872	-0.309378	0.110425	10.3093	0.00132359	0.0252141
ENSG00000277268.2	LHX1-DT	0.269854	0.506317	0.203868	10.2772	0.00134681	0.0256083
ENSG00000165323.15	FAT3	2.40351	0.417786	0.133078	10.2717	0.00135089	0.0256499
ENSG00000162374.17	ELAVL4	4.15814	0.270406	0.0887924	10.2551	0.00136309	0.0258161
ENSG00000136003.15	ISCU	1.27501	-0.299282	0.102911	10.2545	0.00136348	0.0258161
ENSG00000272180.1	AC011306.1	0.0705811	0.377128	0.187993	10.2286	0.00138277	0.0261289
ENSG00000213029.4	AL117350.1	0.0428761	0.355923	0.189728	10.2272	0.00138388	0.0261289
ENSG00000063177.13	RPL18	7.69066	0.149052	0.0600413	10.2042	0.00140124	0.026346
ENSG00000196531.10	NACA	3.59664	0.168538	0.0723446	10.2065	0.0013995	0.026346
ENSG00000129993.14	CBFA2T3	0.365349	0.480706	0.148877	10.2064	0.00139956	0.026346
ENSG00000204442.3	FAM155A	12.5519	0.227571	0.0715473	10.1992	0.00140504	0.0263808
ENSG00000149926.13	TLCD3B	2.61917	0.212486	0.0792866	10.1878	0.00141373	0.026416
ENSG00000035681.9	NSMAF	0.840822	0.37264	0.126394	10.1869	0.00141444	0.026416
ENSG00000150722.10	PPP1R1C	0.819676	-0.573898	0.203198	10.1865	0.00141476	0.026416
ENSG00000115364.14	MRPL19	0.0647931	0.039914	0.183041	10.1896	0.00141237	0.026416
ENSG00000142875.19	PRKACB	1.14294	-0.371454	0.119858	10.1744	0.00142402	0.0265522
ENSG00000280047.1	AC091825.3	0.101802	-0.0188761	0.174411	10.1449	0.001447	0.0269434
ENSG00000175018.12	TEX36	0.0612045	0.36952	0.188543	10.1381	0.00145236	0.0270058
ENSG00000280987.4	MATR3	0.05006	0.361298	0.192128	10.1328	0.00145651	0.0270457
ENSG00000082014.16	SMARCD3	0.846018	-0.373037	0.122656	10.1277	0.0014606	0.0270473
ENSG00000110169.11	HPX	0.149774	0.426972	0.192737	10.1286	0.00145984	0.0270473
ENSG00000197061.4	H4C3	3.31602	-0.220077	0.0817203	10.1113	0.00147364	0.0272512
ENSG00000184611.11	KCNH7	3.79061	0.304092	0.0980416	10.1076	0.0014766	0.0272685
ENSG00000250305.9	TRMT9B	0.434361	0.485045	0.168837	10.0962	0.00148573	0.0273996
ENSG00000067225.18	PKM	2.22868	0.281134	0.104074	10.0806	0.00149842	0.0275959
ENSG00000214575.9	CPEB1	0.0787471	0.0197165	0.185074	10.0767	0.00150155	0.0276158
ENSG00000112335.15	SNX3	1.49854	0.279983	0.0973062	10.0581	0.00151683	0.0277078
ENSG00000176204.13	LRRTM4	1.13378	-0.49298	0.157878	10.065	0.00151111	0.0277078
ENSG00000243317.8	STMP1	0.831574	0.384262	0.123788	10.0671	0.00150937	0.0277078
ENSG00000242759.7	LINC00882	0.55417	-0.398512	0.150928	10.0586	0.00151634	0.0277078
ENSG00000101871.14	MID1	0.326915	0.485661	0.169201	10.0603	0.00151496	0.0277078
ENSG00000166145.14	SPINT1	0.0454326	0.0989718	0.176479	10.0545	0.00151977	0.0277239
ENSG00000005884.18	ITGA3	0.212032	-0.16209	0.162372	10.0129	0.00155447	0.0282987
ENSG00000280164.1	CU638689.5	0.65457	0.443603	0.138259	10.0117	0.00155547	0.0282987
ENSG00000112514.16	CUTA	2.9191	0.235035	0.0839292	10.0063	0.00156003	0.0283433
ENSG00000075223.14	SEMA3C	0.805293	0.570248	0.199242	9.99987	0.00156552	0.0284047
ENSG00000134709.11	HOOK1	0.192334	-0.114243	0.171963	9.99621	0.00156863	0.028423
ENSG00000172531.15	PPP1CA	0.921211	0.388769	0.133888	9.97096	0.00159029	0.0287767
ENSG00000182774.13	RPS17	6.16654	0.0748645	0.0587175	9.94834	0.00160994	0.0290934
ENSG00000156976.17	EIF4A2	6.2522	0.215655	0.0738451	9.94197	0.00161553	0.0291552
ENSG00000100478.14	AP4S1	0.380504	-0.277819	0.148685	9.91139	0.00164259	0.0294891
ENSG00000142657.21	PGD	1.73317	0.309447	0.100272	9.90873	0.00164497	0.0294891
ENSG00000174373.16	RALGAPA1	1.2993	-0.280903	0.108578	9.91414	0.00164014	0.0294891
ENSG00000122367.19	LDB3	0.115406	0.419046	0.194039	9.90917	0.00164457	0.0294891
ENSG00000255769.7	GOLGA2P10	0.181982	0.427595	0.160841	9.91021	0.00164364	0.0294891
ENSG00000277363.5	SRCIN1	1.70567	-0.315235	0.102549	9.8951	0.0016572	0.0295903
ENSG00000109991.8	P2RX3	0.67675	0.484888	0.163114	9.89522	0.00165709	0.0295903
ENSG00000163701.19	IL17RE	0.0512215	0.326631	0.212407	9.89786	0.00165471	0.0295903
ENSG00000137955.16	RABGGTB	0.574824	-0.274887	0.140585	9.88738	0.00166416	0.0296753
ENSG00000116288.13	PARK7	2.47266	-0.190941	0.0872033	9.8767	0.00167385	0.0298087
ENSG00000196104.11	SPOCK3	1.22508	0.544156	0.17613	9.87112	0.00167893	0.0298203
ENSG00000142208.16	AKT1	0.490147	0.416892	0.139244	9.87233	0.00167782	0.0298203
ENSG00000196141.14	SPATS2L	0.573954	0.47866	0.156001	9.86803	0.00168176	0.0298299
ENSG00000128272.14	ATF4	1.48149	-0.286847	0.10555	9.86569	0.00168389	0.0298299
ENSG00000149131.15	SERPING1	0.0626205	0.373467	0.197766	9.86168	0.00168757	0.0298558
ENSG00000171503.11	ETFDH	0.111224	-0.0329828	0.180275	9.84948	0.0016988	0.0300151
ENSG00000181467.4	RAP2B	0.291555	0.494827	0.175441	9.84431	0.00170358	0.0300209
ENSG00000213760.10	ATP6V1G2	1.68818	0.289725	0.095443	9.84553	0.00170244	0.0300209
ENSG00000105655.18	ISYNA1	0.23711	-0.177748	0.16713	9.83364	0.00171349	0.030156
ENSG00000122203.15	KIAA1191	1.0674	0.314693	0.110496	9.80464	0.00174072	0.0305954
ENSG00000120438.12	TCP1	1.42678	0.336595	0.112658	9.80116	0.00174401	0.0306133
ENSG00000081138.14	CDH7	1.34391	-0.394179	0.127445	9.79393	0.00175089	0.0306904
ENSG00000161281.11	COX7A1	0.138856	0.385974	0.228971	9.79176	0.00175295	0.0306904
ENSG00000233452.7	STXBP5-AS1	0.199375	-0.150784	0.197627	9.77779	0.00176633	0.0308843
ENSG00000154153.13	RETREG1	0.598034	-0.365153	0.144845	9.77473	0.00176927	0.0308958
ENSG00000144048.10	DUSP11	0.446828	-0.289506	0.13496	9.75562	0.00178776	0.0311782
ENSG00000170091.11	NSG2	3.09143	-0.227287	0.0728988	9.74582	0.00179731	0.0312922
ENSG00000145996.11	CDKAL1	1.36119	0.327335	0.111939	9.74416	0.00179894	0.0312922
ENSG00000144229.12	THSD7B	2.38343	0.496863	0.157949	9.73664	0.00180631	0.0313799
ENSG00000250241.6	AC105383.1	0.0876978	0.0228641	0.183679	9.73297	0.00180992	0.0314022
ENSG00000229833.9	PET100	0.844768	-0.348212	0.11505	9.72964	0.0018132	0.0314186
ENSG00000162490.7	DRAXIN	0.670301	0.463887	0.149897	9.72059	0.00182215	0.0315332
ENSG00000005022.6	SLC25A5	1.18803	0.216493	0.111832	9.71558	0.00182712	0.0315787
ENSG00000257935.2	LHX5-AS1	0.229373	0.44155	0.21401	9.70201	0.00184066	0.0317314
ENSG00000091157.13	WDR7	0.798168	0.325544	0.139315	9.70337	0.00183931	0.0317314
ENSG00000105419.17	MEIS3	1.07098	0.301719	0.113236	9.69527	0.00184743	0.0318074
ENSG00000155897.10	ADCY8	0.253945	-0.161179	0.187571	9.69138	0.00185135	0.0318342
ENSG00000263146.2	LINC01896	0.253431	0.472027	0.197029	9.68436	0.00185843	0.0319152
ENSG00000076344.16	RGS11	0.0780219	0.0408042	0.165568	9.68089	0.00186194	0.0319349
ENSG00000083312.17	TNPO1	1.98134	0.255345	0.0944447	9.66018	0.00188305	0.0322278
ENSG00000015479.18	MATR3	0.675355	-0.322928	0.121754	9.65945	0.0018838	0.0322278
ENSG00000078328.20	RBFOX1	11.346	0.335305	0.106317	9.65204	0.00189141	0.032317
ENSG00000149972.11	CNTN5	11.3009	-0.387633	0.127477	9.64971	0.00189382	0.0323171
ENSG00000254999.4	BRK1	4.17684	0.16755	0.0641384	9.64299	0.00190075	0.0323945
ENSG00000120709.11	FAM53C	0.183887	-0.108977	0.157352	9.63631	0.00190768	0.0324715
ENSG00000128641.19	MYO1B	0.632386	0.425761	0.14381	9.63343	0.00191068	0.0324816
ENSG00000164068.16	RNF123	0.282549	0.472916	0.162382	9.62508	0.00191938	0.0325883
ENSG00000110675.13	ELMOD1	0.439142	-0.323505	0.155644	9.61018	0.00193502	0.0328126
ENSG00000182901.16	RGS7	2.81903	0.29195	0.0988607	9.60443	0.00194109	0.0328741
ENSG00000143156.14	NME7	1.16975	0.304223	0.118125	9.5873	0.00195928	0.0330835
ENSG00000154917.11	RAB6B	0.556186	-0.294835	0.136019	9.58704	0.00195955	0.0330835
ENSG00000187164.20	SHTN1	0.796779	-0.358911	0.121346	9.58586	0.00196081	0.0330835
ENSG00000161277.10	THAP8	0.231104	-0.165923	0.154727	9.58051	0.00196654	0.0331386
ENSG00000164683.17	HEY1	0.206117	0.460824	0.168408	9.57816	0.00196905	0.0331396
ENSG00000164258.12	NDUFS4	1.4821	-0.251179	0.100471	9.56036	0.00198824	0.0334208
ENSG00000111678.11	C12orf57	3.22746	0.228086	0.0814781	9.54338	0.00200672	0.0336894
ENSG00000242028.6	HYPK	0.0574164	0.0697513	0.185434	9.53181	0.00201941	0.0338603
ENSG00000135052.16	GOLM1	1.89515	0.247756	0.0931353	9.52079	0.00203158	0.034022
ENSG00000175175.6	PPM1E	5.02951	0.170254	0.0746198	9.51499	0.002038	0.034045
ENSG00000187091.13	PLCD1	0.0565411	0.276047	0.226972	9.51623	0.00203663	0.034045
ENSG00000154620.6	TMSB4Y	0.124446	0.433761	0.169696	9.51169	0.00204167	0.034064
ENSG00000156875.14	MFSD14A	0.129172	-0.0498915	0.168142	9.49623	0.00205895	0.0343099
ENSG00000049759.18	NEDD4L	4.14514	0.245847	0.0810777	9.4841	0.0020726	0.0344947
ENSG00000106278.12	PTPRZ1	0.144941	0.418685	0.190595	9.47077	0.00208771	0.0347034
ENSG00000188612.12	SUMO2	1.51322	0.280975	0.0976605	9.464	0.00209543	0.0347888
ENSG00000225206.10	MIR137HG	0.45292	0.457862	0.153586	9.45926	0.00210085	0.0348359
ENSG00000124172.10	ATP5F1E	4.16853	-0.145255	0.0632504	9.45355	0.00210741	0.0349017
ENSG00000151067.21	CACNA1C	1.29631	-0.357915	0.118662	9.44094	0.00212194	0.0350993
ENSG00000011451.19	WIZ	0.330505	0.440946	0.154509	9.43563	0.0021281	0.0351581
ENSG00000119125.16	GDA	0.0673165	0.297631	0.228637	9.42265	0.00214322	0.0353645
ENSG00000146963.18	LUC7L2	0.794514	-0.367613	0.12577	9.41836	0.00214823	0.0354038
ENSG00000186472.20	PCLO	1.74888	-0.292309	0.108579	9.4072	0.00216135	0.0355765
ENSG00000146555.19	SDK1	8.62761	0.348597	0.111723	9.39962	0.0021703	0.0356802
ENSG00000196972.9	SMIM10L2B	0.0401622	0.118833	0.179575	9.39708	0.00217332	0.0356863
ENSG00000139973.16	SYT16	0.745749	-0.376317	0.144547	9.39381	0.0021772	0.0357065
ENSG00000177600.9	RPLP2	9.92987	0.112391	0.0524696	9.38793	0.00218418	0.0357776
ENSG00000148672.9	GLUD1	0.777891	0.400355	0.131164	9.38406	0.00218881	0.0358099
ENSG00000168952.15	STXBP6	0.175387	0.244037	0.222129	9.37634	0.00219804	0.0358738
ENSG00000148341.17	SH3GLB2	0.260405	-0.191875	0.157796	9.3767	0.00219761	0.0358738
ENSG00000183580.10	FBXL7	1.08802	0.489265	0.163414	9.35935	0.0022185	0.0360333
ENSG00000033800.13	PIAS1	2.00005	0.186748	0.0973385	9.36426	0.00221257	0.0360333
ENSG00000231365.6	WARS2-AS1	0.133976	-0.0166739	0.176098	9.35942	0.00221843	0.0360333
ENSG00000145349.17	CAMK2D	0.858133	-0.407444	0.141236	9.36228	0.00221496	0.0360333
ENSG00000118733.16	OLFM3	2.67243	-0.376674	0.128716	9.34958	0.00223036	0.0361418
ENSG00000008311.15	AASS	0.408559	0.471761	0.178344	9.34943	0.00223054	0.0361418
ENSG00000172292.14	CERS6	2.60869	0.23448	0.0838454	9.33591	0.00224706	0.0363657
ENSG00000186862.20	PDZD7	0.151995	-0.0922046	0.17507	9.32708	0.00225792	0.0364976
ENSG00000134825.15	TMEM258	2.05324	0.247901	0.0889266	9.32327	0.00226262	0.0365298
ENSG00000134686.18	PHC2	0.761535	0.406664	0.136794	9.32064	0.00226587	0.0365386
ENSG00000256637.7	LINC01965	0.608501	-0.328288	0.122608	9.31769	0.00226952	0.0365537
ENSG00000196230.13	TUBB	4.10327	0.231133	0.0876571	9.30664	0.00228325	0.0367309
ENSG00000166900.17	STX3	0.426456	-0.295499	0.144347	9.30209	0.00228893	0.0367346
ENSG00000114796.16	KLHL24	1.09948	0.361241	0.126852	9.30283	0.00228801	0.0367346
ENSG00000112290.13	WASF1	1.4873	0.310001	0.104109	9.29865	0.00229323	0.0367598
ENSG00000137968.16	SLC44A5	0.935941	0.416785	0.143944	9.29144	0.00230228	0.036861
ENSG00000163328.13	GPR155	0.653093	0.443063	0.143478	9.2783	0.00231885	0.0370824
ENSG00000284624.1	AC092902.4	0.16121	-0.093659	0.184205	9.26607	0.00233438	0.0371916
ENSG00000204977.10	TRIM13	0.360515	0.438117	0.148396	9.26424	0.00233672	0.0371916
ENSG00000171189.17	GRIK1	0.890947	0.547936	0.178096	9.26536	0.00233529	0.0371916
ENSG00000134215.16	VAV3	0.719021	0.419871	0.154373	9.26997	0.00232941	0.0371916
ENSG00000143179.16	UCK2	0.752571	0.410749	0.147087	9.24591	0.00236021	0.0375213
ENSG00000174197.16	MGA	0.647567	0.399053	0.13851	9.22808	0.00238331	0.0378438
ENSG00000148468.17	FAM171A1	1.36692	0.331241	0.110652	9.21345	0.00240244	0.0381027
ENSG00000124104.19	SNX21	0.0767677	0.0508724	0.176984	9.20782	0.00240983	0.038175
ENSG00000101752.11	MIB1	1.13016	0.31166	0.120974	9.20423	0.00241457	0.0382052
ENSG00000161203.13	AP2M1	3.04765	0.209035	0.0822902	9.19992	0.00242026	0.0382257
ENSG00000080802.18	CNOT4	2.1143	-0.238464	0.0815494	9.1974	0.00242359	0.0382257
ENSG00000143320.9	CRABP2	0.424154	0.490444	0.167444	9.19681	0.00242437	0.0382257
ENSG00000038427.16	VCAN	0.550262	-0.405256	0.181375	9.17656	0.00245134	0.0386058
ENSG00000162244.11	RPL29	7.78157	0.109238	0.0575082	9.16453	0.00246751	0.038815
ENSG00000169062.15	UPF3A	2.0917	0.255457	0.0894461	9.15567	0.00247948	0.0389579
ENSG00000130726.12	TRIM28	0.597792	0.430537	0.145767	9.15332	0.00248267	0.0389627
ENSG00000083454.22	P2RX5	0.0543057	0.0559175	0.203002	9.14771	0.00249029	0.0390367
ENSG00000258677.2	AC022826.2	0.451661	0.389319	0.14339	9.14412	0.00249518	0.039068
ENSG00000177917.10	ARL6IP6	0.592447	0.439845	0.144288	9.14088	0.00249961	0.0390919
ENSG00000108370.17	RGS9	0.113772	-0.0484866	0.194762	9.11955	0.00252892	0.0395044
ENSG00000044115.21	CTNNA1	0.594486	-0.355897	0.138375	9.10675	0.00254668	0.0397358
ENSG00000184613.10	NELL2	1.87261	0.336514	0.116168	9.09696	0.00256035	0.039903
ENSG00000163288.13	GABRB1	0.268215	-0.234855	0.19499	9.0897	0.00257052	0.0400153
ENSG00000147606.9	SLC26A7	0.0462632	0.103005	0.180144	9.0799	0.00258434	0.0401377
ENSG00000286883.1	AC005041.5	0.22754	-0.1504	0.150494	9.08071	0.00258319	0.0401377
ENSG00000234741.8	GAS5	3.85424	0.228781	0.0796207	9.07025	0.00259801	0.0403036
ENSG00000269235.2	ZNF350-AS1	0.0580109	0.0850706	0.220374	9.0671	0.00260249	0.0403266
ENSG00000185565.12	LSAMP	6.56888	0.339316	0.111865	9.06021	0.00261231	0.0404324
ENSG00000166173.10	LARP6	0.0870402	0.391668	0.183926	9.05059	0.0026261	0.0405181
ENSG00000154174.7	TOMM70	0.440934	-0.294637	0.137621	9.04993	0.00262705	0.0405181
ENSG00000122012.14	SV2C	0.342046	-0.335678	0.189774	9.04796	0.00262988	0.0405181
ENSG00000152894.14	PTPRK	0.32982	0.466573	0.201978	9.0497	0.00262738	0.0405181
ENSG00000288098.1	AL031073.2	0.0962418	0.0250847	0.17272	9.0338	0.00265033	0.0407867
ENSG00000227110.7	LMCD1-AS1	0.177797	0.435012	0.185154	9.03136	0.00265387	0.0407946
ENSG00000169228.14	RAB24	0.136513	-0.00711114	0.166851	9.02527	0.00266273	0.0408841
ENSG00000233009.1	NALCN-AS1	0.0521692	0.111681	0.182894	9.0217	0.00266793	0.0409173
ENSG00000175061.18	SNHG29	2.45728	0.167372	0.0820266	9.01268	0.00268113	0.0410265
ENSG00000132640.15	BTBD3	0.364567	-0.28036	0.160027	9.01359	0.00267979	0.0410265
ENSG00000099992.15	TBC1D10A	0.0928367	0.00157224	0.185088	9.00372	0.00269431	0.0411814
ENSG00000142686.8	C1orf216	0.486866	-0.237063	0.141724	8.98881	0.00271638	0.04144
ENSG00000164182.11	NDUFAF2	0.795301	-0.345042	0.121955	8.98477	0.0027224	0.04144
ENSG00000126653.18	NSRP1	0.884448	-0.357174	0.130888	8.98401	0.00272353	0.04144
ENSG00000083642.19	PDS5B	1.82922	0.218157	0.0994841	8.98776	0.00271793	0.04144
ENSG00000260083.2	MIR762HG	0.136732	0.430877	0.169324	8.97998	0.00272954	0.0414847
ENSG00000114446.5	IFT57	0.205113	-0.158538	0.172814	8.97698	0.00273402	0.0415022
ENSG00000185519.9	FAM131C	0.0891453	-0.00397979	0.192904	8.97509	0.00273685	0.0415022
ENSG00000187678.9	SPRY4	0.155427	-0.0144592	0.17364	8.96296	0.00275508	0.0417317
ENSG00000181274.6	FRAT2	0.132256	0.4265	0.16959	8.96062	0.00275862	0.0417384
ENSG00000174938.14	SEZ6L2	4.7416	-0.0979059	0.058303	8.95614	0.00276539	0.041794
ENSG00000147123.10	NDUFB11	3.23069	0.233124	0.0874527	8.94891	0.00277636	0.0418685
ENSG00000117425.14	PTCH2	0.183012	-0.100645	0.179511	8.94879	0.00277653	0.0418685
ENSG00000086065.14	CHMP5	0.240567	-0.152763	0.153751	8.9384	0.00279237	0.0420602
ENSG00000213995.11	NAXD	0.280272	-0.191869	0.150934	8.93565	0.00279658	0.0420766
ENSG00000134590.13	RTL8C	1.47985	0.255131	0.102253	8.92125	0.00281872	0.0421825
ENSG00000054267.22	ARID4B	2.14808	0.236757	0.092883	8.9217	0.00281802	0.0421825
ENSG00000149480.7	MTA2	0.357229	-0.233212	0.174647	8.92628	0.00281097	0.0421825
ENSG00000154767.14	XPC	0.2447	0.435317	0.169685	8.9246	0.00281355	0.0421825
ENSG00000107874.11	CUEDC2	0.685927	0.392638	0.135684	8.9209	0.00281926	0.0421825
ENSG00000186111.9	PIP5K1C	0.32838	-0.228423	0.148406	8.91678	0.00282562	0.0421841
ENSG00000198825.14	INPP5F	0.738342	0.37923	0.131992	8.91711	0.00282512	0.0421841
ENSG00000233276.5	GPX1	2.04795	-0.0683376	0.090209	8.91441	0.00282929	0.0421921
ENSG00000179604.10	CDC42EP4	0.232506	0.456124	0.173225	8.9073	0.00284033	0.04231
ENSG00000107798.18	LIPA	0.46017	-0.324803	0.152697	8.89346	0.00286194	0.0423824
ENSG00000156384.14	SFR1	0.0404343	0.331911	0.199272	8.89211	0.00286406	0.0423824
ENSG00000157600.12	TMEM164	0.430086	0.457122	0.155252	8.89317	0.00286239	0.0423824
ENSG00000147642.17	SYBU	0.5582	-0.376839	0.151705	8.8939	0.00286124	0.0423824
ENSG00000136682.14	CBWD2	0.929332	0.347472	0.117794	8.89979	0.00285203	0.0423824
ENSG00000204316.12	MRPL38	0.050762	0.0891398	0.191169	8.89496	0.00285958	0.0423824
ENSG00000152910.19	CNTNAP4	0.15225	0.42621	0.18596	8.88259	0.00287904	0.0424178
ENSG00000136111.13	TBC1D4	0.276738	0.414775	0.190958	8.88302	0.00287835	0.0424178
ENSG00000173210.19	ABLIM3	0.12898	-0.0582716	0.176585	8.88359	0.00287746	0.0424178
ENSG00000138669.9	PRKG2	0.104021	0.394512	0.188915	8.88732	0.00287159	0.0424178
ENSG00000140396.13	NCOA2	4.08457	0.13473	0.0783045	8.86943	0.00289985	0.0426313
ENSG00000173113.6	TRMT112	0.910419	-0.311307	0.116751	8.87033	0.00289843	0.0426313
ENSG00000066777.9	ARFGEF1	2.11763	0.22593	0.0955278	8.86503	0.00290685	0.0426877
ENSG00000152818.18	UTRN	0.271864	0.472685	0.167592	8.85949	0.0029157	0.0427245
ENSG00000183117.19	CSMD1	6.45984	-0.379125	0.12968	8.86091	0.00291342	0.0427245
ENSG00000132874.14	SLC14A2	0.0456956	0.318453	0.214367	8.85005	0.00293081	0.0428994
ENSG00000178980.15	SELENOW	4.29832	-0.140202	0.0664143	8.84369	0.00294104	0.0430024
ENSG00000197696.10	NMB	0.0513574	0.0815084	0.189099	8.7915	0.00302637	0.044202
ENSG00000156411.9	ATP5MPL	6.42621	0.155203	0.0575353	8.77078	0.00306095	0.0446588
ENSG00000133142.17	TCEAL4	1.7567	-0.235374	0.0933287	8.76128	0.00307694	0.0447961
ENSG00000258526.7	AL049828.1	0.849723	0.397003	0.13694	8.76123	0.00307701	0.0447961
ENSG00000171858.18	RPS21	6.48507	0.128328	0.0596968	8.74668	0.00310166	0.0448173
ENSG00000140443.15	IGF1R	3.01975	0.260455	0.0963239	8.74842	0.00309871	0.0448173
ENSG00000168769.13	TET2	1.12061	0.301071	0.13099	8.74663	0.00310174	0.0448173
ENSG00000121940.15	CLCC1	0.0472297	0.0944154	0.18925	8.75013	0.0030958	0.0448173
ENSG00000198053.11	SIRPA	0.0495754	0.326861	0.2115	8.74961	0.00309669	0.0448173
ENSG00000074706.13	IPCEF1	0.0776399	0.374246	0.191136	8.74924	0.0030973	0.0448173
ENSG00000102531.16	FNDC3A	1.167	-0.338219	0.115238	8.75489	0.00308773	0.0448173
ENSG00000164176.13	EDIL3	2.65696	0.387876	0.130643	8.74376	0.00310663	0.0448398
ENSG00000151422.13	FER	0.936848	-0.320083	0.12691	8.71806	0.00315074	0.0454279
ENSG00000167969.13	ECI1	0.406625	0.451274	0.155036	8.71291	0.00315964	0.0454292
ENSG00000196911.10	KPNA5	0.491522	-0.289366	0.136881	8.71216	0.00316094	0.0454292
ENSG00000117154.12	IGSF21	0.241425	-0.229211	0.196443	8.71231	0.00316068	0.0454292
ENSG00000015592.16	STMN4	4.5342	-0.243965	0.0835413	8.68596	0.0032067	0.045794
ENSG00000119335.16	SET	10.6425	0.190329	0.0650648	8.69484	0.00319112	0.045794
ENSG00000164953.15	TMEM67	0.278661	0.447421	0.163161	8.68988	0.00319982	0.045794
ENSG00000088808.17	PPP1R13B	1.04013	0.350599	0.130674	8.68917	0.00320106	0.045794
ENSG00000164144.16	ARFIP1	0.690599	-0.231201	0.138838	8.68742	0.00320414	0.045794
ENSG00000188070.9	C11orf95	0.379587	0.424977	0.149869	8.69248	0.00319525	0.045794
ENSG00000176533.13	GNG7	0.195009	0.433807	0.165468	8.67786	0.003221	0.0459495
ENSG00000258441.1	LINC00641	0.322584	0.43205	0.155745	8.67527	0.00322556	0.045966
ENSG00000177410.13	ZFAS1	3.29141	-0.161584	0.0716776	8.67323	0.00322919	0.0459691
ENSG00000136527.18	TRA2B	2.1081	-0.272671	0.0927342	8.66928	0.0032362	0.0460202
ENSG00000162702.8	ZNF281	0.430103	0.435912	0.150829	8.65801	0.00325626	0.0460626
ENSG00000175182.15	FAM131A	0.217512	-0.152534	0.161097	8.66057	0.0032517	0.0460626
ENSG00000104343.20	UBE2W	0.254467	0.460662	0.163872	8.66246	0.00324833	0.0460626
ENSG00000173660.12	UQCRH	5.96536	0.104372	0.0589701	8.66358	0.00324633	0.0460626
ENSG00000141759.15	TXNL4A	1.7248	0.230761	0.0939093	8.65809	0.00325613	0.0460626
ENSG00000205129.8	C4orf47	0.195108	0.437379	0.180337	8.65166	0.00326764	0.046175
ENSG00000105193.9	RPS16	5.52565	0.165837	0.0686265	8.64878	0.0032728	0.0461996
ENSG00000184368.16	MAP7D2	0.376713	-0.314368	0.171086	8.63863	0.00329108	0.0464091
ENSG00000145687.16	SSBP2	3.15251	-0.266621	0.10096	8.62717	0.00331185	0.0466044
ENSG00000182606.15	TRAK1	2.00565	0.279606	0.098645	8.62881	0.00330887	0.0466044
ENSG00000158623.14	COPG2	2.0783	-0.287203	0.102379	8.62426	0.00331714	0.0466303
ENSG00000130703.16	OSBPL2	0.235879	-0.123631	0.160505	8.61866	0.00332737	0.0467252
ENSG00000108465.15	CDK5RAP3	0.146135	0.02638	0.169316	8.61634	0.00333161	0.0467361
ENSG00000082497.12	SERTAD4	0.250921	0.459879	0.167289	8.59474	0.00337136	0.0472446
ENSG00000198585.11	NUDT16	0.0977132	0.000441152	0.181893	8.5914	0.00337755	0.0472822
ENSG00000244694.7	PTCHD4	0.282198	0.43938	0.198743	8.58629	0.00338703	0.0473657
ENSG00000152229.18	PSTPIP2	0.0452893	0.112713	0.219174	8.58378	0.00339171	0.047382
ENSG00000112419.14	PHACTR2	0.245544	0.448137	0.172397	8.5813	0.00339633	0.0473871
ENSG00000134909.18	ARHGAP32	2.0559	0.15634	0.0980991	8.57981	0.0033991	0.0473871
ENSG00000122420.10	PTGFR	0.062646	-0.0214852	0.229681	8.5685	0.0034203	0.0476333
ENSG00000100664.11	EIF5	2.33218	0.252281	0.0906998	8.5556	0.0034446	0.047903
ENSG00000081320.11	STK17B	0.0393542	0.110136	0.197707	8.55446	0.00344677	0.047903
ENSG00000163590.14	PPM1L	1.04197	0.236108	0.125192	8.54532	0.00346411	0.0479558
ENSG00000139842.15	CUL4A	0.490208	-0.314678	0.139112	8.54496	0.0034648	0.0479558
ENSG00000162407.9	PLPP3	0.363113	-0.199861	0.142021	8.54899	0.00345714	0.0479558
ENSG00000136754.17	ABI1	1.3453	0.257893	0.109973	8.54537	0.00346403	0.0479558
ENSG00000135315.12	CEP162	0.327956	0.429992	0.17335	8.53231	0.00348896	0.0482407
ENSG00000205268.10	PDE7A	0.388315	0.428272	0.157371	8.5173	0.00351786	0.0483437
ENSG00000162878.13	PKDCC	0.0770567	0.0305819	0.185699	8.52222	0.00350837	0.0483437
ENSG00000116649.10	SRM	1.9352	0.207431	0.0880504	8.52249	0.00350785	0.0483437
ENSG00000159210.9	SNF8	1.20487	0.303383	0.109283	8.52085	0.003511	0.0483437
ENSG00000122068.13	FYTTD1	0.574837	-0.302751	0.12594	8.51727	0.00351792	0.0483437
ENSG00000112701.18	SENP6	2.71313	0.202595	0.0810794	8.52578	0.0035015	0.0483437
ENSG00000034053.14	APBA2	1.69878	0.270661	0.104154	8.50792	0.00353605	0.0485432
ENSG00000206113.10	CFAP99	0.139626	-0.0367788	0.16102	8.50464	0.00354242	0.0485812
ENSG00000132952.12	USPL1	0.219923	-0.12314	0.175464	8.49747	0.00355641	0.0486741
ENSG00000187902.11	SHISA7	0.175614	-0.0988251	0.181863	8.49857	0.00355426	0.0486741
ENSG00000166068.13	SPRED1	0.261957	-0.219339	0.170288	8.49114	0.00356881	0.0487942
ENSG00000139880.19	CDH24	0.1023	0.405262	0.168253	8.48347	0.00358388	0.0489507
ENSG00000272333.5	KMT2B	0.0768287	0.0558228	0.176503	8.47974	0.00359123	0.0490001
ENSG00000234948.2	LINC01524	0.0574655	0.3485	0.200312	8.47795	0.00359477	0.0490001
ENSG00000145730.20	PAM	1.01174	-0.376593	0.140424	8.47149	0.00360755	0.0491247
ENSG00000129007.14	CALML4	0.0483012	0.350319	0.186732	8.46836	0.00361378	0.0491598
ENSG00000215158.9	AC138409.2	0.937088	0.310787	0.125324	8.4615	0.00362742	0.0492956
ENSG00000132471.12	WBP2	0.45219	-0.225815	0.141038	8.45	0.00365044	0.0495585
ENSG00000108828.16	VAT1	1.65435	-0.0782828	0.092578	8.43195	0.00368684	0.0500023
ENSG00000090266.13	NDUFB2	3.67161	0.135567	0.075289	8.42275	0.00370554	0.0501164
ENSG00000103550.14	KNOP1	0.249982	0.444271	0.159992	8.42233	0.0037064	0.0501164
ENSG00000090487.11	SPG21	1.40731	0.285048	0.100013	8.42383	0.00370335	0.0501164
ENSG00000161016.17	RPL8	9.76253	0.0580911	0.0535055	8.40903	0.00373362	0.0502324
ENSG00000185104.20	FAF1	2.42222	0.219174	0.0830404	8.41619	0.00371895	0.0502324
ENSG00000128965.13	CHAC1	0.299799	-0.262743	0.176489	8.41068	0.00373022	0.0502324
ENSG00000169032.9	MAP2K1	0.420213	-0.327823	0.169681	8.4098	0.00373204	0.0502324
ENSG00000109466.14	KLHL2	0.673461	0.371055	0.135462	8.41349	0.00372447	0.0502324
ENSG00000127947.16	PTPN12	3.59833	0.136217	0.0781209	8.40109	0.00374995	0.0503517
ENSG00000132970.13	WASF3	0.514672	-0.330025	0.142636	8.40166	0.00374879	0.0503517
ENSG00000167996.16	FTH1	36.0813	-0.127603	0.047859	8.39802	0.0037563	0.0503867
ENSG00000099864.18	PALM	1.06705	0.319262	0.113038	8.39255	0.00376763	0.0504885
ENSG00000182168.15	UNC5C	1.82423	0.469889	0.161186	8.38792	0.00377724	0.050567
ENSG00000115306.16	SPTBN1	3.2459	-0.225903	0.0808083	8.36775	0.00381939	0.05103
ENSG00000189077.11	TMEM120A	0.268764	-0.171856	0.157165	8.36834	0.00381815	0.05103
ENSG00000103363.14	ELOB	7.58007	0.0712642	0.0522608	8.35741	0.00384117	0.0512701
ENSG00000168300.14	PCMTD1	1.18825	0.0979252	0.114702	8.35381	0.0038488	0.0513088
ENSG00000174109.5	C16orf91	0.190305	-0.115294	0.169068	8.35245	0.00385168	0.0513088
ENSG00000188107.14	EYS	0.675113	0.52971	0.189402	8.34394	0.00386976	0.0514988
ENSG00000171951.5	SCG2	0.456212	-0.409576	0.201726	8.33312	0.00389288	0.0517554
ENSG00000225569.1	CCT4P2	0.0745491	0.0891423	0.195514	8.32776	0.00390438	0.0518571
ENSG00000198492.16	YTHDF2	1.48666	0.274041	0.102094	8.31917	0.00392289	0.0520516
ENSG00000130255.13	RPL36	11.0895	0.0948453	0.0544137	8.31474	0.00393247	0.0521275
ENSG00000116128.11	BCL9	0.576997	0.389633	0.146844	8.31109	0.00394037	0.0521297
ENSG00000169933.14	FRMPD4	1.22169	-0.408438	0.145044	8.31218	0.00393801	0.0521297
ENSG00000094916.16	CBX5	9.57399	0.156461	0.0557989	8.30637	0.00395062	0.0521757
ENSG00000140463.14	BBS4	0.573555	-0.325377	0.144981	8.30593	0.00395159	0.0521757
ENSG00000141456.15	PELP1	0.278716	-0.186244	0.15337	8.30245	0.00395915	0.052176
ENSG00000162039.15	MEIOB	0.0371294	0.135565	0.180034	8.30236	0.00395935	0.052176
ENSG00000106799.13	TGFBR1	0.740653	0.395462	0.138852	8.29831	0.0039682	0.0522415
ENSG00000196781.15	TLE1	1.18364	0.378176	0.134569	8.28365	0.00400037	0.0526136
ENSG00000134121.10	CHL1	0.0372857	0.0821631	0.219384	8.28034	0.00400765	0.0526581
ENSG00000224016.2	AC092681.1	0.0401943	0.300972	0.213235	8.27738	0.00401419	0.0526926
ENSG00000062485.19	CS	0.72124	0.380759	0.133725	8.26484	0.00404203	0.0529034
ENSG00000165698.16	SPACA9	0.107651	-0.00575532	0.178246	8.26671	0.00403786	0.0529034
ENSG00000143155.13	TIPRL	0.468955	-0.230002	0.142561	8.26542	0.00404074	0.0529034
ENSG00000166200.15	COPS2	0.437705	0.445403	0.153024	8.25904	0.00405496	0.0530213
ENSG00000146707.14	POMZP3	0.0867836	0.391679	0.185036	8.25365	0.00406701	0.0531273
ENSG00000133872.13	SARAF	4.70288	-0.170841	0.0679182	8.24317	0.00409056	0.0533832
ENSG00000184007.21	PTP4A2	1.48784	0.208599	0.096415	8.22881	0.00412307	0.0537554
ENSG00000125457.14	MIF4GD	0.261545	0.446592	0.165527	8.22495	0.00413183	0.0537656
ENSG00000119772.16	DNMT3A	1.18443	-0.303193	0.116539	8.22588	0.00412973	0.0537656
ENSG00000178381.11	ZFAND2A	0.479127	-0.302696	0.143702	8.22314	0.00413595	0.0537674
ENSG00000151320.11	AKAP6	6.42952	0.129293	0.0617605	8.21834	0.0041469	0.0538578
ENSG00000070061.15	ELP1	0.270842	-0.172809	0.151061	8.21445	0.00415581	0.0539215
ENSG00000145555.15	MYO10	0.15535	0.423057	0.171606	8.20974	0.00416662	0.0540098
ENSG00000137267.6	TUBB2A	4.87199	-0.296521	0.112837	8.20689	0.00417315	0.0540426
ENSG00000113269.14	RNF130	2.09163	0.221399	0.0977097	8.19351	0.00420405	0.0543903
ENSG00000075340.23	ADD2	2.18418	-0.238559	0.0848887	8.17024	0.00425833	0.0550398
ENSG00000082805.20	ERC1	4.1924	-0.217372	0.0768754	8.16839	0.00426268	0.0550432
ENSG00000227449.8	FGF7P6	0.134243	-0.0293608	0.16855	8.16562	0.00426918	0.0550745
ENSG00000197323.12	TRIM33	1.66735	0.221701	0.096699	8.15214	0.00430104	0.0554324
ENSG00000171246.6	NPTX1	0.0686533	-0.000968028	0.218214	8.14891	0.00430871	0.0554783
ENSG00000198707.15	CEP290	0.604843	-0.324492	0.13653	8.14253	0.00432388	0.0556205
ENSG00000091592.16	NLRP1	0.271217	-0.164896	0.151456	8.1397	0.00433065	0.0556521
ENSG00000126870.16	WDR60	0.700307	-0.358126	0.13439	8.13805	0.0043346	0.0556521
ENSG00000115053.16	NCL	1.9401	-0.212237	0.0928191	8.13274	0.00434729	0.0557619
ENSG00000167685.15	ZNF444	0.20826	-0.118186	0.16303	8.12516	0.00436552	0.0559426
ENSG00000143190.23	POU2F1	0.741002	0.3731	0.147192	8.1231	0.00437047	0.0559528
ENSG00000182199.11	SHMT2	0.268032	-0.204085	0.167302	8.11446	0.00439135	0.0561668
ENSG00000226950.7	DANCR	1.47143	0.300715	0.107625	8.11256	0.00439595	0.0561723
ENSG00000162521.19	RBBP4	1.16189	0.297046	0.108082	8.10786	0.00440737	0.056265
ENSG00000067057.17	PFKP	0.199041	-0.119235	0.174525	8.10369	0.00441752	0.0563411
ENSG00000136381.13	IREB2	0.632071	0.404401	0.138575	8.09821	0.0044309	0.0564584
ENSG00000059804.16	SLC2A3	0.29776	0.440562	0.154888	8.09434	0.00444038	0.0565257
ENSG00000163374.19	YY1AP1	0.574915	0.40624	0.139802	8.08166	0.00447155	0.0568207
ENSG00000249306.6	LINC01411	0.0399317	0.121438	0.194833	8.08148	0.00447198	0.0568207
ENSG00000170412.17	GPRC5C	0.0354324	0.0926828	0.218727	8.07643	0.00448446	0.0569256
ENSG00000117758.14	STX12	0.567247	-0.253331	0.131443	8.07417	0.00449006	0.0569431
ENSG00000175928.5	LRRN1	0.258688	0.415512	0.161453	8.07136	0.00449704	0.056978
ENSG00000179950.13	PUF60	0.608209	-0.331696	0.14127	8.06129	0.00452211	0.0572418
ENSG00000197467.14	COL13A1	0.172868	-0.0716326	0.156407	8.05706	0.00453266	0.0572679
ENSG00000187790.11	FANCM	0.140732	0.406415	0.177886	8.05872	0.00452853	0.0572679
ENSG00000112902.12	SEMA5A	0.532498	0.565936	0.206951	8.05306	0.00454269	0.0573408
ENSG00000105327.17	BBC3	0.137537	-0.0476958	0.179565	8.0376	0.00458162	0.0577782
ENSG00000224675.1	AC009227.1	0.0476814	0.362957	0.187269	8.02991	0.00460111	0.0579696
ENSG00000135439.11	AGAP2	0.308072	-0.204071	0.157561	8.02091	0.00462404	0.0582041
ENSG00000105948.13	TTC26	0.203133	-0.100564	0.176582	8.01671	0.00463477	0.0582848
ENSG00000108960.9	MMD	2.09814	0.223078	0.0938855	8.00485	0.00466521	0.0585616
ENSG00000253901.1	AC103409.1	0.319508	-0.188306	0.147772	8.00476	0.00466547	0.0585616
ENSG00000167550.11	RHEBL1	0.0703141	0.0562135	0.181864	8.00282	0.00467045	0.0585696
ENSG00000139182.14	CLSTN3	0.628782	-0.323882	0.130968	7.99192	0.00469865	0.0588138
ENSG00000152242.11	C18orf25	0.456165	-0.230511	0.146576	7.9929	0.00469611	0.0588138
ENSG00000108684.14	ASIC2	0.72674	0.490624	0.178284	7.98819	0.00470834	0.0588805
ENSG00000135900.4	MRPL44	0.488857	0.421594	0.150066	7.98319	0.00472138	0.0589888
ENSG00000136261.15	BZW2	1.00264	0.333132	0.125716	7.97657	0.00473866	0.0591499
ENSG00000117461.15	PIK3R3	0.651479	0.381491	0.135043	7.97404	0.0047453	0.059178
ENSG00000153902.14	LGI4	0.0364383	0.332159	0.197028	7.96616	0.004766	0.0593812
ENSG00000107736.20	CDH23	0.045262	0.108609	0.199888	7.95844	0.00478637	0.0595799
ENSG00000167615.16	LENG8	0.248919	-0.145276	0.15628	7.95612	0.0047925	0.0595859
ENSG00000288015.1	AL159156.1	0.0377698	0.0950921	0.215878	7.95492	0.00479569	0.0595859
ENSG00000234456.8	MAGI2-AS3	0.131778	-0.0315386	0.177195	7.95052	0.00480735	0.0596757
ENSG00000167380.16	ZNF226	0.280636	-0.198925	0.15742	7.94592	0.00481959	0.0597727
ENSG00000214432.9	VPS33B-DT	0.0466128	0.105674	0.199143	7.94281	0.00482789	0.0598206
ENSG00000259899.1	AC010333.2	0.268459	-0.163359	0.147801	7.93967	0.00483626	0.0598581
ENSG00000198722.14	UNC13B	0.746295	0.362102	0.135697	7.93835	0.0048398	0.0598581
ENSG00000177879.16	AP3S1	2.404	0.207873	0.0800829	7.93405	0.0048513	0.0599453
ENSG00000049130.16	KITLG	0.221277	-0.220061	0.225208	7.92267	0.00488193	0.0601349
ENSG00000115816.15	CEBPZ	0.445375	-0.27526	0.140505	7.92219	0.0048832	0.0601349
ENSG00000213719.8	CLIC1	0.627671	-0.37666	0.186118	7.91989	0.00488942	0.0601349
ENSG00000134440.12	NARS1	0.811241	-0.356309	0.140699	7.92631	0.00487211	0.0601349
ENSG00000228043.5	AC114763.1	0.731013	-0.296764	0.116636	7.91842	0.00489341	0.0601349
ENSG00000179104.9	TMTC2	3.69834	0.33028	0.119472	7.92107	0.00488624	0.0601349
ENSG00000083896.12	YTHDC1	1.18349	0.316059	0.113289	7.91523	0.00490205	0.0601862
ENSG00000154723.12	ATP5PF	3.58284	0.185578	0.075559	7.90812	0.00492133	0.0603648
ENSG00000163485.17	ADORA1	0.0824059	0.0446558	0.195248	7.90562	0.00492815	0.0603648
ENSG00000196361.10	ELAVL3	3.48552	0.110473	0.0706885	7.90493	0.00493002	0.0603648
ENSG00000143537.13	ADAM15	0.035437	0.122897	0.200596	7.90021	0.00494292	0.0604677
ENSG00000087074.8	PPP1R15A	0.500362	-0.288342	0.148856	7.89155	0.00496663	0.0607028
ENSG00000150753.12	CCT5	0.696682	0.403791	0.154739	7.88276	0.00499083	0.0608881
ENSG00000105392.16	CRX	0.16664	-0.0513285	0.155384	7.8836	0.00498851	0.0608881
ENSG00000065000.18	AP3D1	0.732517	0.360315	0.130207	7.86856	0.00503017	0.0613104
ENSG00000105767.3	CADM4	0.411528	0.441864	0.154582	7.86699	0.00503453	0.0613104
ENSG00000176092.15	CRYBG2	0.320373	-0.18764	0.144548	7.86428	0.00504209	0.0613469
ENSG00000133083.14	DCLK1	9.71064	0.12147	0.0510676	7.85652	0.00506378	0.0615553
ENSG00000159086.15	PAXBP1	0.349384	0.39065	0.151666	7.85214	0.00507605	0.0615934
ENSG00000136169.16	SETDB2	0.143067	-0.0219081	0.174853	7.85248	0.0050751	0.0615934
ENSG00000166833.21	NAV2	10.1759	0.224503	0.0797703	7.83918	0.00511258	0.0619732
ENSG00000130559.19	CAMSAP1	0.978935	0.323457	0.116726	7.83778	0.00511655	0.0619732
ENSG00000197728.11	RPS26	0.396201	-0.200734	0.136812	7.83271	0.00513092	0.0620915
ENSG00000233595.2	MTND2P29	0.134338	0.383804	0.169516	7.82859	0.00514263	0.0621774
ENSG00000109654.15	TRIM2	4.04788	0.192011	0.0695587	7.82415	0.00515527	0.0622211
ENSG00000217801.10	AL390719.1	0.0584596	0.0426347	0.209957	7.82246	0.0051601	0.0622211
ENSG00000090372.15	STRN4	0.592722	0.381111	0.134286	7.82279	0.00515916	0.0622211
ENSG00000112893.9	MAN2A1	1.44062	0.457575	0.170896	7.81342	0.00518597	0.0624772
ENSG00000203950.6	RTL8A	0.796853	0.276775	0.122671	7.80703	0.00520432	0.0625306
ENSG00000070610.14	GBA2	0.397221	0.41694	0.153049	7.80543	0.00520895	0.0625306
ENSG00000166292.12	TMEM100	0.0375073	0.271367	0.225641	7.80712	0.00520409	0.0625306
ENSG00000168785.8	TSPAN5	2.0819	0.233715	0.0971175	7.80583	0.00520781	0.0625306
ENSG00000067601.8	PMS2P4	0.0872652	0.370381	0.181914	7.79237	0.00524674	0.0629282
ENSG00000100644.17	HIF1A	0.9032	0.339552	0.123508	7.78908	0.0052563	0.0629379
ENSG00000113810.16	SMC4	0.118549	-0.0279056	0.184604	7.78888	0.00525688	0.0629379
ENSG00000204406.13	MBD5	2.85161	0.125592	0.0834625	7.78346	0.00527268	0.063071
ENSG00000163738.18	MTHFD2L	0.576439	0.395359	0.15188	7.77238	0.00530511	0.0632657
ENSG00000198792.13	TMEM184B	0.731933	-0.32489	0.131297	7.77149	0.00530773	0.0632657
ENSG00000141959.17	PFKL	0.0786325	0.056478	0.186303	7.77502	0.00529736	0.0632657
ENSG00000254585.5	MAGEL2	0.153797	-0.0639193	0.167101	7.77154	0.00530759	0.0632657
ENSG00000104205.15	SGK3	0.572764	-0.313187	0.137345	7.7694	0.00531388	0.0632831
ENSG00000135314.12	KHDC1	0.149507	0.423043	0.163751	7.76264	0.00533379	0.0634641
ENSG00000234942.3	GRID1-AS1	0.0465768	0.306768	0.214713	7.74826	0.00537643	0.063915
ENSG00000205763.13	RP9P	0.410502	0.429474	0.15021	7.74577	0.00538386	0.063947
ENSG00000070756.16	PABPC1	6.25956	-0.137803	0.0569385	7.73763	0.00540818	0.0640011
ENSG00000125741.4	OPA3	0.190002	0.409936	0.168007	7.7363	0.00541215	0.0640011
ENSG00000095015.6	MAP3K1	0.152904	0.417497	0.177367	7.73877	0.00540475	0.0640011
ENSG00000273073.1	AC073869.3	0.347345	-0.232493	0.1519	7.73918	0.00540353	0.0640011
ENSG00000163888.4	CAMK2N2	0.373285	0.325585	0.143847	7.73655	0.0054114	0.0640011
ENSG00000249679.2	AC106897.2	0.118122	-0.00239407	0.180057	7.72476	0.00544687	0.0643552
ENSG00000105176.18	URI1	1.02853	0.319388	0.116247	7.7085	0.00549613	0.0648803
ENSG00000164924.18	YWHAZ	4.31976	0.0324997	0.0635133	7.70587	0.00550416	0.0649182
ENSG00000116698.21	SMG7	0.565546	0.396415	0.139337	7.70372	0.00551071	0.0649387
ENSG00000057757.10	PITHD1	0.986481	-0.289137	0.112661	7.69685	0.00553172	0.0650227
ENSG00000172348.14	RCAN2	0.582186	-0.28977	0.141907	7.69509	0.00553713	0.0650227
ENSG00000076356.7	PLXNA2	1.68235	0.467011	0.167961	7.69703	0.00553117	0.0650227
ENSG00000060237.17	WNK1	1.38565	-0.263928	0.103138	7.69596	0.00553446	0.0650227
ENSG00000133606.11	MKRN1	1.38577	0.273246	0.0996364	7.69328	0.00554268	0.0650313
ENSG00000164620.9	RELL2	0.19661	-0.0788858	0.168063	7.67489	0.00559945	0.0656402
ENSG00000139668.9	WDFY2	0.876876	-0.304965	0.122428	7.66903	0.00561767	0.0657965
ENSG00000180817.12	PPA1	1.49435	0.253031	0.109856	7.65694	0.00565543	0.0661455
ENSG00000258343.2	AC090001.1	0.722704	-0.297835	0.115629	7.65635	0.00565728	0.0661455
ENSG00000163710.9	PCOLCE2	0.127095	-0.0300109	0.178013	7.64335	0.00569819	0.0665257
ENSG00000012817.15	KDM5D	0.207276	-0.115195	0.166735	7.64289	0.00569967	0.0665257
ENSG00000091664.8	SLC17A6	1.79901	0.281934	0.103064	7.63857	0.00571331	0.0666273
ENSG00000100030.14	MAPK1	1.02445	0.248582	0.124807	7.61727	0.00578119	0.0673607
ENSG00000104979.9	C19orf53	1.69095	-0.0716766	0.0937376	7.61091	0.00580162	0.0675402
ENSG00000112293.15	GPLD1	0.503947	-0.31701	0.148403	7.6051	0.00582033	0.0676889
ENSG00000171723.15	GPHN	5.02565	0.122152	0.0662362	7.60383	0.00582443	0.0676889
ENSG00000129824.16	RPS4Y1	1.72535	0.24629	0.106405	7.59144	0.00586462	0.0680176
ENSG00000160551.11	TAOK1	2.59683	0.105507	0.0849028	7.59044	0.00586785	0.0680176
ENSG00000159461.15	AMFR	0.858614	-0.295505	0.111241	7.59261	0.0058608	0.0680176
ENSG00000112246.9	SIM1	0.881438	0.431896	0.156442	7.58782	0.0058764	0.0680582
ENSG00000036549.13	AC118549.1	0.704982	-0.315463	0.129475	7.58105	0.0058985	0.0682555
ENSG00000119185.12	ITGB1BP1	0.783073	-0.198484	0.118412	7.57909	0.00590492	0.0682712
ENSG00000197982.14	C1orf122	1.95637	0.195068	0.086293	7.56604	0.00594783	0.0686789
ENSG00000162980.17	ARL5A	0.41311	-0.235906	0.139975	7.56527	0.00595037	0.0686789
ENSG00000103653.16	CSK	0.588824	0.389779	0.138272	7.55653	0.00597932	0.068954
ENSG00000171132.14	PRKCE	2.40288	-0.398905	0.149244	7.54675	0.00601184	0.0692106
ENSG00000140350.15	ANP32A	0.5001	0.414294	0.145736	7.5482	0.00600699	0.0692106
ENSG00000213923.12	CSNK1E	1.06926	0.287291	0.110322	7.5451	0.00601736	0.0692151
ENSG00000107341.5	UBE2R2	2.06913	0.245051	0.0910084	7.53704	0.00604433	0.069466
ENSG00000111786.9	SRSF9	2.52544	0.209976	0.086962	7.53215	0.00606074	0.0695267
ENSG00000276832.2	AL354718.3	0.284328	-0.166354	0.146072	7.53379	0.00605523	0.0695267
ENSG00000205309.14	NT5M	0.239967	0.435988	0.158268	7.53086	0.00606508	0.0695267
ENSG00000109339.22	MAPK10	2.57417	0.223035	0.0820061	7.52615	0.00608097	0.0695465
ENSG00000214050.8	FBXO16	0.822474	-0.31962	0.126758	7.52669	0.00607915	0.0695465
ENSG00000198931.10	APRT	0.423987	0.406904	0.153641	7.52576	0.00608228	0.0695465
ENSG00000117906.14	RCN2	2.51414	0.240814	0.0922495	7.52265	0.00609279	0.0696076
ENSG00000203867.8	RBM20	0.0746614	0.0444635	0.210979	7.51994	0.00610197	0.0696321
ENSG00000079691.18	CARMIL1	0.226576	-0.17235	0.182315	7.51897	0.00610527	0.0696321
ENSG00000179195.16	ZNF664	0.660448	0.373728	0.134774	7.51355	0.00612367	0.0697829
ENSG00000019505.8	SYT13	0.642461	-0.330957	0.136321	7.50036	0.00616866	0.0701178
ENSG00000100528.12	CNIH1	1.07617	0.313841	0.117766	7.50137	0.00616522	0.0701178
ENSG00000266412.5	NCOA4	0.849912	0.337593	0.125294	7.50296	0.00615975	0.0701178
ENSG00000089169.15	RPH3A	0.0401899	0.112209	0.198965	7.4821	0.00623154	0.0707575
ENSG00000228221.6	LINC00578	0.150715	-0.0134906	0.151453	7.48097	0.00623543	0.0707575
ENSG00000181704.12	YIPF6	0.618425	0.382309	0.139771	7.47618	0.00625204	0.0708863
ENSG00000114200.10	BCHE	0.270004	-0.273797	0.216963	7.46871	0.00627804	0.0711213
ENSG00000080644.16	CHRNA3	0.144117	0.407646	0.190423	7.46151	0.00630322	0.0713466
ENSG00000251141.6	MRPS30-DT	0.050979	0.0843735	0.198071	7.45621	0.00632178	0.0714966
ENSG00000156298.12	TSPAN7	1.25328	-0.291564	0.11695	7.45385	0.0063301	0.0715026
ENSG00000171208.9	NETO2	0.97779	0.331448	0.131461	7.45304	0.00633292	0.0715026
ENSG00000163536.12	SERPINI1	1.08398	0.434019	0.158975	7.45109	0.00633979	0.0715203
ENSG00000103351.13	CLUAP1	0.253794	0.434253	0.158762	7.44332	0.00636724	0.0716501
ENSG00000278540.5	ACACA	3.26365	0.180454	0.0797163	7.44395	0.00636501	0.0716501
ENSG00000127419.17	TMEM175	0.344218	-0.19051	0.168961	7.44545	0.00635971	0.0716501
ENSG00000099250.18	NRP1	1.57518	-0.430325	0.164697	7.42952	0.00641623	0.0721411
ENSG00000136874.11	STX17	0.197233	-0.0666854	0.167929	7.42279	0.00644029	0.0723375
ENSG00000107263.18	RAPGEF1	1.01453	-0.325167	0.123002	7.42163	0.00644443	0.0723375
ENSG00000142676.14	RPL11	7.87608	0.14935	0.0640248	7.40975	0.00648713	0.0727563
ENSG00000121774.18	KHDRBS1	2.96793	0.200264	0.0780431	7.40758	0.00649497	0.0727837
ENSG00000106459.15	NRF1	0.49358	-0.287735	0.145639	7.39672	0.0065343	0.0731029
ENSG00000104863.12	LIN7B	0.65683	-0.327179	0.133655	7.39743	0.00653172	0.0731029
ENSG00000187416.12	LHFPL3	0.847537	-0.433838	0.167726	7.3939	0.00654455	0.0731568
ENSG00000231738.11	TSPAN19	0.0585292	0.0807584	0.193736	7.38873	0.00656338	0.0733064
ENSG00000067082.15	KLF6	0.737865	-0.235407	0.135722	7.38473	0.00657801	0.0733483
ENSG00000121417.14	ZNF211	0.258973	-0.130696	0.157469	7.38479	0.00657778	0.0733483
ENSG00000116641.17	DOCK7	1.2136	0.21702	0.114895	7.38072	0.00659267	0.0733958
ENSG00000073331.18	ALPK1	0.090889	0.337083	0.184416	7.38059	0.00659315	0.0733958
ENSG00000182307.14	C8orf33	0.533718	-0.284653	0.140641	7.35337	0.00669371	0.0742088
ENSG00000165434.8	PGM2L1	3.64496	0.188582	0.0733022	7.35417	0.00669075	0.0742088
ENSG00000279765.3	AC013394.1	0.043896	0.340133	0.190101	7.35842	0.00667496	0.0742088
ENSG00000165185.14	KIAA1958	1.21791	0.294005	0.117762	7.35493	0.0066879	0.0742088
ENSG00000205659.10	LIN52	0.394642	-0.260423	0.152557	7.35357	0.00669297	0.0742088
ENSG00000168118.11	RAB4A	0.330763	-0.215109	0.150711	7.3509	0.00670291	0.0742497
ENSG00000246067.8	RAB30-DT	0.215119	-0.110784	0.164827	7.34834	0.00671248	0.0742947
ENSG00000053254.15	FOXN3	1.40653	0.303385	0.116839	7.34295	0.00673264	0.0744567
ENSG00000166165.13	CKB	3.20473	0.222237	0.0940964	7.33567	0.00675994	0.0746197
ENSG00000099956.19	SMARCB1	1.66838	0.254511	0.100018	7.33534	0.00676118	0.0746197
ENSG00000166250.12	CLMP	0.412203	0.478036	0.19257	7.33222	0.00677293	0.0746197
ENSG00000259943.1	AL050341.2	0.36595	0.42169	0.149975	7.33166	0.00677506	0.0746197
ENSG00000135643.5	KCNMB4	0.556296	0.405227	0.144781	7.33286	0.00677054	0.0746197
ENSG00000004059.11	ARF5	1.83934	0.220704	0.0979191	7.32729	0.00679152	0.0746791
ENSG00000125170.11	DOK4	0.393038	-0.264038	0.152092	7.32752	0.00679068	0.0746791
ENSG00000164808.16	SPIDR	1.55901	0.271276	0.102807	7.32571	0.00679752	0.0746841
ENSG00000169439.12	SDC2	0.0740846	0.0537214	0.213945	7.32275	0.00680872	0.0747462
ENSG00000138095.19	LRPPRC	1.02143	-0.321869	0.123095	7.32075	0.0068163	0.0747686
ENSG00000183044.12	ABAT	0.817232	-0.338026	0.130642	7.31262	0.0068472	0.0749854
ENSG00000197566.10	ZNF624	0.146213	-0.0257492	0.157803	7.31289	0.00684616	0.0749854
ENSG00000001630.17	CYP51A1	0.165296	-0.00307295	0.15471	7.30799	0.00686489	0.0751181
ENSG00000139372.15	TDG	0.898272	-0.288196	0.114776	7.30467	0.00687756	0.0751348
ENSG00000197265.9	GTF2E2	0.516137	-0.281694	0.132747	7.30521	0.0068755	0.0751348
ENSG00000088256.9	GNA11	0.281955	0.412168	0.155349	7.30074	0.00689264	0.0752386
ENSG00000101298.15	SNPH	0.130527	-0.0222522	0.180032	7.29889	0.00689972	0.075255
ENSG00000167037.18	SGSM1	0.213341	-0.109988	0.175731	7.29543	0.00691304	0.0753393
ENSG00000132849.20	PATJ	1.40462	-0.274607	0.115014	7.28232	0.00696366	0.0758297
ENSG00000143401.15	ANP32E	0.470764	-0.31122	0.159414	7.27942	0.00697492	0.075891
ENSG00000105866.15	SP4	0.305886	0.409908	0.159201	7.27652	0.00698619	0.0759523
ENSG00000065135.11	GNAI3	0.310184	0.437786	0.184134	7.26961	0.0070131	0.0761834
ENSG00000138750.15	NUP54	0.318418	0.406273	0.153925	7.25813	0.00705807	0.0766102
ENSG00000164659.15	KIAA1324L	0.357132	0.416221	0.168791	7.25408	0.007074	0.0767213
ENSG00000120594.17	PLXDC2	1.31766	-0.49639	0.190787	7.25246	0.00708038	0.0767288
ENSG00000135636.14	DYSF	0.0476652	0.0760628	0.208203	7.23938	0.00713216	0.077104
ENSG00000259429.5	UBE2Q2P2	0.313279	0.353451	0.159906	7.2412	0.00712492	0.077104
ENSG00000185347.17	TEDC1	0.0360444	0.108978	0.221633	7.24071	0.00712688	0.077104
ENSG00000139926.15	FRMD6	0.0669358	0.334267	0.206301	7.23421	0.00715273	0.0772026
ENSG00000272888.7	LINC01578	2.33964	0.207921	0.093343	7.23552	0.00714751	0.0772026
ENSG00000124209.4	RAB22A	0.290174	-0.183785	0.156103	7.21986	0.00721015	0.0775739
ENSG00000064225.12	ST3GAL6	0.211889	0.430681	0.180393	7.22107	0.00720528	0.0775739
ENSG00000230534.6	AL392046.1	0.393433	-0.231586	0.138237	7.22338	0.007196	0.0775739
ENSG00000137845.15	ADAM10	0.459655	0.39198	0.152183	7.22024	0.00720862	0.0775739
ENSG00000150787.8	PTS	1.22298	-0.179537	0.101332	7.20719	0.00726121	0.0777227
ENSG00000126016.15	AMOT	0.0823364	0.336693	0.198173	7.20692	0.00726228	0.0777227
ENSG00000125753.14	VASP	0.148565	-0.0477416	0.1773	7.21221	0.00724093	0.0777227
ENSG00000132424.16	PNISR	1.83666	0.214455	0.0968703	7.21368	0.00723499	0.0777227
ENSG00000163104.17	SMARCAD1	1.2247	0.249346	0.119711	7.20642	0.00726434	0.0777227
ENSG00000169139.12	UBE2V2	1.73185	-0.221048	0.0931214	7.20779	0.00725877	0.0777227
ENSG00000164603.12	BMT2	0.245193	0.414947	0.16259	7.21057	0.00724756	0.0777227
ENSG00000205581.11	HMGN1	5.41357	0.164482	0.0612535	7.20324	0.0072772	0.0777668
ENSG00000164082.15	GRM2	0.0707357	0.3821	0.178335	7.20255	0.00728001	0.0777668
ENSG00000130741.11	EIF2S3	3.71644	0.193679	0.0791712	7.19605	0.00730643	0.0779873
ENSG00000067596.11	DHX8	0.252676	0.380836	0.163533	7.19394	0.00731502	0.0780172
ENSG00000169567.11	HINT1	6.56498	0.114368	0.0681266	7.19239	0.00732133	0.0780228
ENSG00000118849.10	RARRES1	0.0786371	0.0661642	0.184871	7.1887	0.00733639	0.0780786
ENSG00000049860.14	HEXB	0.1752	-0.0648172	0.163854	7.18828	0.00733815	0.0780786
ENSG00000259953.2	AL138756.1	0.0508678	0.101284	0.186682	7.18613	0.00734693	0.0781104
ENSG00000104853.16	CLPTM1	0.516122	0.381933	0.144114	7.18289	0.00736022	0.07819
ENSG00000170832.13	USP32	1.3347	0.235345	0.105134	7.17502	0.00739255	0.0784716
ENSG00000165637.13	VDAC2	2.0493	0.0679805	0.0910284	7.17358	0.0073985	0.078473
ENSG00000065413.20	ANKRD44	0.626839	0.390592	0.154512	7.16643	0.00742806	0.0787246
ENSG00000186298.11	PPP1CC	0.999932	0.322438	0.123122	7.16438	0.00743653	0.0787524
ENSG00000244115.1	DNAJC25-GNG10	0.0528404	0.103614	0.177766	7.16102	0.00745049	0.0788383
ENSG00000076924.12	XAB2	0.128974	-0.00676024	0.167725	7.15179	0.00748893	0.0791209
ENSG00000134884.15	ARGLU1	1.4058	-0.264937	0.105117	7.1521	0.00748761	0.0791209
ENSG00000257677.2	LINC02464	0.0619761	0.0902425	0.187674	7.1462	0.00751231	0.0793058
ENSG00000165821.12	SALL2	0.224868	0.419532	0.159241	7.14443	0.00751971	0.0793101
ENSG00000148908.15	RGS10	0.490804	0.417395	0.176932	7.14329	0.00752449	0.0793101
ENSG00000162636.16	FAM102B	0.330438	0.412823	0.159942	7.13813	0.00754619	0.0794254
ENSG00000157985.19	AGAP1	7.41871	0.156692	0.0633173	7.13789	0.00754721	0.0794254
ENSG00000197099.8	AC068631.1	0.0945317	0.37463	0.186747	7.13582	0.00755592	0.079455
ENSG00000254995.4	STX16-NPEPL1	0.0706655	0.120499	0.202575	7.13401	0.00756352	0.0794631
ENSG00000173598.14	NUDT4	0.637171	-0.281655	0.130121	7.13284	0.00756848	0.0794631
ENSG00000182175.14	RGMA	1.05443	0.423036	0.160209	7.12894	0.00758495	0.079514
ENSG00000115946.8	PNO1	0.100203	0.388198	0.177585	7.1289	0.00758512	0.079514
ENSG00000225697.13	SLC26A6	0.0488895	0.0952182	0.214941	7.127	0.00759318	0.0795366
ENSG00000151917.18	BEND6	0.259843	-0.178604	0.165171	7.11853	0.00762912	0.0797891
ENSG00000109572.13	CLCN3	0.814044	-0.315822	0.126614	7.11928	0.00762591	0.0797891
ENSG00000133961.20	NUMB	0.609859	0.355674	0.140415	7.1022	0.00769894	0.0802702
ENSG00000069345.12	DNAJA2	0.676167	0.324763	0.133366	7.10632	0.00768126	0.0802702
ENSG00000197585.10	AC068051.1	0.189724	0.41424	0.161366	7.10386	0.00769182	0.0802702
ENSG00000108518.7	PFN1	3.81282	0.114109	0.0773958	7.10258	0.00769732	0.0802702
ENSG00000122482.21	ZNF644	0.82598	0.300972	0.137405	7.09654	0.00772328	0.0804618
ENSG00000163466.16	ARPC2	4.04418	0.121687	0.0739783	7.08605	0.00776861	0.0808715
ENSG00000166579.15	NDEL1	0.303113	-0.190229	0.156187	7.08444	0.0077756	0.0808818
ENSG00000188846.13	RPL14	4.52914	0.109861	0.0690503	7.08221	0.0077853	0.0809128
ENSG00000197162.9	ZNF785	0.0873572	0.358143	0.185526	7.08099	0.00779058	0.0809128
ENSG00000140416.21	TPM1	1.04283	-0.271143	0.107241	7.07483	0.00781744	0.0811293
ENSG00000261308.2	FIGNL2	0.135449	0.408706	0.164677	7.07206	0.00782953	0.0811922
ENSG00000126432.14	PRDX5	5.2262	-0.0493623	0.0641708	7.07029	0.00783725	0.0812098
ENSG00000151327.12	FAM177A1	1.67896	-0.162839	0.0878388	7.06883	0.00784365	0.0812137
ENSG00000012660.14	ELOVL5	0.778296	0.338838	0.127694	7.06438	0.00786315	0.0813532
ENSG00000112695.11	COX7A2	11.1003	0.106428	0.0510053	7.0479	0.00793584	0.081745
ENSG00000122406.14	RPL5	7.6264	0.126308	0.0620439	7.04754	0.00793741	0.081745
ENSG00000011566.15	MAP4K3	2.02213	-0.0828355	0.0947113	7.04958	0.00792837	0.081745
ENSG00000037241.7	RPL26L1	0.583135	-0.275377	0.130536	7.05113	0.00792151	0.081745
ENSG00000114062.20	UBE3A	1.21491	-0.283311	0.107493	7.04884	0.00793165	0.081745
ENSG00000102710.20	SUPT20H	0.66659	-0.251779	0.126983	7.04838	0.00793371	0.081745
ENSG00000125841.13	NRSN2	0.341574	-0.18693	0.146409	7.04577	0.00794528	0.0817636
ENSG00000105723.12	GSK3A	0.565892	0.269555	0.136881	7.04423	0.00795209	0.0817712
ENSG00000258603.4	AC005225.2	0.116169	0.0127316	0.172493	7.03673	0.00798547	0.0820519
ENSG00000136143.16	SUCLA2	1.02691	0.306781	0.119147	7.035	0.00799318	0.0820686
ENSG00000183914.14	DNAH2	0.478984	-0.157201	0.140972	7.02784	0.00802523	0.0821171
ENSG00000219932.6	RPL12P8	0.142193	0.416213	0.160272	7.02431	0.00804106	0.0821171
ENSG00000143740.14	SNAP47	0.209615	-0.113821	0.168566	7.02938	0.00801831	0.0821171
ENSG00000237289.9	CKMT1B	0.124303	-0.00822198	0.178906	7.0247	0.00803928	0.0821171
ENSG00000231918.1	AC007402.1	0.121412	0.0177247	0.163776	7.02664	0.00803058	0.0821171
ENSG00000153827.13	TRIP12	0.942654	0.287308	0.134961	7.02307	0.00804663	0.0821171
ENSG00000163468.15	CCT3	1.31531	0.270917	0.110892	7.02707	0.00802865	0.0821171
ENSG00000184428.12	TOP1MT	0.136103	-0.0136682	0.166233	7.02811	0.00802401	0.0821171
ENSG00000136492.8	BRIP1	0.0678708	0.366078	0.178759	7.01799	0.00806946	0.0822877
ENSG00000236523.2	NPM1P40	0.0391101	0.156323	0.187832	7.01108	0.0081007	0.082515
ENSG00000135387.21	CAPRIN1	1.29043	0.233592	0.102756	7.01035	0.00810398	0.082515
ENSG00000187323.12	DCC	2.59677	-0.369577	0.143134	7.00809	0.00811422	0.0825569
ENSG00000069188.17	SDK2	0.451775	-0.328234	0.173755	6.99007	0.00819634	0.0833294
ENSG00000141527.18	CARD14	0.367391	-0.189971	0.140024	6.98734	0.00820881	0.0833933
ENSG00000172216.5	CEBPB	0.439872	-0.327843	0.171338	6.98565	0.00821657	0.0834094
ENSG00000197321.14	SVIL	1.17419	0.342478	0.137905	6.97981	0.00824346	0.0836193
ENSG00000164604.12	GPR85	0.897799	-0.30332	0.118923	6.96916	0.00829264	0.0839835
ENSG00000112130.17	RNF8	0.348623	0.350941	0.148003	6.96799	0.00829805	0.0839835
ENSG00000125772.12	GPCPD1	0.277044	0.440453	0.158855	6.96823	0.00829695	0.0839835
ENSG00000136158.12	SPRY2	0.261305	-0.131845	0.187564	6.96525	0.00831077	0.0840491
ENSG00000113273.17	ARSB	0.219593	0.408801	0.175843	6.94335	0.00841313	0.0850206
ENSG00000260260.1	SNHG19	0.442376	0.407666	0.148697	6.93716	0.00844231	0.0852515
ENSG00000135617.4	PRADC1	0.346814	0.399041	0.159749	6.92419	0.00850373	0.0858075
ENSG00000067533.6	RRP15	0.708893	-0.302046	0.135494	6.91589	0.00854332	0.0860274
ENSG00000240590.1	RPSAP48	0.0476494	0.115853	0.191689	6.91561	0.00854467	0.0860274
ENSG00000111962.8	UST	0.0907376	0.00448059	0.193888	6.91804	0.00853303	0.0860274
ENSG00000121741.16	ZMYM2	2.3138	0.17129	0.0883571	6.91167	0.00856351	0.0860352
ENSG00000249937.8	LINC02223	0.294306	0.4115	0.167158	6.91214	0.00856127	0.0860352
ENSG00000189056.14	RELN	0.774315	-0.539519	0.219659	6.91144	0.00856459	0.0860352
ENSG00000176619.13	LMNB2	0.202572	0.424534	0.158919	6.9056	0.00859261	0.0862524
ENSG00000075945.13	KIFAP3	1.57706	-0.229077	0.0948322	6.90231	0.00860845	0.0862829
ENSG00000267767.3	LINC01801	0.0435382	0.276374	0.22205	6.90359	0.00860227	0.0862829
ENSG00000008294.21	SPAG9	1.71776	0.228955	0.0971869	6.89583	0.00863972	0.086532
ENSG00000250337.7	PURPL	0.103386	0.217655	0.225943	6.88709	0.00868205	0.0868269
ENSG00000198039.11	ZNF273	0.214545	-0.0791973	0.161186	6.88818	0.00867675	0.0868269
ENSG00000115468.12	EFHD1	0.0424258	0.120008	0.208184	6.88431	0.00869559	0.0868335
ENSG00000261371.6	PECAM1	0.224793	-0.103771	0.152553	6.88466	0.00869386	0.0868335
ENSG00000119632.4	IFI27L2	0.991644	-0.156468	0.118235	6.88081	0.00871262	0.0868932
ENSG00000241685.10	ARPC1A	1.22195	-0.117217	0.114065	6.88043	0.00871446	0.0868932
ENSG00000181751.10	C5orf30	0.345393	-0.189193	0.142967	6.87314	0.00875007	0.0871838
ENSG00000145391.13	SETD7	0.237476	-0.122173	0.158799	6.86617	0.00878426	0.0873308
ENSG00000132535.19	DLG4	0.720583	-0.287194	0.120326	6.86776	0.00877648	0.0873308
ENSG00000074657.13	ZNF532	0.970392	0.30878	0.119636	6.86722	0.0087791	0.0873308
ENSG00000275131.3	AC241952.2	0.286342	-0.161826	0.148997	6.85329	0.0088478	0.0878977
ENSG00000240694.9	PNMA2	0.453105	-0.177961	0.141417	6.85177	0.00885534	0.0879078
ENSG00000087301.9	TXNDC16	1.09502	0.28608	0.119704	6.84215	0.00890315	0.0883174
ENSG00000028203.18	VEZT	3.18335	0.154761	0.0763398	6.83175	0.00895516	0.0887028
ENSG00000159433.12	STARD9	0.615091	0.359687	0.14322	6.83227	0.00895253	0.0887028
ENSG00000261098.1	AP000766.1	0.0759449	0.379399	0.182199	6.82661	0.00898094	0.0888928
ENSG00000069869.16	NEDD4	0.0917187	0.0439273	0.178708	6.82395	0.00899436	0.0889145
ENSG00000270231.4	NBPF8	0.0413846	0.134715	0.191555	6.82356	0.00899632	0.0889145
ENSG00000239672.7	NME1	1.18468	-0.156412	0.118272	6.81818	0.00902345	0.0889269
ENSG00000102178.13	UBL4A	0.326053	-0.171153	0.153159	6.81848	0.00902194	0.0889269
ENSG00000175322.11	ZNF519	0.231934	0.386697	0.170458	6.82024	0.00901304	0.0889269
ENSG00000249846.7	LINC02021	0.0735284	0.066255	0.188719	6.81808	0.00902396	0.0889269
ENSG00000148925.10	BTBD10	1.66937	-0.235467	0.0898063	6.80298	0.00910057	0.0896087
ENSG00000284727.1	AC116562.4	0.236802	-0.172992	0.191781	6.80183	0.00910644	0.0896087
ENSG00000088727.12	KIF9	0.175336	-0.0512963	0.1665	6.78983	0.00916787	0.0901474
ENSG00000028839.10	TBPL1	1.69724	0.245776	0.0964023	6.78572	0.00918899	0.0902892
ENSG00000042753.11	AP2S1	1.79861	0.171809	0.0885068	6.78264	0.00920488	0.090361
ENSG00000159023.21	EPB41	2.05277	0.153913	0.0999883	6.7817	0.00920971	0.090361
ENSG00000112232.9	KHDRBS2	1.24969	-0.312433	0.133484	6.7736	0.00925159	0.0905847
ENSG00000175756.13	AURKAIP1	1.5986	0.207311	0.100044	6.7721	0.00925939	0.0905847
ENSG00000103342.13	GSPT1	0.695754	0.333477	0.130147	6.77462	0.00924634	0.0905847
ENSG00000165684.4	SNAPC4	0.102981	0.359464	0.17732	6.77214	0.00925919	0.0905847
ENSG00000141429.13	GALNT1	0.561471	0.38478	0.144302	6.76655	0.00928821	0.0908008
ENSG00000106462.10	EZH2	0.690334	0.334041	0.142886	6.7595	0.00932501	0.0910422
ENSG00000198521.11	ZNF43	1.08694	0.326611	0.1362	6.75923	0.00932641	0.0910422
ENSG00000080824.18	HSP90AA1	9.36851	0.194799	0.0802825	6.75768	0.00933453	0.0910555
ENSG00000130024.15	PHF10	0.0947416	0.394399	0.172352	6.74687	0.00939121	0.0915422
ENSG00000143612.20	C1orf43	1.76805	-0.143812	0.0888717	6.7447	0.00940265	0.0915875
ENSG00000213904.9	LIPE-AS1	0.290672	0.434768	0.161002	6.7354	0.00945179	0.0919997
ENSG00000104231.11	ZFAND1	0.460887	-0.258764	0.14135	6.73237	0.0094679	0.09209
ENSG00000104324.16	CPQ	0.0574831	0.0781759	0.19377	6.71301	0.00957122	0.0928418
ENSG00000166913.13	YWHAB	5.5408	-0.0547745	0.0638249	6.71614	0.00955441	0.0928418
ENSG00000100201.21	DDX17	3.01325	0.180785	0.0742189	6.71272	0.00957274	0.0928418
ENSG00000151612.17	ZNF827	2.25141	0.113855	0.0873454	6.7142	0.00956482	0.0928418
ENSG00000275807.1	AC145285.6	0.0378948	0.14043	0.197252	6.7108	0.00958308	0.0928753
ENSG00000183690.13	EFHC2	1.39847	-0.239329	0.0952365	6.70537	0.00961229	0.0930915
ENSG00000122254.7	HS3ST2	1.03874	0.386294	0.152623	6.70256	0.00962748	0.0931716
ENSG00000196262.14	PPIA	5.19781	0.00877611	0.0711939	6.69936	0.00964473	0.0932716
ENSG00000286503.1	AC008462.1	0.0493269	0.320845	0.197729	6.6963	0.00966133	0.0933651
ENSG00000157637.13	SLC38A10	0.165296	0.394093	0.165018	6.69272	0.00968075	0.0934858
ENSG00000187514.16	PTMA	17.2803	0.113262	0.0468589	6.68715	0.00971104	0.0937111
ENSG00000254202.2	AC015522.1	0.0890201	0.0509185	0.172358	6.68446	0.0097257	0.093749
ENSG00000255321.1	AC068389.3	0.0511557	0.365596	0.17236	6.68144	0.00974218	0.093749
ENSG00000104325.7	DECR1	0.22796	0.41774	0.158681	6.68133	0.00974277	0.093749
ENSG00000184990.13	SIVA1	0.427139	0.400173	0.144599	6.68152	0.00974176	0.093749
ENSG00000166441.13	RPL27A	5.63947	-0.0858726	0.0637475	6.67786	0.00976177	0.0937979
ENSG00000103319.12	EEF2K	0.314643	-0.183705	0.158197	6.67799	0.00976105	0.0937979
ENSG00000068745.15	IP6K2	2.4522	0.192531	0.0820716	6.67309	0.00978791	0.093982
ENSG00000138101.18	DTNB	1.68983	-0.245736	0.096998	6.66964	0.00980688	0.0940971
ENSG00000057252.13	SOAT1	0.107055	0.0226221	0.195975	6.66687	0.00982217	0.0941769
ENSG00000119446.14	RBM18	0.162951	0.418354	0.182682	6.66393	0.00983835	0.094265
ENSG00000245870.4	LINC00682	0.656272	0.520044	0.223232	6.65275	0.00990032	0.0947913
ENSG00000260192.3	LINC02240	0.0857243	0.311787	0.219124	6.64776	0.00992807	0.0949895
ENSG00000145494.11	NDUFS6	1.83052	0.220578	0.0955481	6.6384	0.00998038	0.0954223
ENSG00000213585.11	VDAC1	2.19043	0.160942	0.0933551	6.63422	0.0100038	0.0955783
ENSG00000174473.16	GALNTL6	0.595434	0.44612	0.193812	6.63125	0.0100205	0.0956702
ENSG00000147234.10	FRMPD3	0.073821	0.363621	0.19129	6.62843	0.0100364	0.0956861
ENSG00000262919.8	CCNQ	0.276546	-0.17665	0.164308	6.62872	0.0100347	0.0956861
ENSG00000106588.11	PSMA2	1.65342	0.255017	0.109755	6.62576	0.0100514	0.0957083
ENSG00000100154.14	TTC28	5.06085	0.13442	0.0750336	6.6255	0.0100529	0.0957083
ENSG00000166006.13	KCNC2	0.507902	-0.342769	0.17047	6.62315	0.0100662	0.0957673
ENSG00000286016.1	AC079949.3	0.0697402	0.0677326	0.192415	6.61836	0.0100933	0.0959572
ENSG00000124374.9	PAIP2B	0.164811	0.399284	0.175067	6.61668	0.0101028	0.0959799
ENSG00000078369.18	GNB1	6.76073	0.143592	0.0563038	6.61495	0.0101126	0.096006
ENSG00000148358.19	GPR107	0.436847	-0.246466	0.145695	6.61322	0.0101224	0.0960312
ENSG00000196233.13	LCOR	3.0497	0.15828	0.0773352	6.60824	0.0101508	0.0962329
ENSG00000128908.17	INO80	0.585848	-0.280954	0.130334	6.60015	0.010197	0.0966031
ENSG00000204217.14	BMPR2	2.93294	-0.167653	0.0772685	6.59882	0.0102046	0.0966072
ENSG00000205111.8	CDKL4	0.333269	-0.170589	0.142655	6.59693	0.0102155	0.0966418
ENSG00000114391.13	RPL24	6.55984	0.115615	0.0565838	6.58702	0.0102725	0.097025
ENSG00000119729.12	RHOQ	0.151899	-0.031429	0.17243	6.5849	0.0102848	0.097025
ENSG00000184792.16	OSBP2	0.879184	-0.279998	0.127352	6.58597	0.0102786	0.097025
ENSG00000260257.2	AL035071.1	0.960814	-0.302957	0.129612	6.58702	0.0102725	0.097025
ENSG00000169136.11	ATF5	0.254946	-0.218589	0.201418	6.58067	0.0103092	0.0971879
ENSG00000114902.14	SPCS1	1.31068	0.168969	0.105174	6.57898	0.010319	0.0972122
ENSG00000204568.12	MRPS18B	0.598809	-0.288562	0.132749	6.57553	0.010339	0.0972557
ENSG00000155749.12	FLACC1	0.036318	0.313957	0.206868	6.57445	0.0103453	0.0972557
ENSG00000168701.19	TMEM208	0.671889	-0.315867	0.136765	6.57598	0.0103364	0.0972557
ENSG00000130643.9	CALY	0.529313	-0.225715	0.147066	6.57107	0.010365	0.0973529
ENSG00000197620.11	CXorf40A	0.1159	0.399722	0.172221	6.57019	0.0103701	0.0973529
ENSG00000125814.17	NAPB	0.879084	-0.285245	0.11934	6.56572	0.0103962	0.0975302
ENSG00000167566.17	NCKAP5L	0.377364	-0.22426	0.148273	6.56118	0.0104227	0.0977111
ENSG00000146648.18	EGFR	0.0390628	0.112457	0.20538	6.55847	0.0104386	0.0977243
ENSG00000204435.13	CSNK2B	1.03399	0.27465	0.120608	6.55932	0.0104336	0.0977243
ENSG00000164032.12	H2AZ1	5.12918	-0.127953	0.0643416	6.55385	0.0104658	0.0977825
ENSG00000100485.12	SOS2	1.49054	0.263595	0.110621	6.55371	0.0104666	0.0977825
ENSG00000106236.4	NPTX2	0.0666638	0.100168	0.19838	6.55465	0.0104611	0.0977825
ENSG00000182154.8	MRPL41	2.06378	0.202677	0.0866012	6.55214	0.0104758	0.0978009
ENSG00000179242.16	CDH4	2.45981	-0.334422	0.132908	6.54198	0.0105358	0.0981571
ENSG00000203644.3	AC083799.1	0.052097	0.309459	0.205793	6.54311	0.0105291	0.0981571
ENSG00000168216.13	LMBRD1	0.909821	0.284842	0.131487	6.5441	0.0105233	0.0981571
ENSG00000109436.8	TBC1D9	1.18468	-0.283053	0.112762	6.54039	0.0105452	0.0981771
ENSG00000183255.12	PTTG1IP	0.711825	0.35705	0.139675	6.53211	0.0105944	0.0984989
ENSG00000128268.12	MGAT3	0.562808	-0.326885	0.161021	6.53228	0.0105934	0.0984989
ENSG00000242173.10	ARHGDIG	1.01702	-0.0922555	0.12056	6.52266	0.0106508	0.0989551
ENSG00000274956.2	NKAIN3-IT1	0.385476	0.40941	0.155722	6.51791	0.0106793	0.0991515
ENSG00000110492.15	MDK	1.4081	0.313501	0.1313	6.51427	0.0107012	0.0992593
ENSG00000196591.12	HDAC2	3.74752	0.202353	0.0806087	6.51353	0.0107057	0.0992593
ENSG00000112981.5	NME5	0.263984	-0.10136	0.174678	6.51169	0.0107168	0.0992942
ENSG00000161542.16	PRPSAP1	0.644347	-0.287367	0.128513	6.50812	0.0107383	0.099425
ENSG00000143756.12	FBXO28	0.454529	0.405353	0.165971	6.50677	0.0107464	0.0994322
ENSG00000112763.17	BTN2A1	0.165713	-0.0420543	0.165053	6.50228	0.0107736	0.0996155
ENSG00000168872.17	DDX19A	0.135357	0.398082	0.16863	6.50082	0.0107825	0.099629
ENSG00000047579.19	DTNBP1	0.488923	-0.266659	0.140085	6.49437	0.0108216	0.0999223
ENSG00000285756.2	BX890604.2	0.553841	0.37921	0.144481	6.48924	0.0108529	0.100143
ENSG00000165996.14	HACD1	0.148458	-0.014953	0.164309	6.48764	0.0108627	0.100164
ENSG00000062650.19	WAPL	0.441288	0.383734	0.146523	6.47873	0.0109173	0.100233
ENSG00000170113.16	NIPA1	0.462414	0.392666	0.152607	6.48386	0.0108858	0.100233
ENSG00000185634.12	SHC4	1.01672	-0.304265	0.128802	6.48076	0.0109049	0.100233
ENSG00000176871.8	WSB2	2.28642	-0.157235	0.0830077	6.47793	0.0109222	0.100233
ENSG00000132434.9	LANCL2	0.57484	0.220731	0.155367	6.47795	0.0109221	0.100233
ENSG00000139180.11	NDUFA9	0.277728	0.387336	0.163283	6.48339	0.0108887	0.100233
ENSG00000187735.14	TCEA1	1.76467	-0.225726	0.093792	6.47982	0.0109106	0.100233
ENSG00000163960.12	UBXN7	0.825433	-0.256459	0.124638	6.47478	0.0109416	0.100343
ENSG00000198929.13	NOS1AP	0.717566	0.405795	0.165003	6.46919	0.0109761	0.100505
ENSG00000253368.4	TRNP1	0.288396	0.403645	0.156688	6.46827	0.0109817	0.100505
ENSG00000230453.9	ANKRD18B	0.0423313	0.136158	0.195947	6.4683	0.0109816	0.100505
ENSG00000132376.20	INPP5K	0.191986	0.407603	0.16327	6.46617	0.0109948	0.100521
ENSG00000230590.11	FTX	9.7836	0.0131028	0.0555049	6.46559	0.0109983	0.100521
ENSG00000261377.5	PDCD6IPP2	0.269306	0.418904	0.164757	6.45817	0.0110444	0.100873
ENSG00000125352.5	RNF113A	0.134859	0.00642556	0.175904	6.45505	0.0110637	0.100982
ENSG00000164076.17	CAMKV	0.443519	0.392244	0.152633	6.45157	0.0110855	0.101043
ENSG00000221983.7	UBA52	4.4026	0.0997119	0.0710769	6.45175	0.0110843	0.101043
ENSG00000101182.15	PSMA7	3.69546	0.196469	0.0914262	6.43947	0.0111612	0.101611
ENSG00000164306.11	PRIMPOL	0.189806	0.399148	0.174092	6.43921	0.0111628	0.101611
ENSG00000091106.19	NLRC4	0.0740933	0.0850043	0.195418	6.4356	0.0111855	0.101749
ENSG00000128245.15	YWHAH	5.70425	-0.124846	0.0711373	6.43244	0.0112055	0.101826
ENSG00000286190.1	AC055839.2	0.14075	0.398964	0.166666	6.43187	0.0112091	0.101826
ENSG00000187134.14	AKR1C1	0.30327	-0.169458	0.163199	6.43022	0.0112195	0.101852
ENSG00000176401.5	EID2B	0.19814	-0.0749859	0.159758	6.42697	0.01124	0.101969
ENSG00000118971.8	CCND2	0.0515387	0.116785	0.21299	6.4192	0.0112893	0.102348
ENSG00000188229.6	TUBB4B	0.481742	-0.100102	0.160461	6.41717	0.0113022	0.102396
ENSG00000152217.19	SETBP1	5.17555	0.19236	0.0858453	6.41403	0.0113222	0.102508
ENSG00000279025.1	AL356863.1	0.0437547	0.311591	0.203227	6.41056	0.0113443	0.10264
ENSG00000189046.11	ALKBH2	0.16621	-0.0593938	0.177867	6.40861	0.0113568	0.102677
ENSG00000083937.9	CHMP2B	0.189544	-0.10407	0.181056	6.40731	0.0113651	0.102677
ENSG00000161904.12	LEMD2	0.144846	-0.0214123	0.165398	6.40635	0.0113713	0.102677
ENSG00000164300.17	SERINC5	0.244265	-0.104906	0.152858	6.39724	0.0114298	0.102792
ENSG00000066044.15	ELAVL1	0.577324	0.363282	0.143041	6.40062	0.011408	0.102792
ENSG00000111897.7	SERINC1	2.37092	0.199944	0.0835262	6.40026	0.0114103	0.102792
ENSG00000102978.13	POLR2C	0.222002	0.404795	0.160938	6.39797	0.0114251	0.102792
ENSG00000198887.9	SMC5	0.5531	-0.20554	0.138434	6.3988	0.0114198	0.102792
ENSG00000196588.16	MRTFA	2.58964	-0.192664	0.0912963	6.401	0.0114056	0.102792
ENSG00000176428.6	VPS37D	0.162955	0.404346	0.163381	6.39142	0.0114673	0.103061
ENSG00000084444.14	FAM234B	1.086	-0.321634	0.129646	6.38147	0.0115318	0.103502
ENSG00000154945.7	ANKRD40	0.429062	-0.230035	0.14948	6.3824	0.0115257	0.103502
ENSG00000260625.3	AC026471.2	0.0425151	0.137839	0.223691	6.3763	0.0115655	0.103735
ENSG00000125356.7	NDUFA1	2.16812	-0.184912	0.0876209	6.37277	0.0115885	0.103873
ENSG00000101972.18	STAG2	0.64795	0.356745	0.144977	6.36544	0.0116364	0.104233
ENSG00000072682.18	P4HA2	0.0572808	0.0915009	0.194472	6.35476	0.0117067	0.104742
ENSG00000114503.11	NCBP2	0.941667	0.286263	0.119516	6.35444	0.0117088	0.104742
ENSG00000152527.14	PLEKHH2	0.0533884	0.108631	0.216638	6.34865	0.0117471	0.105015
ENSG00000250303.4	LINC02762	0.506541	-0.274921	0.140611	6.34477	0.0117728	0.105175
ENSG00000100938.17	GMPR2	0.262126	-0.104691	0.150355	6.34209	0.0117906	0.105264
ENSG00000104131.13	EIF3J	0.574634	-0.244839	0.13426	6.33908	0.0118106	0.105304
ENSG00000117016.10	RIMS3	0.772748	-0.259434	0.127879	6.33963	0.011807	0.105304
ENSG00000100445.17	SDR39U1	0.534834	0.355327	0.145812	6.33531	0.0118358	0.105458
ENSG00000106803.10	SEC61B	2.28459	0.180271	0.0837198	6.32894	0.0118783	0.105697
ENSG00000011258.16	MBTD1	0.843821	0.284613	0.14122	6.32932	0.0118758	0.105697
ENSG00000123416.15	TUBA1B	1.68601	-0.19638	0.127856	6.32564	0.0119004	0.10571
ENSG00000169738.7	DCXR	1.1411	-0.197521	0.108722	6.32545	0.0119017	0.10571
ENSG00000026297.15	RNASET2	0.0879868	0.0393453	0.191621	6.32523	0.0119032	0.10571
ENSG00000083123.15	BCKDHB	0.367699	-0.212634	0.154888	6.32353	0.0119146	0.105741
ENSG00000111596.12	CNOT2	1.39155	0.137911	0.104846	6.31763	0.0119543	0.106024
ENSG00000154582.16	ELOC	2.03684	-0.128522	0.0845836	6.31338	0.011983	0.106209
ENSG00000125430.9	HS3ST3B1	0.378089	-0.321232	0.213833	6.29133	0.012133	0.106892
ENSG00000165280.16	VCP	1.05847	0.259138	0.115996	6.29744	0.0120913	0.106892
ENSG00000125247.15	TMTC4	0.772954	0.335938	0.133487	6.29489	0.0121087	0.106892
ENSG00000179292.5	TMEM151A	0.140144	-0.00166926	0.170768	6.29432	0.0121125	0.106892
ENSG00000245384.2	CXXC4-AS1	0.0863288	0.363046	0.190555	6.29734	0.0120919	0.106892
ENSG00000135002.12	RFK	0.882283	-0.233867	0.114754	6.2913	0.0121332	0.106892
ENSG00000116793.16	PHTF1	1.58072	0.256392	0.103219	6.29603	0.0121009	0.106892
ENSG00000088538.13	DOCK3	4.84821	0.0139143	0.0623365	6.29039	0.0121395	0.106892
ENSG00000137821.11	LRRC49	0.892509	0.257827	0.137942	6.29977	0.0120754	0.106892
ENSG00000166260.11	COX11	0.172909	-0.0113144	0.15692	6.29352	0.012118	0.106892
ENSG00000184277.13	TM2D3	0.953042	-0.289227	0.118226	6.28755	0.0121589	0.106994
ENSG00000075618.18	FSCN1	1.73244	0.221546	0.0955539	6.28449	0.0121799	0.107039
ENSG00000273540.4	AGBL1	0.0694677	0.08123	0.190976	6.28524	0.0121747	0.107039
ENSG00000271860.7	AL589740.1	0.298019	0.428383	0.204651	6.28115	0.0122029	0.107171
ENSG00000178927.18	CYBC1	0.301943	0.407514	0.156301	6.27707	0.012231	0.107348
ENSG00000226990.1	AC025946.1	0.1082	0.0446414	0.164569	6.27486	0.0122463	0.107412
ENSG00000172270.19	BSG	2.20724	0.213661	0.0924531	6.27234	0.0122637	0.107495
ENSG00000090020.11	SLC9A1	0.129249	-0.00985805	0.190258	6.26734	0.0122984	0.107729
ENSG00000181722.16	ZBTB20	1.55407	0.159676	0.117936	6.26299	0.0123286	0.107924
ENSG00000133401.16	PDZD2	0.748719	0.372117	0.159189	6.26151	0.0123389	0.107943
ENSG00000147138.2	GPR174	0.0385466	0.329288	0.199482	6.25745	0.0123672	0.108051
ENSG00000110442.12	COMMD9	0.728906	0.340475	0.137067	6.25817	0.0123622	0.108051
ENSG00000089041.17	P2RX7	0.0811372	0.0748623	0.20493	6.25262	0.0124009	0.108275
ENSG00000140575.13	IQGAP1	0.52289	-0.25069	0.150244	6.24516	0.0124533	0.108662
ENSG00000039560.14	RAI14	1.1739	0.367702	0.152121	6.23926	0.0124949	0.108955
ENSG00000174574.16	AKIRIN1	2.05379	-0.187274	0.0838427	6.23762	0.0125064	0.108985
ENSG00000116133.13	DHCR24	0.836744	0.324408	0.133457	6.23581	0.0125192	0.109026
ENSG00000184602.6	SNN	1.15991	0.274503	0.112591	6.23112	0.0125524	0.109244
ENSG00000174010.9	KLHL15	0.0987242	0.0427518	0.187896	6.22975	0.0125621	0.109258
ENSG00000135447.17	PPP1R1A	2.14252	-0.118185	0.0906499	6.21901	0.0126386	0.109429
ENSG00000076641.4	PAG1	0.395845	-0.242719	0.159557	6.22201	0.0126172	0.109429
ENSG00000140538.16	NTRK3	0.492034	0.441135	0.181605	6.21912	0.0126378	0.109429
ENSG00000134851.13	TMEM165	1.19047	0.258791	0.112308	6.22088	0.0126252	0.109429
ENSG00000074696.13	HACD3	2.70991	0.190905	0.0964634	6.22114	0.0126234	0.109429
ENSG00000162105.19	SHANK2	1.83955	-0.233387	0.0965603	6.22456	0.012599	0.109429
ENSG00000241859.7	ANOS2P	0.906651	0.250433	0.13634	6.22051	0.0126279	0.109429
ENSG00000159131.17	GART	0.306396	-0.145312	0.149466	6.21208	0.0126881	0.109787
ENSG00000170846.17	AC093323.1	0.159933	-0.0227355	0.160823	6.2107	0.012698	0.109803
ENSG00000188342.12	GTF2F2	1.31772	0.258227	0.127613	6.2084	0.0127145	0.109804
ENSG00000113758.13	DBN1	0.743875	0.30051	0.130547	6.20874	0.0127121	0.109804
ENSG00000151135.10	TMEM263	0.119524	0.0231377	0.169854	6.20342	0.0127503	0.110043
ENSG00000130731.16	METTL26	1.04203	-0.220605	0.10948	6.18723	0.0128676	0.110894
ENSG00000102181.21	CD99L2	0.573651	-0.288346	0.145418	6.18639	0.0128736	0.110894
ENSG00000110497.14	AMBRA1	0.935695	0.299431	0.125262	6.18787	0.0128629	0.110894
ENSG00000159388.6	BTG2	0.0696819	0.344539	0.199798	6.18212	0.0129047	0.111091
ENSG00000159176.14	CSRP1	0.0951276	0.0648562	0.180283	6.17915	0.0129264	0.111207
ENSG00000159685.10	CHCHD6	0.998795	-0.252897	0.110426	6.17424	0.0129624	0.111374
ENSG00000162104.10	ADCY9	1.35566	0.269403	0.118043	6.17473	0.0129587	0.111374
ENSG00000225526.4	MKRN2OS	0.0700668	0.0636023	0.216835	6.17111	0.0129853	0.1115
ENSG00000174444.15	RPL4	7.61719	0.0374319	0.0580659	6.16796	0.0130084	0.111556
ENSG00000100124.15	ANKRD54	0.702665	-0.288639	0.131676	6.16809	0.0130075	0.111556
ENSG00000184216.14	IRAK1	0.183577	-0.0651691	0.167829	6.16676	0.0130173	0.111561
ENSG00000117862.12	TXNDC12	0.0694533	0.0916615	0.172489	6.16309	0.0130443	0.111658
ENSG00000262655.4	SPON1	0.131849	-0.00932867	0.172702	6.16298	0.0130451	0.111658
ENSG00000166136.16	NDUFB8	2.82601	-0.0685474	0.08212	6.15763	0.0130846	0.111925
ENSG00000231925.11	TAPBP	0.19502	-0.0648175	0.16986	6.14906	0.0131482	0.112397
ENSG00000212694.8	LINC01089	0.212591	0.373247	0.164017	6.14171	0.013203	0.112794
ENSG00000001036.13	FUCA2	0.0485817	0.119569	0.184653	6.13783	0.013232	0.112841
ENSG00000169230.10	PRELID1	1.31118	0.159743	0.104867	6.13739	0.0132352	0.112841
ENSG00000090238.11	YPEL3	0.771404	0.310391	0.128402	6.1365	0.0132419	0.112841
ENSG00000118946.12	PCDH17	1.09186	-0.385684	0.161805	6.13788	0.0132316	0.112841
ENSG00000285940.2	AC009899.1	0.47964	-0.240407	0.144692	6.13332	0.0132658	0.112973
ENSG00000073008.15	PVR	0.113092	0.0142835	0.180961	6.13156	0.013279	0.113014
ENSG00000174915.12	PTDSS2	0.250011	-0.124773	0.15817	6.12867	0.0133007	0.113056
ENSG00000104967.7	NOVA2	1.16753	0.272843	0.117547	6.12901	0.0132981	0.113056
ENSG00000236404.10	VLDLR-AS1	0.80833	-0.384659	0.165583	6.12639	0.0133179	0.113068
ENSG00000157890.17	MEGF11	0.406065	0.433752	0.187222	6.12625	0.0133189	0.113068
ENSG00000105968.18	H2AZ2	0.677838	0.33682	0.135559	6.11843	0.013378	0.113498
ENSG00000198382.9	UVRAG	1.3678	-0.240293	0.10859	6.1172	0.0133873	0.113506
ENSG00000136295.15	TTYH3	0.626027	0.271792	0.130749	6.11597	0.0133966	0.113513
ENSG00000225339.4	AL354740.1	0.172989	-0.0207254	0.180832	6.10788	0.0134581	0.113962
ENSG00000187742.14	SECISBP2	1.08651	0.271948	0.113483	6.09846	0.0135299	0.114499
ENSG00000166501.14	PRKCB	4.72614	0.254539	0.105162	6.09726	0.0135391	0.114505
ENSG00000180592.16	SKIDA1	0.288072	0.430449	0.17934	6.09583	0.0135502	0.114526
ENSG00000130818.12	ZNF426	0.219385	0.39479	0.160659	6.09227	0.0135775	0.114685
ENSG00000197958.13	RPL12	7.08005	0.0711458	0.0663409	6.08696	0.0136183	0.114959
ENSG00000138606.19	SHF	0.337703	0.410921	0.160218	6.0858	0.0136273	0.114962
ENSG00000188290.10	HES4	0.859329	0.276551	0.126662	6.08208	0.013656	0.115132
ENSG00000130522.5	JUND	1.96369	-0.0749188	0.0880877	6.07284	0.0137276	0.115647
ENSG00000234162.3	AC009505.1	0.0551165	0.349941	0.189228	6.07199	0.0137342	0.115647
ENSG00000214413.8	BBIP1	0.83023	-0.214757	0.119158	6.06928	0.0137553	0.115753
ENSG00000091039.17	OSBPL8	2.94013	0.181669	0.074545	6.06554	0.0137844	0.115896
ENSG00000104833.12	TUBB4A	0.715188	-0.111439	0.126386	6.06488	0.0137896	0.115896
ENSG00000174482.10	LINGO2	3.4634	-0.271893	0.112947	6.05912	0.0138347	0.11613
ENSG00000172382.10	PRSS27	0.0497246	0.268684	0.226082	6.06019	0.0138262	0.11613
ENSG00000137872.16	SEMA6D	14.0945	0.160396	0.0687664	6.05683	0.0138526	0.11618
ENSG00000116991.10	SIPA1L2	2.07701	0.254489	0.112461	6.05616	0.0138579	0.11618
ENSG00000175334.8	BANF1	1.36318	0.216708	0.102607	6.04964	0.0139091	0.116537
ENSG00000182117.5	NOP10	2.33865	-0.13249	0.083586	6.04712	0.013929	0.116632
ENSG00000148484.18	RSU1	0.792328	0.225737	0.130105	6.04123	0.0139756	0.116949
ENSG00000158417.11	EIF5B	0.308045	0.393292	0.153674	6.03708	0.0140084	0.117151
ENSG00000140988.16	RPS2	24.0208	0.109793	0.0545672	6.03479	0.0140266	0.11723
ENSG00000116117.18	PARD3B	0.160166	0.373504	0.214433	6.03114	0.0140556	0.117237
ENSG00000228839.5	PIK3IP1-AS1	0.0764052	0.0841602	0.171896	6.0311	0.014056	0.117237
ENSG00000036257.13	CUL3	0.934153	0.28875	0.120847	6.03032	0.0140622	0.117237
ENSG00000221955.10	SLC12A8	0.0530831	0.106622	0.212081	6.03278	0.0140426	0.117237
ENSG00000100852.13	ARHGAP5	0.476199	-0.0905087	0.144909	6.02642	0.0140933	0.117351
ENSG00000018408.14	WWTR1	0.0882924	0.0437271	0.206202	6.02737	0.0140857	0.117351
ENSG00000172062.16	SMN1	0.117554	0.0338802	0.157355	6.02508	0.014104	0.117368
ENSG00000111647.13	UHRF1BP1L	0.518975	-0.209934	0.141382	6.02332	0.0141181	0.117413
ENSG00000081019.13	RSBN1	0.352627	0.391579	0.15542	6.019	0.0141527	0.117628
ENSG00000116017.11	ARID3A	1.86475	0.262629	0.10796	6.01629	0.0141744	0.117736
ENSG00000242485.6	MRPL20	1.05196	-0.208381	0.111402	6.01379	0.0141945	0.11783
ENSG00000103257.9	SLC7A5	0.476833	-0.219699	0.153163	6.01044	0.0142215	0.117869
ENSG00000152578.13	GRIA4	2.27607	0.265705	0.11821	6.00944	0.0142296	0.117869
ENSG00000188994.13	ZNF292	1.95847	0.17543	0.0885135	6.00887	0.0142341	0.117869
ENSG00000182173.13	TSEN54	0.163792	0.396093	0.171331	6.01154	0.0142126	0.117869
ENSG00000205485.13	AC004980.1	0.603285	0.304824	0.139471	6.00697	0.0142494	0.117923
ENSG00000070831.17	CDC42	10.4085	0.174603	0.0737197	5.9979	0.0143229	0.118168
ENSG00000109680.11	TBC1D19	0.934244	-0.11764	0.126263	5.9996	0.0143091	0.118168
ENSG00000261884.2	AC040162.1	0.0568025	0.28689	0.215203	6.00201	0.0142896	0.118168
ENSG00000160783.19	PMF1	0.31247	-0.20428	0.164827	5.99832	0.0143195	0.118168
ENSG00000173875.13	ZNF791	0.0357937	0.140238	0.192208	5.99892	0.0143146	0.118168
ENSG00000141447.18	OSBPL1A	1.29937	-0.268049	0.112639	5.99184	0.0143722	0.118503
ENSG00000101439.9	CST3	0.534487	-0.0903807	0.161331	5.98685	0.0144129	0.118766
ENSG00000116954.8	RRAGC	0.0901761	0.0483922	0.181023	5.98564	0.0144228	0.118775
ENSG00000121989.15	ACVR2A	2.77681	0.166977	0.0826108	5.98242	0.0144491	0.118919
ENSG00000145632.15	PLK2	0.174281	-0.0789444	0.189784	5.97849	0.0144814	0.118983
ENSG00000163041.11	H3-3A	2.71307	-0.110959	0.0801999	5.97862	0.0144803	0.118983
ENSG00000253488.1	SINHCAFP3	0.10558	0.0435402	0.168024	5.97824	0.0144835	0.118983
ENSG00000171827.10	ZNF570	0.176107	0.40065	0.17114	5.97671	0.014496	0.119014
ENSG00000095380.11	NANS	0.276265	-0.115823	0.167349	5.96993	0.0145519	0.119274
ENSG00000133958.13	UNC79	3.18064	0.15744	0.0828979	5.97017	0.0145499	0.119274
ENSG00000120129.6	DUSP1	0.313522	0.39559	0.155795	5.96964	0.0145543	0.119274
ENSG00000213930.11	GALT	0.194716	-0.0458695	0.165383	5.96708	0.0145754	0.119375
ENSG00000142534.7	RPS11	6.63193	0.0995798	0.0595648	5.96069	0.0146284	0.119736
ENSG00000148053.16	NTRK2	1.01589	-0.31596	0.141846	5.95821	0.0146489	0.119758
ENSG00000198933.9	TBKBP1	0.193716	-0.0393574	0.15864	5.95897	0.0146426	0.119758
ENSG00000116044.16	NFE2L2	0.401226	-0.225584	0.152646	5.95207	0.0147	0.120031
ENSG00000183049.12	CAMK1D	2.02275	0.258395	0.110664	5.95211	0.0146997	0.120031
ENSG00000115738.10	ID2	0.541255	-0.337923	0.16776	5.95039	0.014714	0.120073
ENSG00000130590.14	SAMD10	0.337878	-0.221606	0.162863	5.9481	0.0147332	0.120156
ENSG00000170946.15	DNAJC24	0.20557	-0.0616876	0.159636	5.94573	0.014753	0.120245
ENSG00000156050.9	FAM161B	0.106028	0.0476661	0.182517	5.93424	0.0148494	0.120958
ENSG00000172809.13	RPL38	9.4946	-0.080569	0.0533267	5.93213	0.0148673	0.120982
ENSG00000105619.13	TFPT	0.275983	-0.140406	0.157363	5.93176	0.0148704	0.120982
ENSG00000102882.12	MAPK3	0.290672	0.343252	0.150251	5.92419	0.0149344	0.12143
ENSG00000156482.11	RPL30	4.25924	0.058101	0.0668536	5.92212	0.014952	0.121431
ENSG00000145293.16	ENOPH1	0.761969	-0.273354	0.119998	5.92206	0.0149525	0.121431
ENSG00000095787.22	WAC	1.63577	0.211882	0.110205	5.91986	0.0149711	0.121509
ENSG00000245532.9	NEAT1	0.253236	-0.105173	0.17305	5.91688	0.0149965	0.121568
ENSG00000143061.17	IGSF3	0.369103	-0.157367	0.158014	5.91695	0.0149959	0.121568
ENSG00000149212.11	SESN3	0.242115	0.411726	0.159619	5.91262	0.0150328	0.121789
ENSG00000108578.15	BLMH	0.308631	0.366253	0.150383	5.90974	0.0150574	0.121842
ENSG00000188859.6	FAM78B	0.306468	0.364805	0.163	5.91073	0.0150489	0.121842
ENSG00000260071.2	AC012178.1	0.0647195	0.278001	0.224923	5.90541	0.0150945	0.122069
ENSG00000171735.19	CAMTA1	6.35253	0.10627	0.0601845	5.90295	0.0151155	0.122166
ENSG00000151743.11	AMN1	0.870044	-0.273745	0.123171	5.89657	0.0151704	0.122536
ENSG00000139318.8	DUSP6	0.39586	-0.0905386	0.167937	5.889	0.0152357	0.122916
ENSG00000008300.17	CELSR3	0.173101	0.403178	0.168129	5.88927	0.0152334	0.122916
ENSG00000143126.8	CELSR2	0.323882	0.403746	0.16202	5.88659	0.0152566	0.123011
ENSG00000129596.5	CDO1	0.515182	0.370252	0.146895	5.88224	0.0152943	0.123241
ENSG00000142798.20	HSPG2	0.348294	0.390603	0.147865	5.87947	0.0153185	0.123259
ENSG00000241962.9	AC079447.1	0.492841	0.325964	0.150257	5.87884	0.015324	0.123259
ENSG00000177853.14	ZNF518A	1.13836	0.235676	0.117385	5.87885	0.0153239	0.123259
ENSG00000187672.13	ERC2	6.61942	0.111297	0.0626278	5.87611	0.0153477	0.123376
ENSG00000149346.15	SLX4IP	0.632192	-0.272031	0.141151	5.87434	0.0153632	0.123427
ENSG00000163312.11	HELQ	0.232341	-0.066967	0.154396	5.87239	0.0153802	0.12349
ENSG00000086061.16	DNAJA1	2.59133	0.220645	0.0984436	5.86666	0.0154303	0.123819
ENSG00000137171.15	KLC4	0.204882	-0.0634524	0.157063	5.86537	0.0154416	0.123836
ENSG00000165029.16	ABCA1	0.282321	0.403258	0.192402	5.86242	0.0154675	0.123922
ENSG00000089280.18	FUS	1.15778	-0.236546	0.106326	5.86205	0.0154708	0.123922
ENSG00000205922.4	ONECUT3	5.46067	-0.242002	0.101121	5.85896	0.015498	0.123993
ENSG00000130304.17	SLC27A1	0.109108	0.0501513	0.200525	5.85943	0.0154938	0.123993
ENSG00000104679.11	R3HCC1	0.580561	0.27015	0.132602	5.8546	0.0155364	0.124212
ENSG00000287976.1	AL445123.2	0.228909	0.398379	0.172883	5.85376	0.0155438	0.124212
ENSG00000100554.12	ATP6V1D	0.886991	-0.112103	0.115671	5.85188	0.0155604	0.124271
ENSG00000126267.11	COX6B1	3.9634	0.117837	0.0747836	5.84891	0.0155867	0.124309
ENSG00000023171.18	GRAMD1B	0.288398	-0.167033	0.168074	5.84667	0.0156066	0.124309
ENSG00000072110.13	ACTN1	0.256652	-0.120445	0.167165	5.84761	0.0155982	0.124309
ENSG00000213096.10	AC092279.1	1.51206	0.282098	0.121255	5.8502	0.0155753	0.124309
ENSG00000179399.15	GPC5	0.931173	0.484903	0.20166	5.84613	0.0156113	0.124309
ENSG00000164172.19	MOCS2	0.556456	-0.215851	0.135703	5.8429	0.01564	0.124465
ENSG00000126088.14	UROD	0.226147	-0.0215807	0.153995	5.83631	0.0156987	0.124692
ENSG00000151729.11	SLC25A4	1.24112	0.203009	0.116036	5.8371	0.0156916	0.124692
ENSG00000106144.20	CASP2	0.854333	0.286345	0.1315	5.83682	0.0156941	0.124692
ENSG00000043355.12	ZIC2	0.269795	0.381798	0.221679	5.83554	0.0157056	0.124692
ENSG00000147853.17	AK3	0.791697	0.290043	0.127323	5.8292	0.0157623	0.125068
ENSG00000255178.1	LINC02720	0.0709012	0.314161	0.215717	5.82464	0.0158032	0.12532
ENSG00000152382.6	TADA1	0.179175	-0.0481134	0.160106	5.81729	0.0158694	0.12577
ENSG00000149256.15	TENM4	3.9781	0.202222	0.0858182	5.81529	0.0158874	0.125839
ENSG00000136888.7	ATP6V1G1	2.13664	-0.00149519	0.0796531	5.81266	0.0159112	0.125954
ENSG00000113648.16	MACROH2A1	1.72075	0.214603	0.0941511	5.80762	0.0159568	0.126154
ENSG00000148090.11	AUH	0.71663	0.299829	0.138763	5.80573	0.015974	0.126154
ENSG00000218175.2	AC016739.1	0.132387	0.39509	0.158717	5.80673	0.0159649	0.126154
ENSG00000144285.20	SCN1A	0.0508895	0.170549	0.20899	5.80577	0.0159737	0.126154
ENSG00000116221.15	MRPL37	0.440075	0.315776	0.144304	5.80126	0.0160147	0.126402
ENSG00000168214.20	RBPJ	2.39507	0.182129	0.084795	5.79121	0.0161065	0.126977
ENSG00000110318.14	CEP126	0.123054	0.0206303	0.170196	5.79019	0.0161158	0.126977
ENSG00000114739.14	ACVR2B	0.73895	0.326928	0.133713	5.79159	0.016103	0.126977
ENSG00000213079.9	SCAF8	0.824723	0.270622	0.138166	5.78053	0.0162047	0.127602
ENSG00000197345.13	MRPL21	0.572982	-0.234276	0.136956	5.77607	0.0162458	0.127852
ENSG00000012983.11	MAP4K5	1.16043	0.141343	0.113375	5.77171	0.0162862	0.128042
ENSG00000121766.15	ZCCHC17	1.32901	0.240592	0.108956	5.7714	0.016289	0.128042
ENSG00000167815.12	PRDX2	2.76428	0.174346	0.0981217	5.76397	0.0163581	0.128123
ENSG00000170540.15	ARL6IP1	0.882211	-0.222703	0.137033	5.76642	0.0163353	0.128123
ENSG00000287092.1	AL589693.1	0.335925	-0.254822	0.211896	5.76578	0.0163412	0.128123
ENSG00000179364.13	PACS2	1.24091	-0.240654	0.11018	5.76621	0.0163373	0.128123
ENSG00000240891.7	PLCXD2	0.186089	0.392316	0.170768	5.76556	0.0163433	0.128123
ENSG00000137975.8	CLCA2	0.0515437	0.116806	0.190119	5.76314	0.0163658	0.128123
ENSG00000081189.15	MEF2C	0.155818	-0.0674617	0.211597	5.76317	0.0163656	0.128123
ENSG00000198832.10	SELENOM	0.20813	-0.112785	0.180877	5.76053	0.0163901	0.128239
ENSG00000186272.12	ZNF17	0.0548084	0.331434	0.199403	5.75821	0.0164118	0.128333
ENSG00000236947.6		0.063563	0.264734	0.224925	5.75685	0.0164245	0.128358
ENSG00000100600.15	LGMN	0.189611	-0.0888761	0.179443	5.74986	0.01649	0.128623
ENSG00000226647.2	AL365356.1	0.0392589	0.310793	0.20648	5.74999	0.0164888	0.128623
ENSG00000173258.12	ZNF483	0.12764	0.0918942	0.172157	5.74917	0.0164965	0.128623
ENSG00000065989.16	PDE4A	0.148434	0.0060063	0.174685	5.75101	0.0164792	0.128623
ENSG00000213619.10	NDUFS3	0.763481	-0.203151	0.134883	5.74693	0.0165175	0.128627
ENSG00000221866.9	PLXNA4	2.26405	-0.347987	0.14921	5.74673	0.0165193	0.128627
ENSG00000131143.8	COX4I1	5.53342	0.0787109	0.0686904	5.74529	0.0165329	0.128627
ENSG00000125354.23	SEPTIN6	1.63659	0.235991	0.101874	5.74505	0.0165352	0.128627
ENSG00000130770.18	ATP5IF1	2.65778	-0.115446	0.0839008	5.74147	0.0165689	0.128815
ENSG00000104960.15	PTOV1	1.66593	-0.183183	0.0986774	5.73957	0.0165869	0.128881
ENSG00000175826.12	CTDNEP1	0.921139	-0.0305897	0.113835	5.73334	0.0166458	0.129264
ENSG00000136717.15	BIN1	1.12427	-0.146784	0.103868	5.73103	0.0166677	0.129359
ENSG00000272686.1	AC006333.1	0.062941	0.345977	0.192528	5.72822	0.0166944	0.129492
ENSG00000131797.12	CLUHP3	0.242481	-0.077383	0.168793	5.72425	0.0167322	0.129562
ENSG00000115561.16	CHMP3	0.45167	-0.225821	0.143272	5.72464	0.0167284	0.129562
ENSG00000234585.6	CCT6P3	0.310074	-0.153415	0.1562	5.72556	0.0167197	0.129562
ENSG00000121864.10	ZNF639	0.250191	0.39415	0.158144	5.70883	0.0168798	0.130253
ENSG00000155792.10	DEPTOR	0.0891062	0.075027	0.187842	5.71257	0.0168438	0.130253
ENSG00000134970.14	TMED7	0.306953	0.371481	0.151222	5.70686	0.0168987	0.130253
ENSG00000145526.12	CDH18	4.91372	-0.270857	0.115157	5.70771	0.0168906	0.130253
ENSG00000138942.16	RNF185	0.338947	-0.187945	0.158351	5.7105	0.0168637	0.130253
ENSG00000168538.16	TRAPPC11	0.407024	0.375681	0.153746	5.71033	0.0168654	0.130253
ENSG00000268471.6	MIR4453HG	0.150468	-0.00297881	0.17431	5.70921	0.0168761	0.130253
ENSG00000196705.8	ZNF431	0.408663	0.36998	0.151336	5.70759	0.0168917	0.130253
ENSG00000108309.14	RUNDC3A	1.33368	0.195911	0.101139	5.70081	0.0169571	0.130628
ENSG00000058668.14	ATP2B4	0.116474	-0.0549649	0.228953	5.69492	0.0170141	0.130917
ENSG00000196218.12	RYR1	0.0574877	0.115157	0.180951	5.69577	0.0170058	0.130917
ENSG00000143207.21	COP1	2.70895	0.0889644	0.0855406	5.6825	0.0171349	0.131523
ENSG00000169641.13	LUZP1	0.558016	0.354429	0.154871	5.68196	0.0171402	0.131523
ENSG00000131238.17	PPT1	0.348783	-0.191187	0.150631	5.68327	0.0171274	0.131523
ENSG00000164114.19	MAP9	0.459893	-0.236627	0.143122	5.68181	0.0171417	0.131523
ENSG00000144635.9	DYNC1LI1	1.18797	-0.187432	0.107694	5.68527	0.0171079	0.131523
ENSG00000267060.5	PTGES3L	0.0766054	0.0794247	0.182259	5.67426	0.0172156	0.132016
ENSG00000277957.1	SENP3-EIF4A1	0.393248	0.329378	0.163539	5.66669	0.01729	0.132511
ENSG00000225377.6	NRSN2-AS1	0.166991	0.35691	0.173255	5.6644	0.0173126	0.132609
ENSG00000119673.14	ACOT2	0.0440287	0.146052	0.178494	5.65998	0.0173563	0.132868
ENSG00000178773.15	CPNE7	0.206124	-0.0467484	0.16902	5.65556	0.0174002	0.132977
ENSG00000112186.12	CAP2	0.892901	0.346146	0.14827	5.65719	0.0173839	0.132977
ENSG00000138231.12	DBR1	0.0707016	0.357475	0.173275	5.65571	0.0173986	0.132977
ENSG00000286406.1	AC138776.1	0.117369	0.372887	0.177395	5.65133	0.0174421	0.133222
ENSG00000132334.16	PTPRE	0.251503	-0.0917595	0.178123	5.64654	0.0174899	0.133511
ENSG00000113657.13	DPYSL3	3.60461	0.140845	0.0677253	5.64239	0.0175313	0.133676
ENSG00000188811.14	NHLRC3	0.575744	0.334986	0.148257	5.64324	0.0175228	0.133676
ENSG00000236451.3	AC067956.1	0.0955912	0.0723503	0.186438	5.6406	0.0175492	0.133737
ENSG00000131446.16	MGAT1	0.121119	0.0131608	0.177344	5.63872	0.017568	0.133804
ENSG00000123144.11	TRIR	2.23025	0.13073	0.0818222	5.63441	0.0176113	0.134058
ENSG00000204271.13	SPIN3	0.992203	0.266084	0.118114	5.63264	0.0176291	0.134118
ENSG00000007376.8	RPUSD1	0.150039	0.378067	0.168958	5.62676	0.0176883	0.134417
ENSG00000119402.17	FBXW2	0.282124	0.388741	0.152951	5.62765	0.0176794	0.134417
ENSG00000141425.18	RPRD1A	1.18032	-0.225258	0.102087	5.61742	0.0177829	0.13506
ENSG00000213780.11	GTF2H4	0.0735616	0.0876207	0.18293	5.61447	0.0178128	0.135211
ENSG00000101440.9	ASIP	0.0378245	0.279276	0.209546	5.60946	0.0178637	0.135521
ENSG00000104419.14	NDRG1	0.0356341	0.111712	0.223116	5.6071	0.0178878	0.135551
ENSG00000160310.18	PRMT2	1.22784	-0.126344	0.101557	5.60746	0.0178842	0.135551
ENSG00000115380.20	EFEMP1	0.048169	0.297798	0.213746	5.60459	0.0179135	0.135613
ENSG00000228430.9	AL162726.3	0.174059	0.374775	0.192119	5.60434	0.017916	0.135613
ENSG00000250021.7	ARPIN-AP3S2	0.130063	0.0534701	0.166419	5.59495	0.0180123	0.136131
ENSG00000204177.10	BMS1P1	0.430735	0.372254	0.147131	5.59471	0.0180148	0.136131
ENSG00000278053.5	DDX52	0.391893	0.389589	0.15543	5.59542	0.0180075	0.136131
ENSG00000159247.13	TUBBP5	0.0677627	0.137017	0.185365	5.5937	0.0180252	0.136133
ENSG00000120137.7	PANK3	1.21426	-0.237026	0.110508	5.59243	0.0180382	0.136155
ENSG00000106484.15	MEST	0.756498	0.33085	0.140132	5.58639	0.0181005	0.13617
ENSG00000171533.11	MAP6	1.15484	0.246565	0.110254	5.58637	0.0181007	0.13617
ENSG00000005486.17	RHBDD2	1.10001	-0.131589	0.107038	5.59117	0.0180513	0.13617
ENSG00000232412.1	AL121601.1	0.0528211	0.271671	0.222625	5.58683	0.018096	0.13617
ENSG00000054523.17	KIF1B	4.5036	0.127813	0.0651018	5.58862	0.0180775	0.13617
ENSG00000162944.10	RFTN2	0.0401143	0.132095	0.217018	5.59023	0.018061	0.13617
ENSG00000135999.12	EPC2	0.973583	0.211657	0.134081	5.58508	0.0181141	0.136194
ENSG00000117480.16	FAAH	0.14043	0.00115021	0.167328	5.58356	0.0181298	0.136236
ENSG00000004142.12	POLDIP2	0.322586	-0.160089	0.149044	5.58194	0.0181466	0.136287
ENSG00000244754.8	N4BP2L2	3.25286	0.0745174	0.078272	5.57988	0.018168	0.136302
ENSG00000105373.19	NOP53	0.81348	0.249398	0.127942	5.57913	0.0181757	0.136302
ENSG00000101220.17	C20orf27	0.921695	-0.0597319	0.120635	5.57881	0.018179	0.136302
ENSG00000161265.15	U2AF1L4	0.252683	-0.104206	0.154499	5.57699	0.0181979	0.136323
ENSG00000107890.16	ANKRD26	0.526206	0.240372	0.151181	5.5766	0.018202	0.136323
ENSG00000196459.14	TRAPPC2	1.39213	0.261162	0.113299	5.57551	0.0182133	0.136332
ENSG00000100814.18	CCNB1IP1	0.213319	-0.0720679	0.159039	5.56888	0.0182825	0.136698
ENSG00000234127.9	TRIM26	0.341019	0.322716	0.16011	5.56973	0.0182735	0.136698
ENSG00000128191.16	DGCR8	0.150233	0.38703	0.176851	5.56664	0.0183059	0.136797
ENSG00000109472.14	CPE	3.72263	0.226559	0.096299	5.56367	0.018337	0.136878
ENSG00000168610.14	STAT3	0.605297	-0.247973	0.136697	5.56398	0.0183337	0.136878
ENSG00000025772.8	TOMM34	0.0597915	0.11886	0.176756	5.55833	0.0183929	0.136992
ENSG00000121486.12	TRMT1L	0.172733	0.38568	0.16029	5.55937	0.0183821	0.136992
ENSG00000166341.8	DCHS1	0.12042	0.0384718	0.167842	5.55895	0.0183864	0.136992
ENSG00000047849.21	MAP4	4.19927	0.0979174	0.0659281	5.55913	0.0183846	0.136992
ENSG00000248092.8	NNT-AS1	0.306141	-0.155425	0.156931	5.5487	0.0184944	0.137672
ENSG00000023697.13	DERA	0.165133	0.391435	0.165691	5.54285	0.0185563	0.13798
ENSG00000123178.15	SPRYD7	0.0997018	0.0627452	0.192121	5.54319	0.0185528	0.13798
ENSG00000115266.11	APC2	0.98169	0.252184	0.117516	5.53918	0.0185952	0.138083
ENSG00000260400.1	AL513534.3	0.16758	0.399655	0.1673	5.53865	0.0186009	0.138083
ENSG00000196683.10	TOMM7	3.09817	0.143813	0.0730376	5.53979	0.0185888	0.138083
ENSG00000164951.16	PDP1	0.444511	0.34942	0.145363	5.53628	0.0186261	0.138118
ENSG00000105048.17	TNNT1	0.13657	0.0224185	0.167179	5.53714	0.018617	0.138118
ENSG00000206149.10	HERC2P9	0.31801	-0.112138	0.150244	5.53041	0.0186887	0.13843
ENSG00000080503.24	SMARCA2	0.801556	-0.281593	0.134524	5.53069	0.0186857	0.13843
ENSG00000131165.15	CHMP1A	0.643877	-0.183727	0.128105	5.52904	0.0187033	0.138462
ENSG00000253457.2	SMIM18	0.525351	0.369187	0.153653	5.52557	0.0187405	0.138661
ENSG00000003147.19	ICA1	0.330694	-0.181778	0.159555	5.52282	0.01877	0.138803
ENSG00000105223.20	PLD3	3.33146	-0.171132	0.0865117	5.5216	0.0187831	0.138824
ENSG00000186594.14	MIR22HG	0.0401733	0.143109	0.186235	5.52005	0.0187997	0.13887
ENSG00000167081.17	PBX3	1.17905	0.312435	0.134769	5.5155	0.0188487	0.139004
ENSG00000188158.15	NHS	0.63347	-0.301001	0.156052	5.5156	0.0188476	0.139004
ENSG00000215218.4	UBE2QL1	0.158774	0.391729	0.176117	5.51632	0.0188399	0.139004
ENSG00000176293.19	ZNF135	0.0994884	0.354772	0.192148	5.51206	0.0188858	0.139202
ENSG00000178982.9	EIF3K	1.18297	-0.0855907	0.115588	5.50829	0.0189265	0.139425
ENSG00000145428.14	RNF175	0.123754	-0.0159273	0.187958	5.5029	0.0189849	0.13951
ENSG00000117114.19	ADGRL2	2.50071	-0.297482	0.134809	5.50521	0.0189599	0.13951
ENSG00000254444.1	AC022762.1	0.135155	0.0299557	0.157745	5.5046	0.0189666	0.13951
ENSG00000135976.19	ANKRD36	1.12951	-0.162681	0.132727	5.50246	0.0189898	0.13951
ENSG00000127928.12	GNGT1	0.0754261	0.0726438	0.193759	5.50422	0.0189707	0.13951
ENSG00000014824.14	SLC30A9	0.741975	-0.263422	0.12082	5.5009	0.0190067	0.139558
ENSG00000107679.14	PLEKHA1	0.480021	-0.221596	0.14221	5.49806	0.0190376	0.139709
ENSG00000279674.1	AC123769.1	0.0447161	0.280626	0.217806	5.49676	0.0190517	0.139737
ENSG00000198856.13	OSTC	0.695459	-0.16403	0.129238	5.49461	0.0190752	0.139757
ENSG00000231806.3	PCAT7	0.0995065	0.0498828	0.202287	5.49494	0.0190716	0.139757
ENSG00000166407.14	LMO1	0.616056	0.416248	0.186828	5.48892	0.0191374	0.140136
ENSG00000151789.12	ZNF385D	0.986507	-0.412471	0.185542	5.48683	0.0191602	0.140227
ENSG00000113387.12	SUB1	3.31867	-0.0750857	0.0731989	5.48135	0.0192204	0.140592
ENSG00000136770.11	DNAJC1	1.47032	0.26394	0.119496	5.47414	0.0192999	0.141055
ENSG00000065615.14	CYB5R4	0.173804	-0.00261156	0.178116	5.4737	0.0193047	0.141055
ENSG00000132466.18	ANKRD17	3.92402	0.121024	0.0725499	5.47058	0.0193392	0.141154
ENSG00000164180.13	TMEM161B	0.296025	0.395563	0.156958	5.47131	0.0193311	0.141154
ENSG00000068831.19	RASGRP2	0.101133	0.0248137	0.193792	5.4655	0.0193955	0.141489
ENSG00000129682.16	FGF13	2.79161	0.247979	0.107169	5.46255	0.0194283	0.141498
ENSG00000113368.12	LMNB1	0.530606	0.364914	0.151331	5.46411	0.0194109	0.141498
ENSG00000146918.19	NCAPG2	0.152386	0.336076	0.18029	5.46269	0.0194267	0.141498
ENSG00000144827.9	ABHD10	0.40427	-0.193655	0.139757	5.46025	0.0194538	0.141586
ENSG00000133612.19	AGAP3	0.666639	-0.219985	0.127315	5.45958	0.0194613	0.141586
ENSG00000138430.16	OLA1	2.43002	0.187663	0.0813411	5.45847	0.0194737	0.141599
ENSG00000151150.22	ANK3	7.00776	0.113684	0.0627201	5.4551	0.0195113	0.141796
ENSG00000272168.8	CASC15	0.699163	0.417339	0.183502	5.45349	0.0195293	0.141851
ENSG00000154864.12	PIEZO2	0.407264	-0.291169	0.196493	5.45116	0.0195554	0.141964
ENSG00000153406.13	NMRAL1	0.300702	0.39377	0.163692	5.44657	0.0196068	0.14226
ENSG00000120071.14	KANSL1	3.0834	0.0102197	0.080895	5.44421	0.0196332	0.142299
ENSG00000155511.18	GRIA1	0.674384	-0.339862	0.179449	5.44483	0.0196263	0.142299
ENSG00000185630.18	PBX1	21.5179	0.132808	0.0592159	5.4428	0.0196492	0.142338
ENSG00000127616.18	SMARCA4	2.79239	0.16922	0.0765371	5.44008	0.0196797	0.142483
ENSG00000241468.7	ATP5MF	3.20614	0.185205	0.0859731	5.43877	0.0196946	0.142513
ENSG00000148660.20	CAMK2G	0.531771	-0.221053	0.136075	5.4377	0.0197066	0.142524
ENSG00000105556.11	MIER2	0.201651	-0.0567701	0.161192	5.43403	0.0197481	0.142703
ENSG00000171097.14	KYAT1	0.085796	0.0640035	0.182703	5.4327	0.0197631	0.142703
ENSG00000116711.10	PLA2G4A	0.045702	0.326157	0.194181	5.43287	0.0197612	0.142703
ENSG00000215357.2	HSPD1P8	0.0377911	0.189825	0.229882	5.42805	0.0198158	0.143007
ENSG00000170092.14	SPDYE5	0.462023	0.0688953	0.149976	5.42423	0.0198592	0.143244
ENSG00000145029.13	NICN1	0.0714845	0.10317	0.175022	5.42234	0.0198807	0.143245
ENSG00000113575.10	PPP2CA	0.098141	0.0684057	0.161736	5.42298	0.0198734	0.143245
ENSG00000169020.10	ATP5ME	4.88673	0.14865	0.0725135	5.40944	0.0200281	0.143252
ENSG00000155099.8	PIP4P2	1.98654	0.160414	0.0930378	5.41128	0.0200071	0.143252
ENSG00000126067.12	PSMB2	0.427716	-0.177444	0.144858	5.41324	0.0199846	0.143252
ENSG00000125971.16	DYNLRB1	2.17127	-0.161858	0.0839251	5.41841	0.0199255	0.143252
ENSG00000054116.12	TRAPPC3	0.696798	-0.251422	0.129718	5.41633	0.0199493	0.143252
ENSG00000070367.16	EXOC5	0.969821	0.275947	0.119034	5.41255	0.0199925	0.143252
ENSG00000137203.12	TFAP2A	0.23217	0.337813	0.230298	5.415	0.0199644	0.143252
ENSG00000164038.15	SLC9B2	0.294091	-0.130982	0.155806	5.41533	0.0199607	0.143252
ENSG00000053371.12	AKR7A2	0.124022	0.0349777	0.160101	5.41295	0.019988	0.143252
ENSG00000137449.15	CPEB2	0.117024	0.380482	0.165215	5.40739	0.0200517	0.143252
ENSG00000000003.14	TSPAN6	0.0896306	0.0830539	0.165503	5.40925	0.0200303	0.143252
ENSG00000198742.9	SMURF1	0.91342	-0.238419	0.135209	5.40851	0.0200388	0.143252
ENSG00000227803.2	AL158198.1	0.0389358	0.160985	0.182483	5.40813	0.0200432	0.143252
ENSG00000184887.13	BTBD6	0.38065	0.298627	0.150372	5.41424	0.0199731	0.143252
ENSG00000165943.5	MOAP1	0.645145	-0.174729	0.13592	5.40951	0.0200273	0.143252
ENSG00000116560.11	SFPQ	1.00917	0.275981	0.119799	5.41726	0.0199386	0.143252
ENSG00000137692.12	DCUN1D5	0.750395	0.29495	0.130433	5.40364	0.0200948	0.143484
ENSG00000204352.3	C9orf129	0.085586	0.0588857	0.189242	5.39249	0.0202236	0.144328
ENSG00000126214.21	KLC1	5.17011	0.0895899	0.0595092	5.38903	0.0202638	0.144537
ENSG00000103187.8	COTL1	1.8946	0.108421	0.0950501	5.38713	0.0202858	0.144618
ENSG00000198668.12	CALM1	5.43962	0.0699285	0.0678253	5.38224	0.0203427	0.144794
ENSG00000184840.11	TMED9	0.720108	-0.27436	0.133068	5.38321	0.0203315	0.144794
ENSG00000100697.14	DICER1	1.15636	0.222501	0.107939	5.38313	0.0203324	0.144794
ENSG00000137218.10	FRS3	0.29545	-0.118006	0.148095	5.37366	0.020443	0.145431
ENSG00000099991.18	CABIN1	0.446542	0.361839	0.14946	5.37255	0.020456	0.145447
ENSG00000070269.14	TMEM260	0.293011	0.386371	0.152231	5.36942	0.0204927	0.145631
ENSG00000160445.11	ZER1	0.357752	0.379413	0.150662	5.36683	0.0205232	0.145771
ENSG00000175274.18	TP53I11	0.535352	-0.25345	0.139639	5.35961	0.0206084	0.146068
ENSG00000204624.8	DISP3	0.183747	0.368359	0.181048	5.35985	0.0206055	0.146068
ENSG00000145782.13	ATG12	1.14645	-0.249808	0.110421	5.36187	0.0205817	0.146068
ENSG00000168710.18	AHCYL1	0.718332	0.313608	0.132622	5.3603	0.0206002	0.146068
ENSG00000122965.11	RBM19	0.198701	-0.070323	0.173505	5.35622	0.0206485	0.146275
ENSG00000266074.8	BAHCC1	0.226708	0.396836	0.173202	5.35194	0.0206993	0.146558
ENSG00000174839.13	DENND6A	0.382274	-0.216099	0.166558	5.34931	0.0207305	0.146644
ENSG00000181991.16	MRPS11	0.205752	0.389122	0.158206	5.34908	0.0207332	0.146644
ENSG00000172915.18	NBEA	4.38742	0.185372	0.0810989	5.34524	0.0207789	0.14689
ENSG00000155970.12	MICU3	0.730438	-0.246455	0.12448	5.34321	0.0208031	0.146985
ENSG00000197329.12	PELI1	0.392572	0.387207	0.163181	5.33598	0.0208896	0.147332
ENSG00000111364.16	DDX55	0.252398	0.41354	0.172473	5.33554	0.0208949	0.147332
ENSG00000123154.12	WDR83	0.191591	0.388209	0.171465	5.33368	0.0209172	0.147332
ENSG00000288009.1	AL353135.2	0.176444	-0.00254929	0.187484	5.33505	0.0209008	0.147332
ENSG00000114023.15	FAM162A	0.180014	-0.0235289	0.178417	5.33753	0.0208711	0.147332
ENSG00000120915.13	EPHX2	0.113263	0.0371764	0.180048	5.33363	0.0209178	0.147332
ENSG00000109920.12	FNBP4	0.935661	-0.161308	0.121561	5.33134	0.0209452	0.147448
ENSG00000143761.16	ARF1	1.51564	-0.124793	0.0937303	5.33036	0.020957	0.147454
ENSG00000112079.9	STK38	1.10197	0.24634	0.125832	5.32724	0.0209946	0.147641
ENSG00000173915.16	ATP5MD	5.36927	-0.0814862	0.0664533	5.31932	0.0210903	0.147747
ENSG00000213741.10	RPS29	17.3645	-0.0713745	0.0455084	5.32065	0.0210742	0.147747
ENSG00000261786.1	AC006058.1	0.0635087	0.116066	0.172812	5.32283	0.0210478	0.147747
ENSG00000099797.15	TECR	0.214615	-0.0723261	0.157062	5.31944	0.0210888	0.147747
ENSG00000100426.7	ZBED4	0.211017	-0.0473769	0.166397	5.3226	0.0210506	0.147747
ENSG00000175416.13	CLTB	1.64939	-0.160786	0.0928421	5.31814	0.0211045	0.147747
ENSG00000171634.18	BPTF	2.30751	0.19855	0.087924	5.32415	0.0210319	0.147747
ENSG00000134262.13	AP4B1	0.0467517	0.34444	0.182537	5.31783	0.0211083	0.147747
ENSG00000176225.13	RTTN	0.282415	0.34364	0.160163	5.32007	0.0210812	0.147747
ENSG00000135424.16	ITGA7	0.109018	0.0414864	0.187738	5.3126	0.0211717	0.147884
ENSG00000126733.21	DACH2	1.66153	0.262384	0.117988	5.31514	0.0211408	0.147884
ENSG00000122477.12	LRRC39	0.146048	0.00723747	0.168854	5.31338	0.0211623	0.147884
ENSG00000265630.2	BX547991.2	0.232272	0.383555	0.151735	5.31329	0.0211634	0.147884
ENSG00000255229.1	AC069287.3	0.0693357	0.348004	0.177081	5.30852	0.0212214	0.148154
ENSG00000287694.1	AC106741.2	0.232494	0.361243	0.195703	5.30657	0.0212452	0.148167
ENSG00000126247.10	CAPNS1	0.42122	-0.00171394	0.151185	5.30658	0.021245	0.148167
ENSG00000178425.14	NT5DC1	0.295564	-0.122017	0.147741	5.30533	0.0212603	0.148195
ENSG00000116754.13	SRSF11	2.29008	0.192091	0.0839473	5.30312	0.0212873	0.148307
ENSG00000215861.6	AC245297.1	0.0686146	0.0999719	0.180497	5.30215	0.0212991	0.148313
ENSG00000197747.9	S100A10	0.34423	-0.247342	0.216589	5.29975	0.0213285	0.14844
ENSG00000079462.7	PAFAH1B3	4.58688	0.148485	0.0779665	5.29742	0.021357	0.148562
ENSG00000197238.4	H4C11	0.10717	0.366917	0.172973	5.29539	0.0213819	0.148659
ENSG00000115137.11	DNAJC27	0.325049	0.385003	0.160936	5.29182	0.0214258	0.148887
ENSG00000117598.12	PLPPR5	0.256118	-0.0882862	0.175674	5.28981	0.0214506	0.148983
ENSG00000106397.12	PLOD3	0.0828809	0.100629	0.171311	5.28811	0.0214715	0.14904
ENSG00000148339.12	SLC25A25	0.152982	0.0240847	0.163724	5.28734	0.021481	0.14904
ENSG00000106605.11	BLVRA	0.116513	0.0728729	0.191911	5.28446	0.0215166	0.149134
ENSG00000168675.18	LDLRAD4	0.223087	-0.0669805	0.187622	5.28493	0.0215107	0.149134
ENSG00000251349.3	MSANTD3-TMEFF1	0.0809228	0.0947462	0.172527	5.28148	0.0215534	0.149312
ENSG00000144848.10	ATG3	0.351166	-0.127477	0.151671	5.27423	0.0216434	0.149343
ENSG00000091129.20	NRCAM	1.48492	0.248326	0.109881	5.27996	0.0215722	0.149343
ENSG00000006062.17	MAP3K14	0.203583	-0.0597738	0.167824	5.27597	0.0216217	0.149343
ENSG00000028528.15	SNX1	0.404324	-0.172633	0.150941	5.27903	0.0215837	0.149343
ENSG00000139154.15	AEBP2	1.35589	-0.234951	0.111373	5.27397	0.0216465	0.149343
ENSG00000163040.14	CCDC74A	0.142686	-0.0191572	0.189401	5.2782	0.021594	0.149343
ENSG00000011677.13	GABRA3	0.510147	-0.231925	0.136587	5.27657	0.0216143	0.149343
ENSG00000105928.16	GSDME	0.110796	0.0316988	0.183308	5.27406	0.0216455	0.149343
ENSG00000134138.20	MEIS2	0.179503	0.298983	0.229977	5.26558	0.0217511	0.149804
ENSG00000132912.12	DCTN4	0.69403	0.312944	0.136463	5.26506	0.0217577	0.149804
ENSG00000116273.6	PHF13	0.0867614	0.0819322	0.185839	5.2655	0.0217522	0.149804
ENSG00000099139.13	PCSK5	10.8603	-0.385576	0.171672	5.26763	0.0217256	0.149804
ENSG00000038210.14	PI4K2B	0.136233	0.390965	0.16188	5.2633	0.0217797	0.149879
ENSG00000164442.10	CITED2	0.431768	-0.230036	0.152283	5.25989	0.0218225	0.149994
ENSG00000061676.15	NCKAP1	1.34315	0.157241	0.107507	5.2603	0.0218173	0.149994
ENSG00000176485.11	PLAAT3	0.0954039	0.0567489	0.178945	5.2593	0.0218298	0.149994
ENSG00000177383.4	MAGEF1	1.03928	0.226299	0.122393	5.25636	0.0218667	0.150162
ENSG00000091583.11	APOH	0.100739	0.341423	0.198392	5.25557	0.0218766	0.150162
ENSG00000071205.11	ARHGAP10	0.0825977	0.0763495	0.187793	5.25145	0.0219284	0.150212
ENSG00000127948.16	POR	0.483914	-0.238503	0.144391	5.25281	0.0219114	0.150212
ENSG00000241258.7	CRCP	0.0672125	0.101536	0.188537	5.25169	0.0219255	0.150212
ENSG00000120314.18	WDR55	0.0895184	0.0614667	0.193172	5.25343	0.0219036	0.150212
ENSG00000113369.9	ARRDC3	2.37805	0.208769	0.106699	5.24891	0.0219606	0.150356
ENSG00000105258.9	POLR2I	2.38124	0.0623968	0.0831857	5.24505	0.0220093	0.150613
ENSG00000120437.8	ACAT2	1.30319	0.0776163	0.121765	5.24064	0.0220652	0.150918
ENSG00000141349.8	G6PC3	0.388331	-0.147756	0.152339	5.23794	0.0220994	0.150999
ENSG00000143252.14	SDHC	0.683457	-0.255913	0.130919	5.23843	0.0220933	0.150999
ENSG00000108561.8	C1QBP	0.979502	-0.072061	0.112154	5.23188	0.0221766	0.151297
ENSG00000137766.17	UNC13C	0.258456	-0.183686	0.214176	5.23318	0.02216	0.151297
ENSG00000119574.13	ZBTB45	0.162525	-0.00802632	0.170569	5.23274	0.0221655	0.151297
ENSG00000092850.12	TEKT2	0.101033	0.101974	0.220903	5.23093	0.0221887	0.151303
ENSG00000091947.10	TMEM101	0.0846772	0.362567	0.182209	5.22454	0.0222703	0.151783
ENSG00000106615.10	RHEB	0.3396	0.382909	0.157526	5.2205	0.0223221	0.152059
ENSG00000188243.12	COMMD6	2.28386	0.154498	0.0829786	5.21544	0.0223871	0.152425
ENSG00000266472.5	MRPS21	0.891716	0.271878	0.119326	5.2127	0.0224225	0.152512
ENSG00000169251.12	NMD3	0.586495	0.308803	0.135526	5.21298	0.0224189	0.152512
ENSG00000145741.15	BTF3	3.12276	0.0837618	0.0745036	5.21129	0.0224406	0.152558
ENSG00000206579.8	XKR4	4.27213	0.16059	0.0821108	5.2049	0.0225234	0.152966
ENSG00000106367.15	AP1S1	1.06349	-0.221775	0.112225	5.20502	0.0225217	0.152966
ENSG00000137944.18	KYAT3	0.32163	0.37955	0.152174	5.20252	0.0225542	0.153098
ENSG00000006432.15	MAP3K9	0.395873	0.348058	0.151513	5.20012	0.0225853	0.153117
ENSG00000108641.16	B9D1	0.205406	-0.0823675	0.174004	5.19794	0.0226137	0.153117
ENSG00000168958.19	MFF	1.24729	0.203454	0.105861	5.19813	0.0226112	0.153117
ENSG00000088448.14	ANKRD10	2.04737	0.102024	0.0974049	5.19858	0.0226053	0.153117
ENSG00000237126.8	AC073254.1	0.0421062	0.298316	0.213532	5.19845	0.022607	0.153117
ENSG00000137312.15	FLOT1	1.16925	0.191484	0.112536	5.19583	0.0226411	0.15318
ENSG00000134014.17	ELP3	0.262082	-0.107968	0.150577	5.19548	0.0226457	0.15318
ENSG00000245281.8	AC124242.1	0.0606408	0.0837868	0.209295	5.19448	0.0226587	0.15319
ENSG00000170743.17	SYT9	0.0943539	0.0237522	0.203891	5.18858	0.0227357	0.153634
ENSG00000111880.16	RNGTT	1.10608	0.00497779	0.118033	5.18627	0.022766	0.153762
ENSG00000156564.8	LRFN2	0.0729777	0.335896	0.197588	5.17953	0.0228545	0.154185
ENSG00000162851.8	TFB2M	0.0917269	0.37047	0.175382	5.17802	0.0228744	0.154185
ENSG00000198785.5	GRIN3A	0.280397	-0.18344	0.212803	5.17818	0.0228723	0.154185
[truncated: 22,047 more rows]

## Sheet: key
ENSG	Ensemble gene name
gene_short_name	HUGO Gene Nomenclature Committee (HGNC) gene name
DEG.N15.vs.N21_baseMean	Mean expression across cells
DEG.N15.vs.N21_log2FoldChange	Log base 2 of fold cjange in expression - positive log2FoldChange is higher in N15
DEG.N15.vs.N21_lfcSE	Standard error of log2FoldChange
DEG.N15.vs.N21_stat	Statistic for log2FoldChange
DEG.N15.vs.N21_pvalue	unadjusted p-value
DEG.N15.vs.N21_padj	adjusted p-value
