# Supplementary material for: Insights for disease modeling from single-cell transcriptomics of iPSC-derived Ngn2-induced neurons and astrocytes across differentiation time and co-culture
Source: BMC Biol. 2024 Apr 2;22:75. doi: 10.1186/s12915-024-01867-4 (PMC10985965; doi:10.1186/s12915-024-01867-4)
Supplement: Supplementary file 16 — Additional file 16: SuppTable7. Differential expression analysis between hiPSC-N21 and hiPSC-N21A. [file 12915_2024_1867_MOESM16_ESM.xlsx]

## Sheet: DimitriAvramNco_scran.zinb.DESe
				ALL ASTROCYTES VS. ALL NEURONS							N21 VS. N21Ast						COUNT	237
ENSG	gene_short_name	num_cells_expressed	mean_cpc	DEG.A.vs.N_baseMean	DEG.A.vs.N_log2FoldChange	DEG.A.vs.N_lfcSE	DEG.A.vs.N_stat	DEG.A.vs.N_pvalue	DEG.A.vs.N_padj	OMIT?	DEG.N21.vs.N21wA_baseMean	DEG.N21.vs.N21wA_log2FoldChange	DEG.N21.vs.N21wA_lfcSE	DEG.N21.vs.N21wA_stat	DEG.N21.vs.N21wA_pvalue	DEG.N21.vs.N21wA_padj
ENSG00000104435.13	STMN2	1264	23.2945	23.7927	-5.55579	0.0799217	9055.23	0	0	FALSE	31.4372	0.0109517	0.0547241	0.670846	0.412757	0.634317
ENSG00000117632.23	STMN1	1404	20.428	21.3696	-3.86851	0.0616833	3911.78	0	0	FALSE	27.6122	0.155232	0.0707189	4.93696	0.0262883	0.197095
ENSG00000277586.2	NEFL	1284	26.2872	23.783	-4.59828	0.0956006	1737.87	0	0	FALSE	36.7926	-0.0431034	0.128077	0.135001	0.713302	0.785124
ENSG00000188290.10	HES4	478	1.41274	1.32471	1.0241	0.104721	100.236	1.35261e-23	8.23778e-23	TRUE	1.10002	-0.567433	0.146725	16.419	5.07731e-05	0.00215478
ENSG00000172020.12	GAP43	1205	12.684	12.8482	-5.1415	0.0919218	5642.37	0	0	FALSE	18.8355	-0.433907	0.0620827	50.054	1.49569e-12	3.54721e-10
ENSG00000175130.7	MARCKSL1	1381	15.5622	16.3291	-3.22373	0.0515654	4541.41	0	0	FALSE	19.6828	-0.015845	0.0487051	0.826336	0.363334	0.605592
ENSG00000173267.14	SNCG	988	4.96816	4.78137	-3.67892	0.101289	1610.74	0	0	FALSE	6.50009	0.18587	0.100491	4.30434	0.0380153	0.243654
ENSG00000104722.14	NEFM	1016	15.1678	13.2188	-5.36114	0.12638	1508.74	0	0	FALSE	17.0185	0.334386	0.15233	4.95048	0.0260835	0.196289
ENSG00000105088.8	OLFM2	792	2.21127	2.27475	-1.47886	0.0897606	279.565	9.34156e-63	1.15129e-61	FALSE	2.67493	-0.320056	0.0996871	10.6589	0.00109545	0.0234301
ENSG00000198938.2	MT-CO3	1616	52.4807	59.4932	2.31872	0.0496071	2457.99	0	0	TRUE	31.9381	-0.39688	0.0668862	34.9525	3.37845e-09	4.69693e-07
ENSG00000197746.14	PSAP	891	7.28536	7.17211	3.6312	0.0711836	2964.64	0	0	TRUE	1.97103	-0.43157	0.117034	14.3251	0.000153801	0.00524386
ENSG00000198886.2	MT-ND4	1623	54.8169	59.5164	1.51401	0.0448722	1242.57	3.4225e-272	1.81786e-270	TRUE	41.7352	-0.341931	0.0626455	29.6359	5.21304e-08	5.45913e-06
ENSG00000210082.2	MT-RNR2	1581	16.8206	19.5247	1.28789	0.0529544	624.191	9.16641e-138	2.3092e-136	TRUE	14.6515	0.197732	0.0711372	7.86216	0.00504799	0.0719161
ENSG00000139970.17	RTN1	1216	11.1549	11.1791	-4.69195	0.0910413	3731.95	0	0	FALSE	15.7698	0.0519682	0.0766652	1.0045	0.316225	0.577339
ENSG00000165029.16	ABCA1	294	1.02021	0.996645	2.06233	0.145478	231.417	2.92651e-52	3.10884e-51	TRUE	0.788234	-1.62251	0.206929	75.495	3.6633e-18	1.84619e-15
ENSG00000198840.2	MT-ND3	1456	10.7183	12.2454	1.70549	0.0565462	968.17	1.48949e-212	5.89123e-211	TRUE	7.84979	-0.335652	0.0854988	15.3686	8.84448e-05	0.0033094
ENSG00000077279.18	DCX	1147	8.06124	8.55021	-5.2575	0.0986897	5752.47	0	0	FALSE	11.2122	-0.013137	0.0591245	0.50439	0.477578	0.664759
ENSG00000234745.11	HLA-B	418	3.23331	2.79863	5.15167	0.0931815	3667.11	0	0	TRUE	0.193198	-0.664404	0.196393	46.2815	1.02428e-11	2.14527e-09
ENSG00000164683.17	HEY1	149	0.481935	0.469526	1.3991	0.16178	116.025	4.69235e-27	3.11371e-26	TRUE	0.303443	-0.66357	0.184823	29.2652	6.31185e-08	6.36195e-06
ENSG00000272398.6	CD24	1181	11.8604	12.9099	-5.67898	0.0970232	7938.03	0	0	FALSE	16.7823	-0.0877676	0.053623	2.91445	0.0877895	0.361869
ENSG00000162188.6	GNG3	979	4.09247	4.09444	-4.15856	0.10168	2553.51	0	0	FALSE	6.23135	-0.259902	0.079556	12.4638	0.000414919	0.0115369
ENSG00000198695.2	MT-ND6	1304	6.72015	7.15481	1.42859	0.0569575	657.984	4.10004e-145	1.08887e-143	TRUE	4.97478	-0.191148	0.0944627	4.25473	0.0391412	0.246767
ENSG00000130203.10	APOE	93	0.412737	0.332833	2.0524	0.192862	309.761	2.46172e-69	3.30912e-68	TRUE	0.0973404	-0.222221	0.207595	10.1621	0.00143359	0.0290081
ENSG00000243449.6	C4orf48	1554	13.1641	13.2226	-1.5241	0.0406038	1415.48	9.10306308669762e-310	5.64719e-308	FALSE	16.5157	-0.185947	0.0626128	9.51929	0.00203323	0.038306
ENSG00000213190.3	MLLT11	1429	17.1108	17.7344	-3.3504	0.0522188	4659.32	0	0	FALSE	24.0311	-0.248372	0.0558034	20.4352	6.16848e-06	0.000355282
ENSG00000065308.5	TRAM2	320	1.18371	1.02722	3.79018	0.0894067	2286.29	0	0	TRUE	0.0978522	-0.333016	0.206902	23.5343	1.22709e-06	8.85333e-05
ENSG00000198727.2	MT-CYB	1607	29.2719	32.245	1.34339	0.0482335	829.799	1.7925e-182	6.06118e-181	TRUE	23.3187	-0.410947	0.0721389	32.2635	1.34617e-08	1.57317e-06
ENSG00000132872.12	SYT4	856	3.4654	3.92431	-4.12879	0.117724	1296.74	5.77394e-284	3.23881e-282	FALSE	5.62654	0.0592203	0.116876	0.3752	0.540184	0.693815
ENSG00000119655.10	NPC2	507	3.65952	3.21573	4.67614	0.0798783	4136.74	0	0	TRUE	0.626679	-1.66562	0.158606	144.09	3.39586e-33	3.91179e-30
ENSG00000151617.17	EDNRA	81	0.241886	0.224174	1.59596	0.150216	384.796	1.12423e-85	1.82739e-84	TRUE	0.033028	-0.081538	0.239385	4.2566	0.039098	0.246591
ENSG00000139174.12	PRICKLE1	511	8.40049	7.18579	5.94531	0.0909751	5032.33	0	0	TRUE	0.522929	-0.901732	0.174442	37.4681	9.29203e-10	1.45488e-07
ENSG00000158164.7	TMSB15A	1041	5.09859	5.62684	-4.64217	0.104484	2797.24	0	0	FALSE	6.31112	0.170707	0.0881187	3.76456	0.0523497	0.289124
ENSG00000198763.3	MT-ND2	1592	19.1586	21.0481	0.923325	0.0534124	312.361	6.682e-70	9.05314e-69	TRUE	14.9776	-0.43939	0.0811105	29.2683	6.30183e-08	6.36195e-06
ENSG00000079931.15	MOXD1	130	0.350276	0.315434	2.15854	0.119842	791.56	3.69117e-174	1.17843e-172	TRUE	0.023165	-0.0229865	0.250727	0.542335	0.461467	0.658319
ENSG00000133169.6	BEX1	863	2.78322	2.67519	-2.72733	0.0956493	1038.77	6.73374e-228	2.89201e-226	FALSE	4.15898	-0.220807	0.0962593	7.34181	0.0067369	0.0866395
ENSG00000221946.7	FXYD7	864	2.60808	2.8417	-3.93194	0.104676	1887.69	0	0	FALSE	3.86824	-0.258689	0.0935107	7.71639	0.00547218	0.075686
ENSG00000198804.2	MT-CO1	1613	51.6895	56.371	1.64721	0.0494972	1219.5	3.53228e-267	1.84354e-265	TRUE	36.0868	-0.637093	0.0785181	64.9312	7.75587e-16	2.71911e-13
ENSG00000087245.13	MMP2	339	1.57685	1.39333	3.89198	0.0961355	1962.56	0	0	TRUE	0.219992	-0.298628	0.19092	8.36617	0.0038227	0.0603806
ENSG00000137267.6	TUBB2A	896	4.61176	4.14367	-2.66357	0.104825	616.561	4.18496e-136	1.04009e-134	FALSE	6.1626	0.163898	0.136082	1.78169	0.181943	0.478036
ENSG00000137285.10	TUBB2B	1105	6.09737	5.89222	-3.0907	0.0863219	1368.09	1.80468e-299	1.08588e-297	FALSE	7.6252	0.300412	0.104991	8.78702	0.00303381	0.0513931
ENSG00000015592.16	STMN4	901	3.30006	3.57932	-4.32754	0.108647	1955.27	0	0	FALSE	5.22794	0.342255	0.0951741	12.9496	0.000319996	0.0093087
ENSG00000198786.2	MT-ND5	951	2.7428	3.09346	0.982118	0.0682332	220.092	8.63479e-50	8.80646e-49	TRUE	2.43244	-0.0339722	0.107081	0.110206	0.739909	0.800991
ENSG00000080573.7	COL5A3	46	0.127373	0.119594	0.679585	0.224012	135.868	2.13213e-31	1.56109e-30	TRUE	0.0434304	-0.0417488	0.238383	0.8812	0.347873	0.598566
ENSG00000153113.23	CAST	467	2.75811	2.33359	4.32452	0.0828396	3217.24	0	0	TRUE	0.373432	-0.447777	0.178148	11.787	0.000596453	0.0151883
ENSG00000277443.3	MARCKS	1529	11.5383	11.6812	-0.828591	0.0450524	328.368	2.17928e-73	3.08856e-72	FALSE	12.6926	-0.154768	0.0671706	5.62105	0.017746	0.15742
ENSG00000198712.1	MT-CO2	1627	107.917	107.89	1.81421	0.0422928	2065.8	0	0	TRUE	63.9819	-0.61268	0.0663511	83.7825	5.5231e-20	2.96903e-17
ENSG00000137872.16	SEMA6D	1185	9.93876	11.3465	-5.28094	0.10279	3754.04	0	0	FALSE	15.6354	-0.0995798	0.0835517	1.83086	0.176027	0.472736
ENSG00000245532.9	NEAT1	600	15.6013	14.0919	6.32289	0.0777327	8373.91	0	0	TRUE	1.08957	-1.74146	0.150184	148.875	3.05358e-34	3.78808e-31
ENSG00000129682.16	FGF13	873	3.15738	3.07404	-0.0612111	0.08981	0.488648	0.484531	0.54698	FALSE	2.98015	-0.218626	0.135958	3.00875	0.0828161	0.354482
ENSG00000137726.17	FXYD6	955	3.45989	3.60664	-4.36788	0.101832	2765.47	0	0	FALSE	5.27934	-0.100314	0.0752225	2.24912	0.133691	0.431465
ENSG00000074181.9	NOTCH3	65	0.193509	0.179024	1.1692	0.137195	310.21	1.96601e-69	2.6487e-68	TRUE	0.0657399	-0.100136	0.242607	3.41826	0.064479	0.316353
ENSG00000211459.2	MT-RNR1	1097	3.87324	4.43786	1.47365	0.0652063	533.779	4.2544e-118	8.98325e-117	TRUE	3.15853	0.28854	0.106872	8.21253	0.00416022	0.0635942
ENSG00000174521.7	TTC9B	589	1.6087	1.54803	-3.25822	0.108755	1085.8	4.02727e-238	1.79715e-236	FALSE	2.4213	0.25247	0.107733	8.09182	0.00444655	0.0665209
ENSG00000182871.16	COL18A1	138	0.377832	0.358975	2.2029	0.122516	690.923	2.81531e-152	7.83197e-151	TRUE	0.0756773	-0.0399763	0.229035	0.711235	0.399034	0.62693
ENSG00000143603.19	KCNN3	83	0.300674	0.29442	0.796763	0.224204	37.5711	8.81417e-10	3.23415e-09	TRUE	0.226105	0.160174	0.221032	1.54901	0.213282	0.506418
ENSG00000152583.12	SPARCL1	93	0.396816	0.366762	2.02855	0.202038	249.924	2.69764e-56	3.04203e-55	TRUE	0.119299	-0.200091	0.229753	7.24664	0.00710338	0.0899891
ENSG00000171951.5	SCG2	290	1.10349	0.977361	0.164945	0.174703	1.36476	0.242715	0.313622	FALSE	1.71651	-1.31865	0.19267	47.8755	4.54156e-12	1.00331e-09
ENSG00000144476.6	ACKR3	108	0.303123	0.265938	2.00655	0.137639	696.489	1.73489e-153	4.8829e-152	TRUE	0.00209122	-0.0162656	0.197364	1.16065	0.28133
ENSG00000269028.3	MTRNR2L12	371	0.982854	1.21882	2.04497	0.0985067	468.064	8.45237e-104	1.60796e-102	TRUE	0.62539	-0.0365793	0.16968	2.9192	0.0875315	0.361561
ENSG00000130066.16	SAT1	582	4.05511	3.76322	3.96371	0.0960617	1977.26	0	0	TRUE	0.911404	-0.89152	0.150766	39.099	4.02856e-10	6.49687e-08
ENSG00000148798.11	INA	1000	4.21066	4.33127	-4.4825	0.101854	2997.02	0	0	FALSE	5.19297	-0.0209865	0.0791572	1.80473	0.179142	0.476135
ENSG00000254772.10	EEF1G	344	0.882425	0.808865	1.16657	0.0883233	187.731	9.94401e-43	9.06018e-42	TRUE	0.682553	0.611193	0.153416	17.6546	2.64877e-05	0.00126044
ENSG00000179915.23	NRXN1	1183	9.86038	11.4526	-5.87659	0.101285	5993.49	0	0	FALSE	15.0704	0.101155	0.0618995	4.35609	0.0368768	0.239514
ENSG00000145416.13	MARCHF1	821	2.77281	2.8014	0.847924	0.0866862	98.8115	2.77713e-23	1.67479e-22	TRUE	2.40289	0.322046	0.138778	5.68883	0.0170733	0.153308
ENSG00000198899.2	MT-ATP6	1416	10.1696	10.8555	1.53537	0.056217	791.356	4.08713e-174	1.30311e-172	TRUE	8.05357	-0.370241	0.0871161	18.081	2.11701e-05	0.00104407
ENSG00000187109.14	NAP1L1	1254	6.24372	5.82436	1.7076	0.046381	1441.48	2.04025605571203e-315	1.31320287895431e-313	FALSE	3.26514	-0.210213	0.0853175	6.1343	0.0132584	0.132068
ENSG00000168824.14	NSG1	1075	4.60686	4.78466	-4.27478	0.0990814	3194.07	0	0	FALSE	6.60336	0.168384	0.0724731	6.0561	0.0138583	0.135205
ENSG00000170017.12	ALCAM	901	4.40968	4.07466	0.385744	0.0955432	16.8771	3.98796e-05	0.000105386	TRUE	3.79358	0.330659	0.15192	4.78894	0.0286431	0.20897
ENSG00000235505.7	CASP17P	34	0.0998163	0.0851011	0.58897	0.174808	230.921	3.75453e-52	3.97964e-51	TRUE	0.0146501	-0.0607876	0.243757	7.78315	0.00527358
ENSG00000206527.10	HACD2	237	0.641764	0.611731	1.65003	0.108543	276.316	4.76827e-62	5.80217e-61	TRUE	0.422145	-0.0339745	0.190932	0.586543	0.443759	0.650119
ENSG00000087460.25	GNAS	1514	12.0012	11.296	0.0302117	0.0471902	2.3861	0.122419	0.174361	FALSE	12.0495	-1.0725	0.0793666	182.476	1.39556e-41	3.21516e-38
ENSG00000105290.12	APLP1	1018	3.74403	3.85585	-2.68459	0.0879902	1073.78	1.65147e-235	7.32873e-234	FALSE	4.55959	0.015513	0.101817	0.410944	0.521491	0.684809
ENSG00000133636.11	NTS	148	1.30741	1.51261	-3.17438	0.278081	128.263	9.83271e-30	6.98e-29	FALSE	2.08824	-1.36162	0.273481	24.373	7.93752e-07	6.09564e-05
ENSG00000164300.17	SERINC5	258	0.852419	0.796188	2.42489	0.118407	515.678	3.68815e-114	7.58091e-113	TRUE	0.34784	0.0968574	0.175815	0.782956	0.376239	0.613711
ENSG00000204525.16	HLA-C	366	1.51562	1.32164	4.11698	0.0882772	2674.6	0	0	TRUE	0.156866	-0.556527	0.191354	49.138	2.3857e-12	5.4963e-10
ENSG00000123384.13	LRP1	496	1.4158	1.32973	1.88702	0.080135	582.604	1.01782e-128	2.36782e-127	TRUE	0.79274	0.0596315	0.157408	0.0931839	0.760168	0.813972
ENSG00000183722.9	LHFPL6	1112	6.14942	6.05312	-0.286708	0.0879432	10.4764	0.00120909	0.00267514	FALSE	8.4479	-0.303396	0.114724	6.93977	0.00843001	0.0998171
ENSG00000070214.16	SLC44A1	274	0.767299	0.805505	0.877637	0.122867	52.9009	3.50817e-13	1.51564e-12	TRUE	0.809245	-0.80637	0.196858	18.3093	1.87785e-05	0.00094343
ENSG00000184515.11	BEX5	429	1.13962	1.11494	-2.78563	0.114739	689.051	7.18898e-152	1.98611e-150	FALSE	2.1297	-0.236577	0.114928	4.91186	0.0266729	0.199145
ENSG00000141985.9	SH3GL1	377	1.03307	0.942482	2.10393	0.0823574	696.388	1.82414e-153	5.1281e-152	TRUE	0.472527	0.288465	0.168639	3.23016	0.0722936	0.334571
ENSG00000117984.14	CTSD	423	1.6289	1.518	3.37345	0.0858749	1728.47	0	0	TRUE	0.429901	-0.750983	0.173965	29.6511	5.17241e-08	5.45199e-06
ENSG00000026025.16	VIM	821	17.4078	14.3909	4.8056	0.0794671	4247.19	0	0	TRUE	1.97973	-1.0926	0.140521	64.9713	7.59982e-16	2.71911e-13
ENSG00000164929.17	BAALC	352	0.859155	0.85303	-1.64113	0.120957	199.595	2.56009e-45	2.43996e-44	FALSE	1.1001	-0.303833	0.144754	5.53464	0.0186436	0.161302
ENSG00000150636.17	CCDC102B	166	0.461727	0.45163	0.144167	0.172157	2.38325	0.122642	0.174619	FALSE	0.461213	0.216243	0.211952	1.31452	0.251577	0.533397
ENSG00000178209.15	PLEC	372	1.24617	1.1116	3.24082	0.0906324	1467.62	4.24402389777631e-321	2.83030445876616e-319	FALSE	0.262195	-0.325383	0.191766	8.75958	0.00307979	0.0520082
ENSG00000112695.11	COX7A2	1554	11.4789	11.4002	-0.582652	0.0387015	224.837	7.96974e-51	8.25798e-50	FALSE	12.8091	-0.136468	0.0588428	6.63845	0.00998005	0.11048
ENSG00000182985.17	CADM1	1516	11.0594	11.0328	0.202973	0.0552677	13.773	0.000206283	0.00050381	TRUE	10.8217	-0.38163	0.0839317	20.5132	5.92212e-06	0.000346036
ENSG00000133872.13	SARAF	1349	5.33435	5.23108	-0.398263	0.0506844	62.3217	2.917e-15	1.367e-14	FALSE	6.57455	-0.225101	0.0817204	7.96857	0.00475966	0.0690279
ENSG00000118689.15	FOXO3	478	1.32701	1.25386	1.54292	0.0937215	285.37	5.07462e-64	6.36861e-63	TRUE	0.814219	0.137953	0.173278	0.545665	0.460094	0.657945
ENSG00000196924.17	FLNA	434	2.24372	1.93334	4.21773	0.0799315	3267.38	0	0	TRUE	0.327716	-0.4325	0.198783	10.116	0.00146986	0.0294832
ENSG00000164434.12	FABP7	56	0.29455	0.257247	1.75092	0.304145	161.998	4.14145e-37	3.40624e-36	TRUE	0.0561147	-0.0495954	0.250189	0.863469	0.35277	0.601641
ENSG00000141753.7	IGFBP4	226	0.838334	0.775257	3.39392	0.117937	1328.13	8.69431e-291	5.02971e-289	TRUE	0.0640569	-0.220504	0.220148	18.6428	1.57642e-05	0.000801985
ENSG00000108387.14	SEPTIN4	87	0.276791	0.262758	-0.236535	0.15234	0.659355	0.416788	0.48659	FALSE	0.353062	-0.205064	0.178824	3.04085	0.0811932	0.35155
ENSG00000008282.8	SYPL1	1630	36.4532	36.4637	0.04569	0.0194999	5.54991	0.0184817	0.0331002	FALSE	37.2093	0.229173	0.0323335	50.3043	1.31663e-12	3.16914e-10
ENSG00000175390.14	EIF3F	767	4.56399	3.87909	3.16314	0.0655375	2715.99	0	0	TRUE	1.3461	0.0197792	0.124095	0.21891	0.639871	0.743298
ENSG00000164330.17	EBF1	1165	8.24556	9.47842	-4.03708	0.0914311	2105.4	0	0	FALSE	11.2286	0.619778	0.0924994	45.1081	1.86452e-11	3.75864e-09
ENSG00000133816.15	MICAL2	256	1.00796	0.859604	3.54633	0.110201	1511.34	0	0	TRUE	0.0644782	-0.150574	0.212175	7.57759	0.00590985	0.0794234
ENSG00000183087.15	GAS6	382	2.96142	2.53183	4.33442	0.10625	1904.06	0	0	TRUE	0.416956	-0.536751	0.177734	15.327	9.0417e-05	0.00337536
ENSG00000103888.17	CEMIP	244	3.27434	2.97207	5.29858	0.163759	1409.41	0	1.17503e-306	TRUE	0.1446	-0.422612	0.201579	27.3721	1.67837e-07	1.55444e-05
ENSG00000169750.9	RAC3	779	2.12002	2.10499	-2.18285	0.0922173	692.406	1.34001e-152	3.74081e-151	FALSE	3.19342	0.157001	0.0929329	3.45035	0.0632382	0.314701
ENSG00000197956.10	S100A6	766	16.6093	15.1675	5.21086	0.089506	3850.02	0	0	TRUE	2.305	-1.11013	0.13851	67.3037	2.32741e-16	8.72888e-14
ENSG00000164176.13	EDIL3	860	3.3417	3.21802	0.627504	0.0883814	52.1411	5.16533e-13	2.21326e-12	TRUE	2.42346	-0.0599899	0.15709	0.253571	0.614571	0.730177
ENSG00000184009.12	ACTG1	1590	23.03	21.2977	0.940135	0.0379914	654.079	2.89781e-144	7.66195e-143	TRUE	16.048	0.0620421	0.0680387	1.5048	0.219935	0.511152
ENSG00000118785.14	SPP1	137	0.478261	0.469474	2.70253	0.149622	744.19	7.35721e-164	2.2079e-162	TRUE	0.0465309	-0.133066	0.223737	7.69255	0.00554492	0.0762995
ENSG00000117115.13	PADI2	147	1.53276	1.31699	4.23195	0.214244	746.106	2.81936e-164	8.49276e-163	TRUE	0.0544874	-0.164987	0.227707	13.2491	0.000272714	0.00826704
ENSG00000163738.18	MTHFD2L	242	0.636252	0.680641	0.389549	0.113079	14.6393	0.000130173	0.000325304	TRUE	0.542301	-0.167794	0.172929	1.51649	0.218151	0.509636
ENSG00000169504.15	CLIC4	646	2.62645	2.38518	2.80452	0.0718129	1713.07	0	0	TRUE	0.808426	0.294415	0.165005	3.09329	0.0786155	0.347316
ENSG00000101460.13	MAP1LC3A	933	2.57012	2.52786	-0.397793	0.0669704	35.9643	2.00965e-09	7.24005e-09	FALSE	3.33514	-0.355404	0.0974247	14.2261	0.000162104	0.00545772
ENSG00000166147.13	FBN1	385	2.19963	1.98984	4.56967	0.0917266	2949.22	0	0	TRUE	0.198918	-0.434417	0.194218	21.3715	3.78359e-06	0.000233785
ENSG00000177425.11	PAWR	360	1.3368	1.1252	3.35721	0.0937955	1503.89	0	0	TRUE	0.262383	0.113181	0.199292	0.546364	0.459807	0.657852
ENSG00000115461.5	IGFBP5	403	6.90386	5.58294	6.02856	0.122064	2833.51	0	0	TRUE	0.300716	-1.0271	0.188541	74.8209	5.15417e-18	2.44474e-15
ENSG00000105854.13	PON2	448	1.4305	1.27388	3.12063	0.0823296	1604.86	0	0	TRUE	0.41031	-0.128946	0.194619	1.32967	0.248864	0.532357
ENSG00000148053.16	NTRK2	400	1.23025	1.19752	-0.440555	0.140269	10.7365	0.00105045	0.00234751	FALSE	1.70068	-0.352369	0.141827	6.41683	0.0113043	0.119466
ENSG00000168280.17	KIF5C	1085	5.49479	5.76425	-4.61754	0.100901	3438.25	0	0	FALSE	6.87625	0.0964306	0.073147	1.75048	0.185817	0.481111
ENSG00000090266.13	NDUFB2	1272	4.68647	4.47334	0.148077	0.0506543	11.0314	0.000895816	0.00202397	FALSE	4.54202	-0.318599	0.0852775	16.2306	5.60804e-05	0.002319
ENSG00000185737.13	NRG3	1133	11.2823	13.2147	-6.05732	0.109034	3785.34	0	0	FALSE	18.6564	0.0273923	0.0891654	0.440701	0.506784	0.678541
ENSG00000116260.17	QSOX1	230	0.666871	0.654689	2.3016	0.100826	649.464	2.92211e-143	7.69234e-142	TRUE	0.219946	-0.304919	0.187771	8.86533	0.00290637	0.0498628
ENSG00000158623.14	COPG2	754	2.13472	2.19415	-0.592448	0.088746	44.4371	2.62667e-11	1.03838e-10	FALSE	2.64124	0.187932	0.117675	2.57843	0.108329	0.397289
ENSG00000182667.14	NTM	813	3.60563	3.76351	0.267777	0.110917	6.02132	0.014134	0.0259566	FALSE	3.43001	0.0955089	0.171647	0.422257	0.515813	0.682909
ENSG00000156475.18	PPP2R2B	968	3.35456	3.69861	-3.68952	0.103176	1753.04	0	0	FALSE	5.32343	-0.21321	0.08126	6.93384	0.00845801	0.100075
ENSG00000063660.9	GPC1	427	1.34599	1.30754	2.83225	0.0845598	1217.78	8.35483e-267	4.35104e-265	TRUE	0.447218	-0.43099	0.177618	9.12453	0.00252205	0.0446959
ENSG00000168702.17	LRP1B	992	9.39253	12.0301	-4.70359	0.126413	1095.57	3.03224e-240	1.37614e-238	FALSE	13.7111	0.958351	0.148497	41.8002	1.01093e-10	1.79156e-08
ENSG00000107438.9	PDLIM1	270	0.907532	0.715248	3.0339	0.106341	1131.97	3.71263e-248	1.7477e-246	TRUE	0.178166	-0.263035	0.257805	5.46717	0.019377	0.164383
ENSG00000164442.10	CITED2	403	1.47704	1.33858	2.59501	0.100011	745.878	3.15988e-164	9.50657e-163	TRUE	0.640322	-0.0517774	0.176048	0.213118	0.644334	0.745212
ENSG00000046653.15	GPM6B	620	1.92223	2.00863	-0.201187	0.113313	3.46243	0.0627781	0.0971631	FALSE	2.036	0.118138	0.124272	0.93508	0.333546	0.588695
ENSG00000128564.7	VGF	385	1.38028	1.21632	-2.96354	0.138582	495.526	8.94118e-110	1.77699e-108	FALSE	2.51097	-0.752327	0.157048	23.9793	9.73749e-07	7.2702e-05
ENSG00000110492.15	MDK	754	2.25658	2.12724	1.27	0.0782593	275.531	7.07043e-62	8.59043e-61	TRUE	1.30485	0.024209	0.163663	0.569991	0.450262	0.653355
ENSG00000166681.13	BEX3	1451	7.37783	7.17605	-0.117471	0.0433351	8.37985	0.00379404	0.00776069	FALSE	8.32562	-0.0668892	0.0671808	2.2077	0.137323	0.434493
ENSG00000166257.9	SCN3B	475	1.28169	1.29082	-3.01244	0.111584	867.811	9.75909e-191	3.45061e-189	FALSE	2.21219	-0.469333	0.115316	16.7433	4.27929e-05	0.00186519
ENSG00000072832.14	CRMP1	1012	4.03184	4.15426	-3.68917	0.0965852	2299.78	0	0	FALSE	4.96779	0.178023	0.081989	5.80764	0.0159567	0.147048
ENSG00000153944.11	MSI2	912	2.57808	2.61243	0.498133	0.0703227	50.3984	1.25495e-12	5.29317e-12	TRUE	1.92576	0.367777	0.112677	10.9171	0.000952812	0.0212531
ENSG00000182732.18	RGS6	236	0.874464	0.984093	-0.490903	0.203272	6.92546	0.00849771	0.0163106	FALSE	1.26853	-0.761497	0.229787	11.4483	0.000715585	0.0173183
ENSG00000152104.12	PTPN14	351	1.42743	1.24785	4.10863	0.0892226	2671.67	0	0	TRUE	0.0861937	-0.291384	0.215623	23.5009	1.24857e-06	8.94919e-05
ENSG00000163697.17	APBB2	1128	4.49235	4.4236	1.4577	0.0577846	665.543	9.30938e-147	2.4972e-145	TRUE	2.82775	0.357851	0.105645	12.9696	0.000316588	0.00925346
ENSG00000081923.14	ATP8B1	107	0.301286	0.262852	1.58008	0.145555	341.484	3.03127e-76	4.45651e-75	TRUE	0.0779675	0.00276459	0.223288	0.270096	0.603268	0.725227
ENSG00000105409.19	ATP1A3	477	1.41457	1.38492	-3.25585	0.115978	919.592	5.40509e-202	2.02759e-200	FALSE	1.84029	0.306293	0.139089	5.8438	0.0156321	0.145553
ENSG00000232177.1	MTND4P24	908	2.66993	2.84323	1.2127	0.064148	365.407	1.87161e-81	2.9102e-80	TRUE	2.08616	-0.370524	0.111143	11.4002	0.000734361	0.0175493
ENSG00000053438.11	NNAT	188	0.725658	0.756951	-2.33242	0.195153	192.704	8.16865e-44	7.60127e-43	FALSE	1.02481	0.14162	0.250047	0.247029	0.619175	0.732876
ENSG00000257704.3	INAFM1	390	0.974893	0.944651	0.00739159	0.102555	0.774751	0.378751	0.45062	FALSE	1.20734	-1.0038	0.141934	53.152	3.0871e-13	7.90248e-11
ENSG00000233927.5	RPS28	626	1.56644	1.50166	1.16112	0.0658702	313.16	4.47621e-70	6.08176e-69	TRUE	1.07963	0.154272	0.129286	1.9104	0.166919	0.466802
ENSG00000138709.19	LARP1B	857	2.0643	2.19542	0.482883	0.0623247	65.1361	6.99006e-16	3.34564e-15	TRUE	2.24704	0.0149124	0.102758	1.76241	0.184324	0.479887
ENSG00000152952.12	PLOD2	295	1.43907	1.29696	4.17514	0.109528	1977.19	0	0	TRUE	0.0755474	-0.139107	0.218317	6.47483	0.0109412	0.116618
ENSG00000132470.14	ITGB4	65	0.183099	0.162383	1.23315	0.168137	315.81	1.18464e-70	1.61596e-69	TRUE	0.0186316	-0.0107032	0.256135	0.149726	0.698797
ENSG00000112531.17	QKI	494	1.53399	1.45184	2.23689	0.0957841	584.326	4.29651e-129	1.00439e-127	TRUE	0.681662	-0.304891	0.188994	3.5821	0.0584054	0.306012
ENSG00000134030.14	CTIF	676	1.72137	1.74281	0.5195	0.0755059	47.098	6.75234e-12	2.73974e-11	TRUE	1.53661	0.0153832	0.128198	0.0452681	0.831512	0.861258
ENSG00000102935.11	ZNF423	765	2.14942	2.3703	-2.35219	0.100864	620.307	6.41329e-137	1.60052e-135	FALSE	2.58529	-0.355419	0.107623	10.9183	0.000952207	0.0212531
ENSG00000130707.17	ASS1	266	0.844458	0.687642	2.92047	0.0955466	1210.76	2.80133e-265	1.44633e-263	TRUE	0.132749	-0.0143518	0.20698	0.562407	0.453292	0.654699
ENSG00000005884.18	ITGA3	308	0.909369	0.852426	2.51246	0.0959774	781.827	4.82205e-172	1.52326e-170	TRUE	0.393639	-0.26409	0.178604	4.63456	0.0313342	0.21904
ENSG00000169862.19	CTNND2	1177	5.89773	6.26076	-2.83571	0.0774959	1449.06	4.57901868608557e-317	2.96315581076754e-315	FALSE	8.53858	-0.0476269	0.0757121	0.396415	0.528946	0.688066
ENSG00000078018.19	MAP2	1241	5.71157	6.19805	-2.61094	0.0689688	1661.49	0	0	FALSE	7.48046	-0.0747328	0.0665464	1.55206	0.212831	0.506166
ENSG00000183098.11	GPC6	1181	7.1335	7.80023	0.283247	0.0901629	10.2811	0.00134401	0.00295243	FALSE	7.05855	0.71914	0.163215	19.5034	1.0042e-05	0.000541107
ENSG00000106366.8	SERPINE1	305	2.96203	2.53877	5.16293	0.128413	2155.74	0	0	TRUE	0.103318	-0.392922	0.207467	33.2969	7.91087e-09	9.88981e-07
ENSG00000067064.11	IDI1	819	2.34354	2.3159	-1.74795	0.0878272	432.637	4.33419e-96	7.73646e-95	FALSE	3.5214	-0.187857	0.104933	3.588	0.0581983	0.305522
ENSG00000065534.18	MYLK	163	0.645438	0.52726	2.87545	0.129661	914.787	5.99016e-201	2.23657e-199	TRUE	0.0454338	-0.00509267	0.221722	0.280456	0.596403	0.721738
ENSG00000163739.4	CXCL1	78	0.268218	0.256421	1.9275	0.197183	395.874	4.35652e-88	7.25321e-87	TRUE	0.0366467	-0.141754	0.236956	18.0179	2.18842e-05	0.00107272
ENSG00000111817.17	DSE	215	0.576852	0.555746	1.93448	0.0967702	490.342	1.20086e-108	2.37092e-107	TRUE	0.262399	0.142874	0.202633	2.75125	0.0971786	0.378052
ENSG00000103187.8	COTL1	765	2.01837	1.94556	-0.382964	0.0754172	27.3955	1.6582e-07	5.308e-07	FALSE	1.98245	0.087968	0.113386	2.73512	0.098164	0.380459
ENSG00000106624.11	AEBP1	141	0.344152	0.339496	2.12835	0.117253	740.718	4.18397e-163	1.25248e-161	TRUE	0.042637	-0.0795436	0.228668	2.9619	0.0852478	0.358225
ENSG00000170035.16	UBE2E3	1334	4.65401	4.69728	-0.524358	0.0507284	107.556	3.3625e-25	2.13394e-24	FALSE	5.14386	-0.326564	0.0829147	15.9174	6.61684e-05	0.0026879
ENSG00000100167.20	SEPTIN3	560	1.44458	1.51139	-3.25729	0.106395	1169.31	2.85828e-256	1.40044e-254	FALSE	2.07403	0.100355	0.105414	1.01561	0.313564	0.575337
ENSG00000148154.10	UGCG	526	1.79731	1.61508	2.033	0.0880859	577.722	1.17361e-127	2.70404e-126	TRUE	0.967671	-0.422376	0.143274	9.40978	0.00215831	0.0400081
ENSG00000124145.6	SDC4	264	0.929577	0.816384	3.57642	0.105179	1735.75	0	0	TRUE	0.053232	-0.171787	0.226493	17.2836	3.21948e-05	0.00146668
ENSG00000109046.15	WSB1	1312	4.24434	4.4962	-0.100829	0.0516146	8.82801	0.00296642	0.0061746	FALSE	5.2021	-0.247542	0.0786215	12.4518	0.000417584	0.011591
ENSG00000242173.10	ARHGDIG	374	1.01164	0.954254	-2.68506	0.115965	641.862	1.31525e-141	3.42109e-140	FALSE	1.58943	-0.465704	0.124998	16.408	5.10695e-05	0.00215626
ENSG00000038382.20	TRIO	1258	5.39804	5.20392	1.16841	0.0513155	538.197	4.6514e-119	9.90868e-118	TRUE	4.03006	0.0367064	0.0950375	1.11499	0.291	0.560836
ENSG00000181019.13	NQO1	160	0.466013	0.408811	2.29641	0.11424	696.023	2.19052e-153	6.14369e-152	TRUE	0.107517	-0.0769051	0.222913	1.51446	0.21846	0.50993
ENSG00000131116.12	ZNF428	1288	4.77281	4.87767	-1.46826	0.0544791	797.361	2.02225e-175	6.51681e-174	FALSE	6.13176	0.228117	0.0735792	9.8629	0.00168645	0.0330466
ENSG00000166444.19	DENND2B	400	1.7673	1.48683	3.73255	0.0889193	2043.08	0	0	TRUE	0.306367	0.000560671	0.195511	0.0364128	0.848666	0.873676
ENSG00000185532.18	PRKG1	836	7.56461	6.95158	-1.40111	0.132744	97.7386	4.77417e-23	2.85974e-22	FALSE	8.41067	0.556675	0.199613	7.91111	0.0049132	0.0706826
ENSG00000164032.12	H2AZ1	1321	5.11023	5.02994	-0.404871	0.0525529	59.9555	9.70286e-15	4.4571e-14	FALSE	5.29262	0.473998	0.0766946	40.2059	2.28563e-10	3.88003e-08
ENSG00000144218.18	AFF3	1376	7.2278	7.80284	-1.10652	0.062273	299.129	5.09943e-67	6.66088e-66	FALSE	9.25368	0.100964	0.079123	1.89384	0.16877	0.468047
ENSG00000154678.17	PDE1C	307	1.44091	1.22232	3.75765	0.10488	1593.38	0	0	TRUE	0.182697	-0.0766082	0.205802	0.4887	0.484508	0.668006
ENSG00000103335.22	PIEZO1	104	0.253521	0.221346	1.52032	0.110089	502.974	2.14204e-111	4.32153e-110	TRUE	0.0545941	-0.120764	0.239778	6.13674	0.0132401	0.131967
ENSG00000136603.14	SKIL	973	2.7869	2.87887	-0.167585	0.0735672	5.25933	0.0218294	0.0384561	FALSE	3.77566	-0.623092	0.102579	36.8984	1.24451e-09	1.87572e-07
ENSG00000140464.19	PML	104	0.291488	0.271825	1.29235	0.124922	261.402	8.48884e-59	9.86926e-58	TRUE	0.0832606	0.000263594	0.206763	0.00199631	0.964362	0.9664
ENSG00000142168.14	SOD1	1012	3.13595	3.02233	0.192673	0.063865	10.0399	0.00153185	0.00333786	FALSE	3.273	0.0224534	0.102054	1.80342	0.1793	0.476135
ENSG00000156103.16	MMP16	538	1.34966	1.50623	-1.66069	0.114246	226.051	4.3301e-51	4.50812e-50	FALSE	1.9831	-0.237998	0.143478	3.25192	0.0713398	0.332706
ENSG00000176658.17	MYO1D	297	0.769749	0.78764	0.0509522	0.112207	0.559527	0.454451	0.520762	FALSE	0.921084	-0.00387492	0.152583	0.631021	0.426981	0.641961
ENSG00000124875.10	CXCL6	50	0.150643	0.146353	1.17089	0.222173	278.598	1.51738e-62	1.86054e-61	TRUE	0.0107863	-0.0374935	0.244286	4.8667	0.0273798
ENSG00000155052.14	CNTNAP5	984	6.90141	8.11478	-5.568	0.11954	2124.06	0	0	FALSE	10.901	0.0632079	0.115943	0.365447	0.545497	0.696201
ENSG00000105677.12	TMEM147	779	2.20882	2.01671	1.13017	0.0630938	336.34	3.99831e-75	5.7861e-74	TRUE	1.60451	-0.0882842	0.123703	2.72201	0.0989734	0.382205
ENSG00000071242.12	RPS6KA2	814	2.60808	2.39739	1.13192	0.0700142	275.446	7.37953e-62	8.96145e-61	TRUE	1.86423	-0.104004	0.110379	1.88382	0.169901	0.468816
ENSG00000205922.4	ONECUT3	876	3.73668	4.38346	-4.8741	0.118072	1795.3	0	0	FALSE	6.68739	0.215811	0.119515	3.45259	0.0631527	0.314595
ENSG00000197321.14	SVIL	757	4.6289	4.28649	3.29922	0.0784841	2006.72	0	0	TRUE	1.28139	-0.287466	0.15338	4.99625	0.0254023	0.193602
ENSG00000135919.13	SERPINE2	448	2.33987	2.15927	3.78038	0.106666	1450.71	2.01136298310813e-317	1.30510276779838e-315	FALSE	0.464948	-0.680943	0.191781	20.4953	5.97773e-06	0.000346773
ENSG00000114480.13	GBE1	264	0.75199	0.702449	2.36009	0.103102	632.495	1.43299e-139	3.67165e-138	TRUE	0.208822	0.0213453	0.189598	0.0374555	0.846541	0.872175
ENSG00000144834.14	TAGLN3	763	2.58604	2.59345	-4.00714	0.10899	1645.5	0	0	FALSE	3.06423	0.171713	0.10585	4.19833	0.0404637	0.250599
ENSG00000003436.16	TFPI	185	0.491121	0.483064	2.6996	0.10927	1089.31	6.95221e-239	3.13738e-237	TRUE	0.0479849	-0.208201	0.213411	25.5488	4.31335e-07	3.60421e-05
ENSG00000152217.19	SETBP1	1001	3.55603	4.11194	-2.44033	0.0891537	784.31	1.39135e-172	4.40101e-171	FALSE	4.71007	0.360775	0.107133	12.0209	0.00052608	0.0137953
ENSG00000212907.2	MT-ND4L	773	1.93264	2.06474	1.00281	0.0663826	231.525	2.77218e-52	2.94749e-51	TRUE	1.75407	0.249802	0.108366	5.28015	0.0215699	0.174778
ENSG00000099795.7	NDUFB7	1069	3.12554	3.12162	-0.0687706	0.060274	1.3371	0.247547	0.319076	FALSE	3.00251	0.125465	0.10456	1.81688	0.177685	0.474859
ENSG00000151414.15	NEK7	226	0.6485	0.605805	2.28178	0.103223	623.093	1.58878e-137	3.98991e-136	TRUE	0.228094	-0.254962	0.199517	4.97922	0.0256535	0.194598
ENSG00000131711.15	MAP1B	1613	60.9424	61.9043	-2.43112	0.0382573	3345.46	0	0	FALSE	85.3951	-0.15676	0.0568997	7.65343	0.00566645	0.0774549
ENSG00000101210.12	EEF1A2	404	1.07716	1.05725	-2.54605	0.115269	563.285	1.62214e-124	3.63626e-123	FALSE	1.6462	-1.31731	0.129404	111.477	4.651e-26	3.57174e-23
ENSG00000186010.19	NDUFA13	1331	5.43968	5.41438	-0.309449	0.0536878	33.0244	9.10087e-09	3.14787e-08	FALSE	5.59275	-0.00497289	0.0846408	1.28918	0.256199	0.537215
ENSG00000103485.19	QPRT	135	0.396203	0.373023	0.570817	0.129118	39.6919	2.97356e-10	1.11546e-09	TRUE	0.300613	0.0419427	0.19089	0.0830586	0.773194	0.822242
ENSG00000146648.18	EGFR	76	0.238824	0.201862	1.22808	0.133452	293.628	8.0568e-66	1.03437e-64	TRUE	0.0830193	0.0141466	0.220255	0.522744	0.469673	0.661637
ENSG00000143473.13	KCNH1	181	0.50643	0.478231	1.21799	0.131245	125.915	3.20936e-29	2.24964e-28	TRUE	0.332761	-0.172494	0.210085	1.56889	0.210369	0.504665
ENSG00000177469.13	CAVIN1	368	1.48928	1.24755	4.06107	0.081524	3026.18	0	0	TRUE	0.146447	-0.516783	0.204129	40.3581	2.11426e-10	3.66632e-08
ENSG00000102003.10	SYP	494	1.22964	1.2925	-3.09737	0.107259	1039.93	3.76451e-228	1.61969e-226	FALSE	1.89696	0.0838666	0.107912	0.801679	0.370592	0.610037
ENSG00000067560.12	RHOA	794	2.9057	2.65142	2.07427	0.0604364	1274.63	3.6861e-279	2.03908e-277	TRUE	1.29361	-0.386369	0.127496	11.7807	0.000598472	0.0151993
ENSG00000137880.6	GCHFR	28	0.129822	0.121148	0.0741399	0.175911	25.9894	3.43294e-07	1.07483e-06	TRUE	0.123346	-0.130884	0.206176	3.32976	0.0680367	0.325297
ENSG00000177519.4	RPRM	166	0.439069	0.488268	-1.72226	0.12606	288.957	8.38899e-65	1.06394e-63	FALSE	0.696949	-0.347314	0.173894	5.01682	0.0251022	0.192224
ENSG00000245870.4	LINC00682	144	0.596448	0.575195	-2.02987	0.251405	111.25	5.2154e-26	3.37679e-25	FALSE	0.747035	-0.588813	0.269156	6.80032	0.00911414	0.104174
ENSG00000105649.9	RAB3A	664	1.82792	1.87709	-3.47419	0.106153	1348.54	3.20287e-295	1.8893e-293	FALSE	2.56111	-0.355495	0.106735	11.5187	0.000688985	0.0169121
ENSG00000143742.13	SRP9	1411	5.94489	6.21078	-1.2168	0.047455	697.153	1.24387e-153	3.50915e-152	FALSE	7.06887	0.107227	0.0635101	4.05932	0.0439283	0.262568
ENSG00000147862.17	NFIB	409	1.53582	1.30847	2.79325	0.124393	594.755	2.31591e-131	5.56004e-130	TRUE	0.800847	-1.64424	0.260109	68.2564	1.4356e-16	5.64682e-14
ENSG00000061918.13	GUCY1B1	61	0.193509	0.19128	-0.514665	0.156436	8.1344	0.00434333	0.00879806	FALSE	0.226784	0.0561258	0.197122	0.138022	0.710255	0.783467
ENSG00000167644.12	C19orf33	50	0.145132	0.131012	1.04473	0.187291	331.475	4.58658e-74	6.55054e-73	TRUE	0.00429222	-0.0242174	0.217562	2.30932	0.1286
ENSG00000184226.15	PCDH9	1271	9.20882	10.3601	-2.84404	0.0789088	1146.41	2.69806e-251	1.29034e-249	FALSE	14.5527	-0.052804	0.09771	0.462116	0.496637	0.672997
ENSG00000018236.15	CNTN1	856	2.86405	3.16104	-4.2952	0.106859	2059.92	0	0	FALSE	4.95536	-0.160082	0.087369	3.99157	0.0457285	0.269147
ENSG00000162493.16	PDPN	62	0.159829	0.150243	1.13991	0.16084	394.098	1.06084e-87	1.75767e-86	TRUE	0.00229688	-0.0162318	0.199528	1.17292	0.278803
ENSG00000113361.13	CDH6	303	0.965095	0.968972	0.633693	0.182854	11.982	0.000537173	0.0012499	FALSE	0.685536	-0.05117	0.246299	0.254195	0.614136	0.730081
ENSG00000170091.11	NSG2	843	2.4752	2.61556	-3.73707	0.102865	1845.07	0	0	FALSE	4.1469	-0.0282068	0.0844939	0.280943	0.596084	0.721693
ENSG00000006453.14	BAIAP2L1	75	0.233313	0.22133	1.19447	0.129619	288.198	1.22784e-64	1.55475e-63	TRUE	0.0665234	0.0648588	0.214141	1.30513	0.253278	0.534352
ENSG00000180389.7	ATP5F1EP2	255	0.639927	0.630875	1.08521	0.092763	152.045	6.1946e-35	4.90016e-34	TRUE	0.464696	-0.118169	0.16668	1.49943	0.220759	0.512256
ENSG00000214944.9	ARHGEF28	78	0.218004	0.180691	1.19248	0.144741	285.723	4.25196e-64	5.34456e-63	TRUE	0.0692216	-0.08132	0.25606	3.29756	0.069383	0.328749
ENSG00000132563.16	REEP2	427	1.03184	1.02785	-1.22848	0.105383	151.376	8.67275e-35	6.8245e-34	FALSE	1.35224	0.0897923	0.123209	1.31162	0.252102	0.533397
ENSG00000250320.6	EDIL3-DT	138	0.386405	0.348962	0.875755	0.119596	100.64	1.10304e-23	6.73666e-23	TRUE	0.24722	-0.134256	0.197334	1.40965	0.235114	0.52217
ENSG00000244921.2	MTCYBP18	129	0.409675	0.457544	0.720855	0.110788	76.4884	2.21507e-18	1.16138e-17	TRUE	0.344295	-0.216623	0.178442	3.1696	0.0750208	0.340077
ENSG00000124406.16	ATP8A1	770	2.3711	2.67575	-4.03476	0.111069	1560.7	0	0	FALSE	4.24509	-0.382345	0.116278	11.3266	0.000764047	0.0180947
ENSG00000129355.6	CDKN2D	717	2.12799	2.08913	-3.1369	0.104094	1201.21	3.33373e-263	1.70653e-261	FALSE	3.19974	-0.332507	0.091791	16.3541	5.25413e-05	0.00220087
ENSG00000120306.11	CYSTM1	458	1.10716	1.00427	0.549248	0.0868797	45.7062	1.37387e-11	5.50374e-11	TRUE	1.14278	0.118777	0.130357	2.80631	0.0938943	0.373056
ENSG00000162745.10	OLFML2B	37	0.11635	0.107414	0.388881	0.165974	104.376	1.67369e-24	1.04314e-23	TRUE	0.0457193	0.0210369	0.258478	0.368393	0.543882	0.695645
ENSG00000152953.13	STK32B	127	0.360686	0.356208	-0.445722	0.152917	6.40095	0.0114059	0.0213682	FALSE	0.539071	0.0335047	0.195313	0.0187998	0.890942	0.904629
ENSG00000134294.14	SLC38A2	408	1.11023	1.04533	1.44256	0.0879389	279.046	1.21212e-62	1.49005e-61	TRUE	0.63533	0.272915	0.163274	3.01896	0.0822965	0.354202
ENSG00000130449.6	ZSWIM6	870	2.78261	2.73968	1.33437	0.0671156	408.339	8.4269e-91	1.4318e-89	TRUE	1.87817	-0.0946845	0.121185	2.20394	0.137659	0.434841
ENSG00000184524.6	CEND1	158	0.433558	0.426317	-1.57574	0.130634	215.993	6.76674e-49	6.80872e-48	FALSE	0.610816	0.163979	0.170699	1.75937	0.184703	0.479901
ENSG00000135298.14	ADGRB3	894	3.96938	4.75234	-4.39466	0.119911	1368.87	1.22373e-299	7.38171e-298	FALSE	6.27687	0.170997	0.123545	2.15566	0.142045	0.439292
ENSG00000136068.14	FLNB	363	0.966932	0.921319	1.48398	0.0970834	246.908	1.22591e-55	1.36891e-54	TRUE	0.695297	-0.0320842	0.17103	0.366025	0.545179	0.696184
ENSG00000154518.9	ATP5MC3	1147	3.87263	3.65639	-0.237527	0.0566303	21.6891	3.20607e-06	9.33779e-06	FALSE	3.90036	0.0250783	0.0910569	3.05185	0.0806454	0.350558
ENSG00000075223.14	SEMA3C	595	3.40233	3.03928	3.35731	0.0953588	1405.09	1.64672e-307	1.0137e-305	TRUE	0.719532	-0.440581	0.222806	5.33075	0.0209524	0.172684
ENSG00000135447.17	PPP1R1A	644	1.87814	1.85485	-3.701	0.110067	1364.1	1.33201e-298	7.95498e-297	FALSE	2.94447	-0.230893	0.111336	5.13835	0.0234028	0.183333
ENSG00000166073.10	GPR176	99	0.263931	0.237684	1.28902	0.130669	277.877	2.17848e-62	2.66162e-61	TRUE	0.123876	-0.0481583	0.240673	0.651996	0.4194	0.638262
ENSG00000146072.6	TNFRSF21	384	0.926516	0.940378	0.00153575	0.108099	0.00347763	0.952975	0.953968	FALSE	1.00478	-0.185729	0.143528	2.21157	0.136979	0.434279
ENSG00000156052.10	GNAQ	1504	6.79241	7.27232	-0.713347	0.0447155	264.465	1.82504e-59	2.14467e-58	FALSE	8.05455	-0.129777	0.0687569	4.68865	0.0303626	0.216184
ENSG00000172247.4	C1QTNF4	131	0.371709	0.380336	-1.51195	0.126233	236.88	1.88354e-53	2.03054e-52	FALSE	0.551102	-0.315025	0.177246	4.80487	0.0283794	0.207751
ENSG00000215845.11	TSTD1	270	0.652786	0.615035	-2.1968	0.129595	401.966	2.05578e-89	3.47083e-88	FALSE	0.958342	-0.373723	0.166005	7.1597	0.00745597	0.0928682
ENSG00000162849.16	KIF26B	954	2.97551	3.28254	-1.12462	0.0845417	174.667	7.07669e-40	6.11802e-39	FALSE	3.82411	0.0507609	0.10354	1.05837	0.303587	0.570184
ENSG00000168913.7	ENHO	349	0.875689	0.892677	-2.20846	0.111291	465.913	2.48378e-103	4.71389e-102	FALSE	1.24233	-0.265483	0.133994	4.48322	0.0342292	0.229294
ENSG00000133818.14	RRAS2	468	1.34231	1.23904	1.59516	0.0857261	365.145	2.13404e-81	3.31612e-80	TRUE	0.898702	-0.125812	0.156159	1.1124	0.29156	0.561358
ENSG00000136160.17	EDNRB	17	0.0600122	0.058537	0.0700531	0.237518	68.2317	1.45371e-16	7.14152e-16	TRUE	0.0236793	-0.0551437	0.245103	3.0779	0.0793631	0.34808
ENSG00000071575.11	TRIB2	317	0.808328	0.800743	-0.644497	0.112633	34.8889	3.49073e-09	1.23863e-08	FALSE	0.966339	0.0460701	0.141875	0.747375	0.387308	0.620764
ENSG00000197696.10	NMB	125	0.483772	0.438058	2.20535	0.14688	427.03	7.20134e-95	1.27125e-93	TRUE	0.180273	-0.304215	0.201633	9.71607	0.00182663	0.0351529
ENSG00000006128.12	TAC1	342	1.75873	1.91599	-3.72692	0.179567	435.686	9.40594e-97	1.69406e-95	FALSE	2.0855	-0.461781	0.22877	4.09839	0.0429242	0.258734
ENSG00000163931.16	TKT	697	2.26087	2.05625	1.684	0.0740517	555.269	8.99206e-123	1.98056e-121	TRUE	1.20494	0.0756612	0.138807	1.26008	0.261635	0.541225
ENSG00000113580.15	NR3C1	332	1.05144	0.924202	3.0712	0.0978963	1175.66	1.1868e-257	5.88694e-256	TRUE	0.282875	-0.531346	0.204153	16.6274	4.54898e-05	0.00196153
ENSG00000099194.6	SCD	739	2.1335	2.05283	0.11498	0.0838398	1.97636	0.159775	0.219594	FALSE	1.82846	-0.338652	0.132687	6.95548	0.00835629	0.0997365
ENSG00000145354.12	CISD2	621	1.46724	1.44071	0.225603	0.0732185	9.67534	0.00186758	0.00401799	FALSE	1.47069	-0.16935	0.120309	2.4243	0.119466	0.412341
ENSG00000198435.4	NRARP	21	0.0691978	0.0652366	0.0519211	0.224961	53.2564	2.92728e-13	1.26947e-12	TRUE	0.0295288	0.00399194	0.259831	0.126798	0.721775	0.790229
ENSG00000166452.11	AKIP1	419	1.30067	1.19182	1.99818	0.0851267	590.104	2.37891e-130	5.64357e-129	TRUE	0.715791	-0.127493	0.159278	1.33971	0.247086	0.53101
ENSG00000173406.15	DAB1	814	4.15677	5.13956	-4.87788	0.13005	1285.55	1.56078e-281	8.71423e-280	FALSE	6.83273	0.218886	0.145616	2.39927	0.121392	0.414852
ENSG00000133112.16	TPT1	1483	24.8322	21.8315	2.95029	0.0394707	6371.73	0	0	TRUE	7.96714	-0.205858	0.0635387	13.4462	0.000245501	0.00758465
ENSG00000215217.7	C5orf49	19	0.0691978	0.0706203	-0.417679	0.20061	1.56378	0.211113	0.278744	FALSE	0.100505	-0.0508584	0.233115	0.461706	0.496828	0.673136
ENSG00000196526.10	AFAP1	732	2.30251	2.21099	1.75904	0.0698516	665.302	1.05018e-146	2.81391e-145	TRUE	1.39295	0.110709	0.134439	1.68898	0.193736	0.488649
ENSG00000150687.12	PRSS23	281	0.914881	0.791882	3.43958	0.0991406	1670.58	0	0	TRUE	0.0727794	-0.0532021	0.239406	0.871392	0.35057	0.600229
ENSG00000136810.13	TXN	1396	6.98898	6.63626	0.36191	0.046907	62.4177	2.77814e-15	1.3032e-14	TRUE	6.50787	-0.120579	0.0758176	4.11198	0.0425805	0.257537
ENSG00000124785.9	NRN1	751	2.91182	3.01533	-4.41884	0.119376	1474.58	1.28457067918724e-322	8.61650486347134e-321	FALSE	4.37831	0.0557642	0.133604	0.254448	0.61396	0.729972
ENSG00000166689.16	PLEKHA7	436	1.17881	1.06387	1.6075	0.0795451	432.774	4.04733e-96	7.22978e-95	TRUE	0.741884	0.621035	0.149771	17.9535	2.26372e-05	0.00110293
ENSG00000185305.11	ARL15	839	2.29761	2.44354	0.360836	0.0819062	19.9264	8.04831e-06	2.27109e-05	TRUE	2.44141	-0.143406	0.116607	2.91612	0.0876984	0.361809
ENSG00000166979.13	EVA1C	67	0.213717	0.215377	0.20931	0.188708	17.1728	3.41288e-05	9.08083e-05	TRUE	0.151321	0.12628	0.232627	2.11585	0.145781	0.443922
ENSG00000163661.4	PTX3	224	1.80894	1.52469	4.46547	0.14759	1424.52	9.88906620428274e-312	6.21509689613665e-310	FALSE	0.0697899	-0.227145	0.215799	17.4938	2.88248e-05	0.00135133
ENSG00000054148.17	PHPT1	1154	4.67606	4.38134	1.23063	0.0545709	533.457	4.99831e-118	1.05448e-116	TRUE	3.05318	-0.0654914	0.103598	2.06399	0.150815	0.449536
ENSG00000164694.17	FNDC1	87	0.219841	0.194757	1.49121	0.144957	449.533	9.11268e-100	1.67903e-98	TRUE	0.0196755	-0.0101167	0.251281	0.448966	0.502826
ENSG00000129315.11	CCNT1	1352	4.56338	4.63552	-0.186537	0.0440222	18.9787	1.32184e-05	3.66114e-05	FALSE	5.12908	0.506412	0.0662221	58.834	1.71549e-14	5.53314e-12
ENSG00000079841.18	RIMS1	686	1.97673	1.9913	-0.188321	0.0942877	4.18916	0.0406832	0.0666309	FALSE	2.55545	-0.394457	0.11911	11.0053	0.000908497	0.0205887
ENSG00000182446.14	NPLOC4	360	0.869565	0.855137	0.784784	0.0891302	79.3755	5.13598e-19	2.75233e-18	TRUE	0.82562	-0.106226	0.162571	0.815585	0.366474	0.607413
ENSG00000167614.13	TTYH1	24	0.112064	0.0985784	0.0286633	0.246313	18.3666	1.82222e-05	4.9821e-05	TRUE	0.0769837	-0.0186985	0.234395	0.316204	0.573898	0.710252
ENSG00000111786.9	SRSF9	1091	3.56277	3.35808	0.720122	0.0526032	196.041	1.52663e-44	1.43506e-43	TRUE	2.84987	-0.230162	0.0997198	6.5333	0.0105873	0.114285
ENSG00000120742.11	SERP1	502	1.5744	1.42478	2.49623	0.0708296	1362.54	2.89992e-298	1.72758e-296	TRUE	0.595434	-0.0865277	0.157861	0.944325	0.331168	0.586637
ENSG00000089159.16	PXN	219	0.595224	0.554363	1.25235	0.100565	187.546	1.09158e-42	9.9343e-42	TRUE	0.384237	0.0150443	0.187132	0.0739076	0.78573	0.829936
ENSG00000156298.12	TSPAN7	384	1.0643	1.06625	-2.7431	0.116929	645.981	1.67181e-142	4.37219e-141	FALSE	1.67988	0.0479432	0.129779	0.48062	0.488142	0.669467
ENSG00000270885.1	RASL10B	37	0.154317	0.151415	-0.511964	0.145245	9.52619	0.0020256	0.00433197	FALSE	0.206351	-0.0605217	0.193146	0.576586	0.447654	0.652623
ENSG00000163453.11	IGFBP7	473	6.43172	5.6792	5.95503	0.0929048	4814.27	0	0	TRUE	0.396327	-1.56261	0.167592	181.286	2.53826e-41	5.11681e-38
ENSG00000177875.4	CCDC184	600	1.57257	1.59543	-3.18969	0.105405	1152.03	1.62516e-252	7.83468e-251	FALSE	2.24004	0.0104974	0.103636	1.40088	0.236576	0.522995
ENSG00000134250.20	NOTCH2	190	0.471525	0.392217	2.50015	0.0951721	1130.34	8.39834e-248	3.94574e-246	TRUE	0.0391672	-0.12448	0.228586	9.37282	0.00220227	0.0404971
ENSG00000128607.14	KLHDC10	536	1.28536	1.31874	0.0878579	0.0812305	1.74977	0.185906	0.250223	FALSE	1.38557	0.101304	0.120849	0.697207	0.403724	0.629084
ENSG00000164199.18	ADGRV1	44	0.191672	0.193995	0.0653473	0.207336	9.15751	0.00247699	0.00522516	FALSE	0.16699	0.05183	0.210551	1.73546	0.187715	0.48301
ENSG00000134986.13	NREP	1402	7.69014	8.16213	-1.17755	0.0577623	398.619	1.10027e-88	1.84464e-87	FALSE	8.21028	0.211144	0.07306	8.34552	0.0038664	0.0608325
ENSG00000115594.12	IL1R1	65	0.181874	0.162851	1.34044	0.162307	384.366	1.3943e-85	2.2633e-84	TRUE	0.0170147	0.0235464	0.253704	1.15845	0.281788
ENSG00000169783.12	LINGO1	431	1.01653	1.06041	-2.90655	0.10954	892.083	5.16391e-196	1.89275e-194	FALSE	1.246	0.0832551	0.131336	0.77198	0.379605	0.615854
ENSG00000102445.18	RUBCNL	19	0.0636865	0.0589792	0.0984301	0.189616	79.4119	5.04221e-19	2.70269e-18	TRUE	0.0249259	-0.0258066	0.242648	0.57464	0.448421	0.652884
ENSG00000016082.15	ISL1	349	1.78138	1.53654	-3.45853	0.191319	352.205	1.40268e-78	2.12464e-77	FALSE	2.08751	0.0986164	0.22669	0.283305	0.594543	0.721013
ENSG00000106484.15	MEST	614	3.59584	3.08882	3.24567	0.0868482	1599.36	0	0	TRUE	0.967075	-0.660077	0.151266	20.6832	5.41889e-06	0.000320112
ENSG00000158710.14	TAGLN2	299	0.892835	0.745965	3.23958	0.0914727	1625.9	0	0	TRUE	0.153594	-0.370211	0.227179	17.3782	3.06313e-05	0.00141952
ENSG00000163513.17	TGFBR2	253	0.848132	0.747991	3.38953	0.1082	1459.84	2.08258551035002e-319	1.37737498197077e-317	FALSE	0.0612455	-0.125667	0.24372	6.32669	0.0118934	0.122481
ENSG00000142534.7	RPS11	1467	13.6467	12.2642	1.76486	0.0367114	2513.07	0	0	TRUE	7.17944	0.01385	0.0692847	2.30522	0.12894	0.425334
ENSG00000122861.16	PLAU	234	0.983466	0.86843	3.64615	0.116687	1546.16	0	0	TRUE	0.0507164	-0.190327	0.217742	18.1855	2.00402e-05	0.000997495
ENSG00000276644.5	DACH1	1062	6.7722	7.84453	-4.40676	0.109607	1719.72	0	0	FALSE	8.25047	0.767404	0.118967	41.8436	9.88755e-11	1.77174e-08
ENSG00000128510.12	CPA4	286	3.27557	2.89592	5.26207	0.138024	1894.06	0	0	TRUE	0.153023	-0.674085	0.187079	68.278	1.41996e-16	5.64682e-14
ENSG00000167552.14	TUBA1A	1523	28.7734	26.0169	-2.45883	0.0776481	796.565	3.01164e-175	9.66624e-174	FALSE	31.737	0.309794	0.126582	6.09197	0.0135798	0.133782
ENSG00000150938.10	CRIM1	471	1.76485	1.61939	2.92867	0.0949889	1056.15	1.12356e-231	4.90443e-230	TRUE	0.431649	0.300201	0.185356	3.04364	0.0810539	0.351481
ENSG00000162374.17	ELAVL4	830	3.24311	3.29706	-4.52088	0.109912	2033.52	0	0	FALSE	4.33431	-0.121292	0.101144	2.01215	0.156044	0.456141
ENSG00000129116.19	PALLD	717	5.30986	4.62101	3.462	0.0738217	2544.01	0	0	TRUE	1.44592	-0.231437	0.151504	2.37987	0.122908	0.416692
ENSG00000103257.9	SLC7A5	448	1.75138	1.53171	2.78228	0.0989999	893.94	2.03805e-196	7.51606e-195	TRUE	0.588658	0.319328	0.172501	4.3459	0.0370981	0.24008
ENSG00000177410.13	ZFAS1	1273	11.9235	10.4968	2.8231	0.0555968	2926.25	0	0	TRUE	4.34289	-0.0956515	0.0858582	2.22896	0.135445	0.432882
ENSG00000086062.12	B4GALT1	338	2.37722	1.97187	4.25993	0.127064	1371.23	3.75925e-300	2.27335e-298	TRUE	0.274564	-0.230675	0.196495	3.78883	0.0515958	0.286926
ENSG00000101938.14	CHRDL1	58	0.146969	0.142211	0.870937	0.168245	257.377	6.40018e-58	7.34491e-57	TRUE	0.0140316	-0.0485477	0.238409	3.42917	0.0640542
ENSG00000163558.13	PRKCI	501	1.17636	1.21857	-0.0168875	0.0842064	1.44024	0.2301	0.300052	FALSE	1.15237	-0.0795996	0.132765	0.411753	0.521081	0.684744
ENSG00000117410.14	ATP6V0B	1072	3.42192	3.35416	-0.714079	0.0656481	119.191	9.51008e-28	6.44602e-27	FALSE	3.81213	0.0472712	0.10274	0.993701	0.318839	0.579407
ENSG00000138814.17	PPP3CA	1365	5.99143	6.17076	0.138797	0.0585064	5.95386	0.0146851	0.0268412	FALSE	6.43864	-0.173128	0.0983267	3.54206	0.0598312	0.309202
ENSG00000141756.18	FKBP10	317	0.862829	0.808498	3.42304	0.0834931	2135.29	0	0	TRUE	0.0759926	-0.131245	0.216567	3.97651	0.046139	0.270871
ENSG00000183072.10	NKX2-5	212	0.559094	0.488152	2.81187	0.0996694	1276.19	1.69234e-279	9.3833e-278	TRUE	0.06217	-0.267363	0.212159	32.5362	1.16993e-08	1.38731e-06
ENSG00000204442.3	FAM155A	1521	11.891	12.6504	-0.844126	0.0538779	233.042	1.2942e-52	1.38094e-51	FALSE	15.1627	-0.403253	0.0804638	24.794	6.37958e-07	4.97022e-05
ENSG00000143198.13	MGST3	935	2.99081	2.80219	-0.190583	0.0746382	7.26425	0.00703406	0.0137117	FALSE	3.02509	-0.0525661	0.122869	1.54295	0.214179	0.50709
ENSG00000079462.7	PAFAH1B3	1008	3.73239	3.73155	-2.70191	0.0860025	1198.91	1.04983e-262	5.35125e-261	FALSE	4.56065	0.148887	0.0950634	3.55755	0.059275	0.307915
ENSG00000186469.8	GNG2	971	3.1929	3.46147	-3.77143	0.100039	2228.48	0	0	FALSE	4.42838	0.16513	0.0791507	4.34498	0.0371182	0.240114
ENSG00000081041.9	CXCL2	62	0.24556	0.242624	1.90391	0.219482	368.783	3.44537e-82	5.39925e-81	TRUE	0.0260898	-0.0733861	0.251242	10.9031	0.000960049	0.0213342
ENSG00000083444.17	PLOD1	147	0.349051	0.322973	1.92821	0.103997	649.383	3.04231e-143	7.99996e-142	TRUE	0.0591351	-0.062802	0.233022	1.51679	0.218105	0.509636
ENSG00000140022.13	STON2	160	0.431721	0.398374	0.482939	0.137812	26.6743	2.40802e-07	7.6319e-07	TRUE	0.377265	-0.00214475	0.199401	0.97853	0.322562	0.581614
ENSG00000135636.14	DYSF	198	0.642376	0.523884	2.75312	0.120035	883.917	3.07706e-194	1.10756e-192	TRUE	0.0907414	0.0738798	0.235675	0.592524	0.441445	0.64897
ENSG00000008394.13	MGST1	416	2.35273	2.07997	4.57225	0.0851066	3402.04	0	0	TRUE	0.233404	-0.650087	0.19213	42.3288	7.71492e-11	1.41385e-08
ENSG00000125430.9	HS3ST3B1	274	0.668708	0.623381	0.855156	0.155835	40.2153	2.27456e-10	8.5834e-10	TRUE	0.660451	-0.000395325	0.234381	0.0876297	0.767212	0.818806
ENSG00000158258.16	CLSTN2	519	1.62339	1.76657	-0.240408	0.125878	4.42939	0.0353251	0.058858	FALSE	2.55558	-0.621224	0.16663	13.575	0.000229216	0.00716389
ENSG00000120875.9	DUSP4	529	1.3019	1.38142	-2.51003	0.109771	616.774	3.76276e-136	9.36128e-135	FALSE	1.7178	0.0599791	0.120944	0.284001	0.59409	0.721013
ENSG00000123500.10	COL10A1	14	0.0379669	0.0317621	-0.0105503	0.253593	96.5984	8.4916e-23	5.06374e-22	FALSE	0.00160417	-0.016318	0.191994	1.21689	0.269971
ENSG00000153707.17	PTPRD	1200	15.2596	18.0796	-4.94349	0.100336	2120.83	0	0	FALSE	25.188	-0.102762	0.120125	0.753425	0.385394	0.619172
ENSG00000136720.7	HS6ST1	232	0.611145	0.64827	-0.874352	0.12665	51.6671	6.57548e-13	2.80647e-12	FALSE	0.735605	-0.280751	0.159187	3.7582	0.052549	0.289461
ENSG00000145147.20	SLIT2	1012	4.94182	5.14675	-0.792513	0.0964494	63.759	1.40608e-15	6.66215e-15	FALSE	5.48549	0.0871642	0.14746	0.350975	0.553562	0.700598
ENSG00000115380.20	EFEMP1	125	0.51684	0.455708	2.53851	0.154156	577.133	1.57676e-127	3.62595e-126	TRUE	0.0385456	-0.0948491	0.226304	4.79275	0.0285797	0.208743
ENSG00000135931.17	ARMC9	1067	3.63931	3.52401	1.21408	0.0527452	542.991	4.21353e-120	9.03201e-119	TRUE	2.60669	-1.07577	0.102755	114.431	1.04836e-26	8.45345e-24
ENSG00000139910.20	NOVA1	1176	7.41335	8.39372	-3.84003	0.0910081	1945.11	0	0	FALSE	10.7836	0.129932	0.098745	1.9581	0.161716	0.461697
ENSG00000180044.5	C3orf80	13	0.039804	0.0400606	-0.143212	0.292047	31.1978	2.33029e-08	7.88411e-08	FALSE	0.0243214	-0.0245079	0.26822	1.21406	0.27053	0.547654
ENSG00000164574.16	GALNT10	295	0.823637	0.733087	2.67378	0.0917195	1009.06	1.93154e-221	7.99523e-220	TRUE	0.333317	-0.668476	0.195832	26.7153	2.35747e-07	2.10049e-05
ENSG00000115419.12	GLS	518	1.42009	1.36565	1.75986	0.0851869	445.026	8.72394e-99	1.59759e-97	TRUE	0.853656	0.0201738	0.160163	0.0793283	0.77821	0.82491
ENSG00000231185.7	SPRY4-AS1	387	0.957746	1.07314	-2.06044	0.12431	306.96	1.0036e-68	1.33858e-67	FALSE	1.83516	0.0386207	0.13698	2.24971	0.133639	0.431386
ENSG00000135406.14	PRPH	141	0.629516	0.505546	-1.9714	0.245858	120.822	4.18021e-28	2.86003e-27	FALSE	0.888849	-0.953373	0.25557	16.8786	3.98483e-05	0.00175104
ENSG00000076641.4	PAG1	176	0.482547	0.48732	0.286907	0.140749	7.56761	0.00594266	0.0117396	FALSE	0.544995	0.264775	0.195197	2.01721	0.155524	0.455529
ENSG00000163814.8	CDCP1	17	0.0667483	0.0621556	0.209352	0.195703	128.7	7.88671e-30	5.6019e-29	TRUE	0.0123489	-0.00649966	0.242266	0.128358	0.72014
ENSG00000087842.11	PIR	59	0.192897	0.172459	0.90557	0.145771	189.536	4.01472e-43	3.6901e-42	TRUE	0.0910693	0.0156831	0.238054	0.0232979	0.878685	0.895227
ENSG00000166780.11	BMERB1	678	1.71525	1.74228	-1.64456	0.0892465	395.112	6.38426e-88	1.06072e-86	FALSE	2.36434	-0.129669	0.106913	1.55778	0.211991	0.505513
ENSG00000122884.12	P4HA1	302	0.885487	0.865569	2.5757	0.095021	825.629	1.44558e-181	4.8607e-180	TRUE	0.316047	-0.195138	0.193349	2.88541	0.0893851	0.364479
ENSG00000184897.6	H1-10	914	2.50888	2.73514	-2.20512	0.0853715	813.264	7.04979e-179	2.32488e-177	FALSE	2.91212	0.00565399	0.100144	0.0276602	0.86791	0.887839
ENSG00000130770.18	ATP5IF1	1003	3.08451	2.94498	-0.409722	0.0638458	43.3382	4.60501e-11	1.80031e-10	FALSE	3.58426	-0.216855	0.102308	5.79565	0.0160659	0.147598
ENSG00000124126.14	PREX1	40	0.135946	0.122116	0.670358	0.240361	107.733	3.07604e-25	1.95421e-24	TRUE	0.0283926	-0.0183816	0.244693	0.43304	0.510501	0.679984
ENSG00000197555.9	SIPA1L1	392	1.55052	1.37061	3.38669	0.0908939	1572.74	0	0	TRUE	0.381316	-0.152233	0.179408	1.50604	0.219744	0.510857
ENSG00000143367.16	TUFT1	130	0.380894	0.337152	1.40217	0.125851	236.069	2.83004e-53	3.0468e-52	TRUE	0.176134	-0.275239	0.196355	8.22967	0.0041211	0.0631758
ENSG00000166225.8	FRS2	198	0.530925	0.551312	0.366718	0.115112	15.1123	0.000101301	0.00025611	TRUE	0.581556	0.19628	0.181505	3.36776	0.066484	0.321772
ENSG00000184838.15	PRR16	238	0.806491	0.673498	3.31365	0.10208	1586.81	0	0	TRUE	0.0473443	-0.106238	0.24652	6.94036	0.00842721	0.0998171
ENSG00000242372.8	EIF6	543	1.61176	1.39972	1.97428	0.0777917	704.035	3.96581e-155	1.13077e-153	TRUE	0.790861	-0.159062	0.156422	2.07422	0.149807	0.448752
ENSG00000108947.5	EFNB3	72	0.243111	0.251365	-1.01735	0.134155	102.636	4.02755e-24	2.48633e-23	FALSE	0.338927	0.0647952	0.186481	0.121002	0.72795	0.793166
ENSG00000171843.16	MLLT3	1381	5.12676	5.17874	0.0969802	0.0443293	5.10543	0.0238511	0.0416448	FALSE	5.61951	0.667419	0.0663536	101.917	5.78911e-24	4.05918e-21
ENSG00000144369.13	FAM171B	1160	4.12309	4.34965	-1.65901	0.0682133	611.75	4.65694e-135	1.14906e-133	FALSE	6.39325	-0.321675	0.0839801	14.5796	0.000134364	0.00468009
ENSG00000101489.20	CELF4	710	2.02817	2.2748	-3.89649	0.111247	1455.69	1.66584113808293e-318	1.08678029224319e-316	FALSE	3.28708	-0.174624	0.112166	3.00152	0.0831864	0.354971
ENSG00000164543.7	STK17A	277	0.756889	0.633436	3.0419	0.0880659	1553.05	0	0	TRUE	0.0902522	-0.0250679	0.209923	0.899251	0.342983	0.59541
ENSG00000164405.11	UQCRQ	1299	6.90141	6.45792	1.5656	0.0451536	1273.21	7.49519e-279	4.13666e-277	TRUE	4.91594	-0.672583	0.0843186	66.0862	4.31624e-16	1.582e-13
ENSG00000101384.12	JAG1	75	0.228414	0.206012	1.42803	0.172585	286.862	2.40009e-64	3.02792e-63	TRUE	0.0456252	-0.0449718	0.253747	1.90696	0.167301	0.466814
ENSG00000251003.9	ZFPM2-AS1	156	0.388242	0.329373	2.30698	0.108751	935.578	1.81027e-205	6.90953e-204	TRUE	0.0181637	-0.0473397	0.243869	3.43853	0.0636924
ENSG00000259045.1	MTCO1P2	516	1.28536	1.31989	1.41222	0.0764405	345.424	4.20409e-77	6.2342e-76	TRUE	0.847691	-0.125972	0.151692	1.38596	0.239089	0.524526
ENSG00000116132.12	PRRX1	53	0.144519	0.127514	0.893567	0.173571	238.194	9.74073e-54	1.05483e-52	TRUE	0.0270043	-0.035585	0.241922	0.98408	0.321194	0.58064
ENSG00000174469.23	CNTNAP2	1212	14.1525	16.5004	-5.06096	0.0964253	2880.04	0	0	FALSE	24.0707	0.106249	0.0989669	1.21541	0.270262	0.547553
ENSG00000150625.16	GPM6A	943	4.15554	4.80889	-4.26331	0.113376	1588.15	0	0	FALSE	6.56096	0.182288	0.114562	2.76168	0.0965466	0.377476
ENSG00000156482.11	RPL30	1384	11.9173	10.8319	2.27351	0.0401765	3528.46	0	0	TRUE	5.68209	-0.356309	0.0729827	24.7534	6.51534e-07	5.05158e-05
ENSG00000160050.14	CCDC28B	473	1.18494	1.24286	-1.71915	0.108077	287.892	1.4319e-64	1.81123e-63	FALSE	1.56332	0.0127633	0.1335	0.0422863	0.837075	0.865519
ENSG00000152377.14	SPOCK1	782	2.85732	2.55358	0.629277	0.0887087	54.1647	1.8437e-13	8.07139e-13	TRUE	3.06877	-0.517865	0.137169	15.1924	9.70953e-05	0.0035832
ENSG00000124614.16	RPS10	1356	12.774	11.0833	2.47308	0.0429128	3733.35	0	0	TRUE	4.74458	0.0131608	0.0783809	3.01407	0.0825449	0.354482
ENSG00000129038.16	LOXL1	389	1.51072	1.27629	3.47578	0.0880767	1799.38	0	0	TRUE	0.284268	-0.553835	0.199545	19.5438	9.83193e-06	0.000533871
ENSG00000008441.16	NFIX	252	0.680955	0.579955	3.09825	0.0891566	1747.76	0	0	TRUE	0.0359008	-0.0627334	0.241085	2.47753	0.115484	0.406233
ENSG00000054392.13	HHAT	171	0.4703	0.421451	2.18774	0.113542	619.489	9.6582e-137	2.40783e-135	TRUE	0.089708	-0.0357483	0.227844	0.378557	0.538377	0.692766
ENSG00000206503.13	HLA-A	262	0.75444	0.671881	3.09226	0.0954539	1430.93	3.9959112628159e-313	2.53793221157902e-311	FALSE	0.0905816	-0.161502	0.216666	5.93403	0.0148513	0.141636
ENSG00000171530.14	TBCA	1343	5.48806	5.2451	0.388753	0.043106	85.8092	1.98161e-20	1.11052e-19	TRUE	5.35473	-0.0987936	0.0761453	3.75234	0.0527337	0.289461
ENSG00000118473.22	SGIP1	636	1.56277	1.74567	-3.12653	0.105984	1098.68	6.39942e-241	2.91532e-239	FALSE	2.38117	-0.105322	0.100004	1.8125	0.178209	0.475463
ENSG00000130294.16	KIF1A	645	1.66871	1.74247	-3.46356	0.104455	1422.77	2.36296960926336e-311	0	FALSE	2.51095	-0.186878	0.0979302	4.86091	0.0274719	0.203415
ENSG00000071967.12	CYBRD1	256	0.7624	0.673855	3.2602	0.0990785	1600.22	0	0	TRUE	0.0443739	-0.151493	0.226751	14.4711	0.000142326	0.00491111
ENSG00000136928.7	GABBR2	370	0.873852	0.90931	-1.80834	0.121365	244.329	4.47619e-55	4.96372e-54	FALSE	1.23609	-0.112898	0.138699	0.751065	0.386139	0.61969
ENSG00000116117.18	PARD3B	347	1.26393	1.09248	3.47946	0.0937814	1637.88	0	0	TRUE	0.13895	-0.162097	0.211972	3.37873	0.0660429	0.320323
ENSG00000147403.16	RPL10	1283	6.75995	6.32143	1.49702	0.0473567	1061.72	6.8926e-233	3.02518e-231	TRUE	3.64406	-1.02442	0.0852855	151.699	7.3708e-35	9.90574e-32
ENSG00000251562.8	MALAT1	1629	362.572	370.587	1.06233	0.036311	936.096	1.39672e-205	5.34809e-204	TRUE	291.445	0.211232	0.0514553	16.928	3.88242e-05	0.00172484
ENSG00000164116.16	GUCY1A1	19	0.0838947	0.0914795	-0.47954	0.217049	5.0298	0.0249148	0.043287	FALSE	0.10741	-0.07392	0.23452	1.07627	0.299534	0.567105
ENSG00000122707.12	RECK	339	0.824862	0.824544	0.728739	0.0985363	56.3656	6.01746e-14	2.67929e-13	TRUE	0.637102	0.232109	0.169594	1.97294	0.160136	0.460259
ENSG00000154553.15	PDLIM3	33	0.125536	0.120927	0.804763	0.204687	210.264	1.20303e-47	1.19053e-46	TRUE	0.0265566	-0.0648933	0.245212	4.17711	0.0409735	0.252062
ENSG00000241468.7	ATP5MF	1131	3.52358	3.54169	-0.143078	0.0613261	5.8431	0.0156382	0.0284513	FALSE	3.44559	-0.111823	0.103003	2.12006	0.145381	0.443792
ENSG00000139926.15	FRMD6	293	0.995713	0.857056	3.42255	0.0986058	1586.09	0	0	TRUE	0.0905543	-0.232462	0.215155	14.2821	0.00015735	0.00533107
ENSG00000228358.6	LINC02263	9	0.0379669	0.0356826	-0.12594	0.283322	34.6087	4.03108e-09	1.42342e-08	FALSE	0.0159454	-0.0292369	0.244324	1.18502	0.276337
ENSG00000125968.9	ID1	94	0.285364	0.237019	1.79942	0.154067	477.568	7.22553e-106	1.40462e-104	TRUE	0.0273628	-0.110789	0.236	14.0309	0.000179833	0.00596742
ENSG00000070404.10	FSTL3	120	0.327006	0.31057	1.77234	0.118475	486.498	8.23622e-108	1.61813e-106	TRUE	0.0829978	0.00256103	0.217738	0.147811	0.700636	0.777746
ENSG00000144713.12	RPL32	1590	33.5487	30.7218	1.92196	0.0360641	3145.99	0	0	TRUE	17.1265	-0.140842	0.0599903	6.91887	0.00852908	0.100254
ENSG00000105738.11	SIPA1L3	593	1.46111	1.52915	0.175976	0.0848588	5.52011	0.0187991	0.033616	FALSE	1.49493	0.348646	0.133822	8.85501	0.00292286	0.0499861
ENSG00000175183.10	CSRP2	58	0.208206	0.175916	0.711992	0.155485	112.34	3.01009e-26	1.96269e-25	TRUE	0.0869074	0.0223232	0.234797	0.107974	0.742462	0.802419
ENSG00000151952.16	TMEM132D	364	1.9602	1.64558	2.09076	0.162875	193.066			TRUE	1.52126	-2.00228	0.243655	67.9197
ENSG00000198853.12	RUSC2	159	0.446418	0.443736	0.112187	0.116856	3.59577	0.0579269	0.0906535	FALSE	0.48028	0.256696	0.175725	2.7731	0.0958602	0.376194
ENSG00000096092.6	TMEM14A	848	2.33497	2.28839	-0.99308	0.0730799	194.861	2.76286e-44	2.58398e-43	FALSE	3.18001	-0.682319	0.097119	51.0577	8.96904e-13	2.22529e-10
ENSG00000188042.8	ARL4C	781	2.40539	2.23409	1.34223	0.0739485	348.408	9.41404e-78	1.40905e-76	TRUE	1.81906	-0.225216	0.118192	3.78201	0.0518064	0.287476
ENSG00000172037.14	LAMB2	83	0.214329	0.211085	1.52541	0.122443	546.862	6.06319e-121	1.3114e-119	TRUE	0.0274506	-0.10538	0.244721	13.7467	0.000209187	0.00662781
ENSG00000173457.11	PPP1R14B	825	2.73607	2.39141	1.39126	0.0607191	568.771	1.03931e-125	2.36285e-124	TRUE	1.44218	-0.0325661	0.120989	1.6745	0.195656	0.490827
ENSG00000129151.9	BBOX1	21	0.0636865	0.0584187	0.230007	0.23824	132.119	1.40887e-30	1.01452e-29	TRUE	0.0067692	-0.0313134	0.231929	3.46872	0.0625397
ENSG00000169499.15	PLEKHA2	109	0.268218	0.224033	1.73001	0.11338	639.86	3.58438e-141	9.30311e-140	TRUE	0.0289923	0.0160734	0.26368	0.68067	0.409356	0.632238
ENSG00000159674.12	SPON2	96	0.402939	0.367136	2.08133	0.193638	283.568	1.25314e-63	1.5645e-62	TRUE	0.12793	-0.215322	0.207943	7.898	0.00494895	0.0710701
ENSG00000153130.17	SCOC	870	2.31353	2.32598	-0.536475	0.0691426	61.0074	5.68603e-15	2.63635e-14	FALSE	3.01704	-0.228548	0.0969493	6.10816	0.0134559	0.133049
ENSG00000115541.11	HSPE1	899	2.38334	2.29896	0.137601	0.0633956	6.56139	0.0104215	0.0196945	FALSE	2.38693	-0.110678	0.101114	2.50297	0.113632	0.404267
ENSG00000266877.1	AC007923.4	5	0.0269443	0.0260307	-0.169601	0.2196	47.535	5.40293e-12	2.20677e-11	FALSE	0.0037362	-0.0244827	0.212996	2.33012	0.126892
ENSG00000185420.19	SMYD3	1324	6.70729	6.67321	1.05182	0.075222	207.59	4.61066e-47	4.51439e-46	TRUE	5.69348	-0.103792	0.0845539	2.197	0.138279	0.43542
ENSG00000112893.9	MAN2A1	616	1.9259	1.89556	1.14705	0.103673	126.268	2.68647e-29	1.88752e-28	TRUE	1.1162	0.111161	0.186835	0.323503	0.56951	0.708163
ENSG00000117450.14	PRDX1	1018	3.47704	3.25575	0.216243	0.0706265	10.7192	0.00106029	0.00236684	FALSE	2.62226	-0.0446229	0.119622	1.71766	0.189995	0.485631
ENSG00000128595.17	CALU	690	4.54685	3.93763	3.69204	0.0651459	3928.44	0	0	TRUE	1.1383	-0.650044	0.131423	25.6393	4.11574e-07	3.457e-05
ENSG00000167815.12	PRDX2	886	2.75321	2.61388	-1.03559	0.0790627	175.39	4.91993e-40	4.26264e-39	FALSE	2.93475	-0.0750608	0.119415	2.11286	0.146066	0.444257
ENSG00000146674.15	IGFBP3	163	0.703001	0.630725	3.19675	0.15586	855.905	3.78241e-188	1.31797e-186	TRUE	0.0483207	-0.119862	0.250966	6.76364	0.00930338	0.10551
ENSG00000100647.8	SUSD6	170	0.472137	0.444639	1.31564	0.11396	191.057	1.86887e-43	1.72835e-42	TRUE	0.264189	0.0289692	0.192077	0.146722	0.701688	0.778394
ENSG00000160209.19	PDXK	288	0.770974	0.680431	1.59616	0.0933975	331.048	5.68382e-74	8.10797e-73	TRUE	0.499483	-0.194693	0.166164	2.91684	0.0876595	0.361809
ENSG00000255794.8	RMST	1088	7.68096	9.37271	-2.07616	0.105559	322.864	3.44386e-72	4.79028e-71	FALSE	12.2761	0.15629	0.137897	1.40895	0.23523	0.52217
ENSG00000169020.10	ATP5ME	1376	6.88732	6.70328	0.683104	0.0450248	234.506	6.20566e-53	6.65708e-52	TRUE	5.89815	-0.293864	0.0830772	13.1681	0.000284755	0.00858012
ENSG00000166963.13	MAP1A	257	0.720147	0.641609	1.15445	0.100356	154.008	2.30609e-35	1.83145e-34	TRUE	0.451865	-0.272905	0.177327	5.14726	0.0232831	0.182972
ENSG00000049759.18	NEDD4L	1155	3.73668	3.95274	-0.642041	0.0635503	103.761	2.28244e-24	1.41851e-23	FALSE	4.13062	0.068663	0.10122	1.04113	0.307558	0.572063
ENSG00000187260.15	WDR86	116	0.295162	0.310329	-1.27622	0.138589	162.871	2.66999e-37	2.20279e-36	FALSE	0.36176	-0.00531046	0.188177	0.032338	0.857288	0.880208
ENSG00000174444.15	RPL4	1499	14.368	13.0376	1.5161	0.0384399	1686.26	0	0	TRUE	8.76844	-0.0103307	0.0683669	1.30848	0.252671	0.533773
ENSG00000135540.11	NHSL1	407	1.38579	1.26597	3.14383	0.095868	1212.55	1.14497e-265	5.92421e-264	TRUE	0.256651	0.0545871	0.213871	0.353575	0.552096	0.70004
ENSG00000154723.12	ATP5PF	1249	4.38273	4.2851	0.301681	0.0506821	35.754	2.23874e-09	8.04243e-09	TRUE	3.78987	-0.0787488	0.093307	2.41541	0.120146	0.413223
ENSG00000185697.16	MYBL1	66	0.192284	0.163195	1.10527	0.148546	289.453	6.5409e-65	8.31307e-64	TRUE	0.0353855	-0.012479	0.240846	0.226747	0.633946	0.740362
ENSG00000155115.7	GTF3C6	454	1.08818	0.984016	0.77778	0.0818207	99.4369	2.02509e-23	1.22619e-22	TRUE	0.81603	-0.0467773	0.151291	2.39443	0.121768	0.414892
ENSG00000250479.8	CHCHD10	213	0.563993	0.499858	0.699304	0.131692	43.2104	4.91576e-11	1.91805e-10	TRUE	0.414658	0.123187	0.209516	2.06405	0.150809	0.449536
ENSG00000106392.10	C1GALT1	45	0.185548	0.195775	0.191503	0.139489	29.7984	4.79377e-08	1.59248e-07	TRUE	0.187521	0.000595259	0.208753	0.766435	0.381322	0.61718
ENSG00000173915.16	ATP5MD	1411	6.67422	6.46569	0.196422	0.0451165	19.6407	9.3456e-06	2.62359e-05	TRUE	6.51447	-0.0249207	0.0747656	2.67106	0.102188	0.387289
ENSG00000116991.10	SIPA1L2	582	1.56705	1.73316	-1.75705	0.109489	275.369	7.67149e-62	9.31128e-61	FALSE	1.92758	0.152391	0.134304	1.55978	0.211698	0.505458
ENSG00000113721.14	PDGFRB	24	0.0851194	0.0725083	0.390427	0.213927	156.72	5.89179e-36	4.73394e-35	TRUE	0.0065042	-0.0314418	0.230754	3.45473	0.0630711
ENSG00000071082.11	RPL31	1525	16.0735	15.3174	1.67387	0.0387789	2006.97	0	0	TRUE	9.83615	-0.0471973	0.0663282	1.22811	0.267776	0.545835
ENSG00000138162.19	TACC2	723	1.79853	1.96072	-1.77691	0.0914312	438.748	2.02704e-97	3.67562e-96	FALSE	2.336	0.275556	0.10983	7.20479	0.00727092	0.0913225
ENSG00000182287.14	AP1S2	1047	3.25658	3.2624	-0.853187	0.0637942	183.056	1.0428e-41	9.28272e-41	FALSE	3.34151	0.217012	0.0908332	6.61477	0.0101136	0.111257
ENSG00000198668.12	CALM1	1317	5.54991	5.38833	-0.885927	0.053174	281.133	4.25196e-63	5.27278e-62	FALSE	6.40224	-0.11525	0.0749851	4.04149	0.0443945	0.263896
ENSG00000064933.17	PMS1	290	0.747704	0.752805	0.646646	0.102854	42.2827	7.89895e-11	3.04835e-10	TRUE	0.702787	0.144929	0.165796	0.941958	0.331775	0.587136
ENSG00000130702.15	LAMA5	82	0.232088	0.257235	0.95266	0.136064	181.502	2.27809e-41	2.01742e-40	TRUE	0.127256	0.104047	0.227445	1.36609	0.242485	0.527609
ENSG00000100979.15	PLTP	121	0.333742	0.291531	1.94372	0.120003	593.169	5.12492e-131	1.22305e-129	TRUE	0.066067	-0.0823232	0.227314	2.44199	0.118126	0.410725
ENSG00000075420.13	FNDC3B	467	2.75689	2.32284	4.58479	0.07418	4675.68	0	0	TRUE	0.280527	-0.119352	0.193994	1.15791	0.2819	0.554022
ENSG00000221968.9	FADS3	246	0.679118	0.593595	2.25908	0.0958681	688.074	1.17265e-151	3.23597e-150	TRUE	0.286031	-0.248702	0.183176	4.9934	0.0254441	0.193738
ENSG00000091039.17	OSBPL8	1073	3	3.01443	-0.288133	0.057267	25.8007	3.78548e-07	1.18151e-06	FALSE	3.06868	-0.0589606	0.0859955	0.96447	0.326063	0.583884
ENSG00000149212.11	SESN3	264	0.821188	0.746052	2.28442	0.110118	517.263	1.66718e-114	3.43863e-113	TRUE	0.315484	-0.523958	0.181087	17.2083	3.34971e-05	0.00151318
ENSG00000186868.15	MAPT	929	3.05266	3.20818	-4.31959	0.100715	2816.76	0	0	FALSE	4.55368	-0.0572884	0.0758355	1.20257	0.272809	0.54892
ENSG00000136830.12	NIBAN2	200	0.534599	0.496475	2.2116	0.0967775	710.411	1.62823e-156	4.67591e-155	TRUE	0.146004	-0.0752604	0.190296	1.53883	0.214792	0.507614
ENSG00000169851.15	PCDH7	442	1.48561	1.70645	-3.10829	0.150842	409.039	5.93236e-91	1.00867e-89	FALSE	1.98396	0.400856	0.186312	4.63145	0.0313911	0.219281
ENSG00000137177.20	KIF13A	476	1.3019	1.20703	1.87962	0.0887034	476.697	1.11788e-105	2.16962e-104	TRUE	0.819677	-0.00407075	0.192767	0.0771699	0.78117	0.82669
ENSG00000168575.10	SLC20A2	487	1.25046	1.17577	1.2237	0.087165	203.894	2.95215e-46	2.85557e-45	TRUE	0.945229	-0.107055	0.147987	0.663279	0.415405	0.636023
ENSG00000151474.23	FRMD4A	1486	10.7973	10.6326	1.27759	0.0570767	537.328	7.18898e-119	1.52737e-117	TRUE	7.74398	0.089224	0.0794726	1.57545	0.209417	0.503919
ENSG00000125901.6	MRPS26	263	0.673607	0.683493	-1.31988	0.115118	149.573	2.14912e-34	1.67465e-33	FALSE	0.906084	0.163284	0.144537	1.15154	0.283226	0.554657
ENSG00000088986.11	DYNLL1	1397	7.06797	6.69438	0.26588	0.0444446	39.4536	3.3594e-10	1.25607e-09	TRUE	6.95772	-0.236673	0.0733307	12.8186	0.000343187	0.00984801
ENSG00000165338.16	HECTD2	143	0.406614	0.412489	0.712609	0.123708	59.3654	1.30949e-14	5.98482e-14	TRUE	0.37294	-0.154227	0.18628	2.13638	0.143841	0.441767
ENSG00000272841.1	AL139393.3	86	0.385793	0.336668	1.90657	0.168144	302.82	8.0068e-68	1.05157e-66	TRUE	0.114979	-0.120169	0.19844	2.49052	0.114534	0.405132
ENSG00000104635.14	SLC39A14	128	0.358849	0.343816	1.46862	0.115579	293.319	9.4072e-66	1.20645e-64	TRUE	0.17148	0.0488734	0.217701	0.254669	0.613807	0.729904
ENSG00000171992.13	SYNPO	144	0.363748	0.313091	2.21629	0.113548	824.854	2.13005e-181	7.14223e-180	TRUE	0.0340457	-0.00744192	0.236681	0.215576	0.642432	0.744568
ENSG00000135097.7	MSI1	449	1.12982	1.30223	-2.42361	0.125997	395.81	4.498e-88	7.48357e-87	FALSE	1.43514	0.440263	0.152209	8.58956	0.00338096	0.0557513
ENSG00000144824.20	PHLDB2	225	0.626454	0.524788	2.92895	0.100562	1342.93	5.30094e-294	3.11161e-292	TRUE	0.0520829	-0.103009	0.251119	7.03945	0.00797334	0.0971276
ENSG00000227036.8	LINC00511	305	0.864054	0.841274	1.84162	0.127886	234.375	6.6263e-53	7.10514e-52	TRUE	0.563601	0.0153464	0.220411	0.149642	0.698878	0.776693
ENSG00000107104.18	KANK1	200	0.598898	0.569981	1.33337	0.130589	131.977	1.51328e-30	1.08906e-29	TRUE	0.351247	0.326578	0.209647	5.5606	0.0183691	0.160216
ENSG00000237550.5	AC243919.1	292	0.79057	0.692852	1.60286	0.0889134	362.573	7.75201e-81	1.19531e-79	TRUE	0.526292	0.869041	0.159637	34.3256	4.6621e-09	6.21369e-07
ENSG00000095637.22	SORBS1	784	2.25168	2.52501	-2.76519	0.107237	775.73	1.02095e-170	3.19987e-169	FALSE	3.2048	0.113065	0.11385	1.74329	0.186722	0.481842
ENSG00000139370.12	SLC15A4	201	0.519902	0.514797	1.02514	0.117756	98.6834	2.9628e-23	1.78407e-22	TRUE	0.426456	-0.157622	0.192149	1.66103	0.197465	0.492676
ENSG00000168621.15	GDNF	12	0.0367422	0.0255494	-0.0361291	0.231206	88.5837	4.87284e-21	2.77024e-20	FALSE	0.00466679	-0.00433927	0.220692	0.0595663	0.807183
ENSG00000179242.16	CDH4	710	2.22841	2.40503	-0.879061	0.106023	67.7405	1.8649e-16	9.10566e-16	FALSE	3.24215	0.146309	0.147893	1.24007	0.265458	0.544355
ENSG00000124831.19	LRRFIP1	720	2.04103	1.93362	1.16405	0.0688127	294.677	4.75859e-66	6.12569e-65	TRUE	1.45331	-0.0126603	0.126143	0.0127375	0.910141	0.919434
ENSG00000145431.11	PDGFC	331	1.18555	1.05727	3.67536	0.0931666	1915.33	0	0	TRUE	0.14149	-0.0682683	0.22924	1.24701	0.264124	0.54334
ENSG00000114784.4	EIF1B	1153	3.48316	3.55556	-0.925538	0.0589428	255.559	1.59433e-57	1.8201e-56	FALSE	3.98984	0.255797	0.0870245	8.71778	0.00315122	0.0529372
ENSG00000151490.14	PTPRO	469	1.13656	1.27145	-2.92544	0.113842	790.703	5.66727e-174	1.80451e-172	FALSE	1.6586	0.376268	0.130496	9.68886	0.00185388	0.0355923
ENSG00000167601.12	AXL	342	2.69014	2.16574	4.7283	0.10568	2451.04	0	0	TRUE	0.202776	0.0720628	0.222615	0.044376	0.833156	0.862509
ENSG00000174871.11	CNIH2	735	2.11084	2.11145	-3.1814	0.105765	1158.39	6.74347e-254	3.28392e-252	FALSE	2.95343	-0.416552	0.108283	15.5039	8.2336e-05	0.00311026
ENSG00000129474.16	AJUBA	93	0.236375	0.202263	1.61223	0.111991	634.314	5.76329e-140	1.48301e-138	TRUE	0.0216125	-0.0314669	0.247633	1.20997	0.271338	0.548124
ENSG00000168386.18	FILIP1L	307	1.52848	1.2074	4.1572	0.100794	2319.45	0	0	TRUE	0.0559277	-0.163902	0.22056	10.2014	0.00140333	0.0285392
ENSG00000184831.13	APOO	194	0.531537	0.510226	-0.870519	0.126936	51.4681	7.277e-13	3.09434e-12	FALSE	0.597393	0.375583	0.17325	5.98896	0.0143957	0.138769
ENSG00000183011.13	NAA38	797	2.16289	2.06367	1.07802	0.0614397	312.849	5.23018e-70	7.09815e-69	TRUE	1.72789	0.00398305	0.115115	0.19617	0.65783	0.753307
ENSG00000275832.5	ARHGAP23	152	0.40049	0.372025	0.955987	0.119618	110.79	6.5793e-26	4.24498e-25	TRUE	0.298222	0.542719	0.199426	14.6256	0.000131123	0.00457712
ENSG00000228127.3	LINC01649	287	0.722596	0.715084	0.163871	0.0994596	3.18571	0.0742846	0.112236	FALSE	0.718395	-0.214659	0.150196	2.77201	0.0959257	0.376194
ENSG00000109971.14	HSPA8	1081	4.88977	4.38555	0.285283	0.0727296	18.4994	1.69955e-05	4.65906e-05	TRUE	4.22867	-0.207867	0.127089	3.30858	0.0689188	0.327838
ENSG00000134278.15	SPIRE1	633	1.46234	1.52405	0.0358923	0.0767565	1.53834	0.214866	0.28294	FALSE	1.55934	-0.059994	0.130849	1.63753	0.200665	0.495199
ENSG00000116729.14	WLS	288	0.947949	0.807809	3.50278	0.0978554	1772.63	0	0	TRUE	0.091981	-0.332404	0.213094	23.7074	1.1215e-06	8.22107e-05
ENSG00000184305.15	CCSER1	1059	5.47581	6.32616	-4.56416	0.108838	2142.15	0	0	FALSE	9.01945	-0.250014	0.0938453	7.55802	0.00597437	0.0799574
ENSG00000112851.14	ERBIN	500	1.29945	1.28608	1.25724	0.082051	237.929	1.11236e-53	1.2035e-52	TRUE	0.806283	0.0558902	0.171782	1.51042	0.219074	0.51059
ENSG00000162522.11	KIAA1522	135	0.398653	0.381124	0.517232	0.114405	40.165	2.33395e-10	8.79786e-10	TRUE	0.296349	-0.0588517	0.179289	1.18238	0.276872	0.551249
ENSG00000069399.15	BCL3	37	0.111451	0.10069	0.146208	0.18763	43.7109	3.8064e-11	1.49442e-10	TRUE	0.0822153	0.0695624	0.267238	1.45359	0.227953	0.518037
ENSG00000149571.12	KIRREL3	475	1.85181	1.72096	-1.24198	0.145648	70.8355	3.88296e-17	1.95026e-16	FALSE	2.38737	-0.39644	0.186186	4.63725	0.0312851	0.218792
ENSG00000115758.13	ODC1	638	1.58543	1.49655	0.718478	0.0718282	103.836	2.19763e-24	1.36721e-23	TRUE	1.27549	0.11008	0.125028	0.808816	0.368471	0.608951
ENSG00000159409.14	CELF3	285	0.679731	0.76442	-2.39984	0.116086	593.477	4.39136e-131	1.04903e-129	FALSE	0.936148	0.295601	0.15106	3.65183	0.0560077	0.299581
ENSG00000166012.16	TAF1D	345	0.856093	0.788045	1.44131	0.0882062	285.367	5.08357e-64	6.37651e-63	TRUE	0.552561	0.196551	0.173217	1.3249	0.249715	0.533014
ENSG00000109586.12	GALNT7	265	0.84752	0.72981	2.82421	0.101276	989.025	4.36313e-217	1.76347e-215	TRUE	0.154849	-0.0846824	0.212598	1.31048	0.252308	0.533397
ENSG00000130508.11	PXDN	594	1.62645	1.59635	1.35686	0.0743484	339.726	7.32196e-76	1.07056e-74	TRUE	1.16578	0.110962	0.141817	3.0284	0.0818185	0.35305
ENSG00000106034.18	CPED1	55	0.166565	0.144936	1.00406	0.150903	290.825	3.28686e-65	4.18848e-64	TRUE	0.0194786	-0.00369383	0.248007	0.00999516	0.920364
ENSG00000082438.16	COBLL1	35	0.109614	0.0962671	0.560881	0.167862	186.193	2.15447e-42	1.946e-41	TRUE	0.0325344	-0.0504057	0.249989	2.06265	0.150948	0.449536
ENSG00000171858.18	RPS21	1490	19.0704	17.1773	2.43147	0.0371712	4768.14	0	0	TRUE	8.03739	-0.304682	0.0645832	23.8278	1.05351e-06	7.79359e-05
ENSG00000150471.16	ADGRL3	1288	8.52174	9.8989	-3.25699	0.0751875	1905.3	0	0	FALSE	11.2076	0.423953	0.0850454	25.2051	5.15466e-07	4.17735e-05
ENSG00000119547.6	ONECUT2	869	3.13166	3.44943	-4.58417	0.111977	1952.8	0	0	FALSE	4.01321	0.157136	0.106093	2.47373	0.115763	0.406557
ENSG00000152818.18	UTRN	349	0.90692	0.827551	2.12848	0.0905605	605.438	1.0988e-133	2.68635e-132	TRUE	0.500413	-0.996008	0.191575	42.8103	6.03147e-11	1.13104e-08
ENSG00000184588.18	PDE4B	683	1.98285	2.07533	-2.09806	0.105504	428.106	4.1993e-95	7.43487e-94	FALSE	3.0191	-0.193171	0.113908	2.88852	0.0892128	0.364145
ENSG00000136205.17	TNS3	344	1.2823	1.11447	3.96135	0.0863042	2645.14	0	0	TRUE	0.0986786	-0.173221	0.230595	7.58226	0.00589454	0.0793499
ENSG00000138772.13	ANXA3	61	0.172076	0.137569	1.11282	0.147244	366.433	1.11895e-81	1.74554e-80	TRUE	0.00827933	-0.0200194	0.237388	0.639518	0.423885
ENSG00000101152.11	DNAJC5	172	0.49357	0.4841	0.395239	0.106705	21.4981	3.54172e-06	1.02743e-05	TRUE	0.479755	0.00499979	0.177903	0.151921	0.696707	0.775524
ENSG00000061337.15	LZTS1	139	0.404776	0.409316	-0.968768	0.128961	65.6769	5.3126e-16	2.55396e-15	FALSE	0.531387	0.0707035	0.177022	0.0873596	0.767561	0.818898
ENSG00000164040.17	PGRMC2	151	0.41335	0.380111	1.39202	0.106894	263.31	3.25789e-59	3.80981e-58	TRUE	0.227743	-0.101554	0.19456	1.90678	0.167322	0.466814
ENSG00000156261.13	CCT8	587	1.52419	1.46107	-0.180737	0.0863557	5.15415	0.0231909	0.0406041	FALSE	1.40792	0.0940681	0.139699	1.54137	0.214413	0.50709
ENSG00000151702.17	FLI1	64	0.176363	0.15241	1.18583	0.131968	394.411	9.06793e-88	1.50347e-86	TRUE	0.0227572	0.0221463	0.245684	0.954649	0.328539	0.584806
ENSG00000171533.11	MAP6	375	0.898347	0.925211	-2.54332	0.110005	658.401	3.32673e-145	8.84477e-144	FALSE	1.16961	-0.0309849	0.131227	0.472079	0.492032	0.671005
ENSG00000091138.12	SLC26A3	135	0.418861	0.393367	0.847558	0.105289	102.922	3.48645e-24	2.15562e-23	TRUE	0.373737	0.202803	0.175047	1.73816	0.187373	0.482783
ENSG00000010810.17	FYN	1124	3.17085	3.36184	-0.83457	0.0627468	183.9	6.82305e-42	6.09404e-41	FALSE	3.66156	-0.0227805	0.0853145	1.61054	0.204416	0.499085
ENSG00000107736.20	CDH23	69	0.208206	0.219127	1.15239	0.200947	189.015	5.21659e-43	4.7838e-42	TRUE	0.0742509	0.0785176	0.220917	1.45389	0.227905	0.518037
ENSG00000116161.17	CACYBP	308	0.793019	0.754201	-0.580435	0.107363	33.17	8.44434e-09	2.92542e-08	FALSE	0.880381	-0.109838	0.149962	1.95107	0.162472	0.462558
ENSG00000152256.13	PDK1	76	0.269443	0.276999	0.382467	0.132852	35.2558	2.89118e-09	1.03107e-08	TRUE	0.252326	0.0624402	0.19018	1.09358	0.295679	0.564164
ENSG00000162433.15	AK4	127	0.349663	0.320232	1.86272	0.129543	446.056	5.20411e-99	9.552e-98	TRUE	0.096596	-0.162853	0.216108	5.14419	0.0233243	0.183042
ENSG00000085276.18	MECOM	828	2.4207	2.30744	1.18662	0.0609239	388.872	1.45672e-86	2.38887e-85	TRUE	1.635	-0.0769736	0.120269	1.04269	0.307196	0.571907
ENSG00000157150.5	TIMP4	13	0.0385793	0.0355347	-0.0483136	0.249913	72.1778	1.96656e-17	9.97323e-17	FALSE	0.00927084	0.0307009	0.270455	3.56465	0.0590222
ENSG00000172572.6	PDE3A	39	0.108389	0.105684	0.318069	0.234082	69.502	7.63386e-17	3.78978e-16	TRUE	0.0471954	-0.075296	0.262206	3.0307	0.0817029	0.352777
ENSG00000172201.12	ID4	110	0.295775	0.276709	-1.09462	0.169995	69.9034	6.22802e-17	3.09891e-16	FALSE	0.331057	0.0638683	0.210265	0.586658	0.443714	0.650119
ENSG00000112335.15	SNX3	939	3.69688	3.40845	2.03775	0.0500292	1785.87	0	0	TRUE	1.91045	-0.561835	0.112458	26.0858	3.26585e-07	2.83044e-05
ENSG00000128342.5	LIF	94	0.252909	0.217414	1.72843	0.140888	607.296	4.33462e-134	1.06189e-132	TRUE	0.00457195	-0.0127962	0.219488	0.379938	0.537637
ENSG00000130635.15	COL5A1	287	1.03307	0.909084	3.68261	0.0970477	1965.85	0	0	TRUE	0.0842368	-0.312994	0.207605	32.5413	1.16684e-08	1.38731e-06
ENSG00000183255.12	PTTG1IP	549	1.80588	1.66322	2.296	0.0803241	884.433	2.37669e-194	8.56752e-193	TRUE	0.815955	-0.372424	0.149557	7.89228	0.00496463	0.0711686
ENSG00000196428.12	TSC22D2	428	1.14023	1.07768	1.85558	0.085057	498.653	1.86668e-110	3.74085e-109	TRUE	0.715432	0.016936	0.16111	0.524881	0.468767	0.661177
ENSG00000091664.8	SLC17A6	518	1.32945	1.41697	-3.35911	0.11149	1124.06	1.9441e-246	9.04536e-245	FALSE	1.79552	-0.0882901	0.127546	0.726321	0.394078	0.624789
ENSG00000143819.12	EPHX1	165	0.45744	0.432277	0.753469	0.124647	57.9642	2.66932e-14	1.20438e-13	TRUE	0.337968	0.0706467	0.191563	0.0952626	0.757591	0.812129
ENSG00000107105.15	ELAVL2	926	5.3613	5.72725	-5.07027	0.117677	1917.35	0	0	FALSE	7.23658	0.147222	0.122573	1.48781	0.222557	0.514061
ENSG00000152291.14	TGOLN2	348	0.941825	0.834404	2.18126	0.0837044	740.259	5.26504e-163	1.57413e-161	TRUE	0.460907	-0.189294	0.176178	2.06583	0.150633	0.449363
ENSG00000111696.12	NT5DC3	133	0.371096	0.305252	1.59607	0.162312	245.181	2.91757e-55	3.24583e-54	TRUE	0.157978	-0.0818227	0.246481	1.13145	0.287467	0.558239
ENSG00000165028.12	NIPSNAP3B	11	0.0428659	0.0407133	-0.332796	0.259336	1.05823	0.303619	0.376512	FALSE	0.0508202	-0.0654336	0.256867	2.59132	0.107451	0.395901
ENSG00000104881.16	PPP1R13L	32	0.0936926	0.0861982	0.438048	0.155504	186.205	2.14185e-42	1.93532e-41	TRUE	0.0124311	-0.0211093	0.250929	1.40194	0.2364
ENSG00000151892.14	GFRA1	460	1.50214	1.44961	1.83186	0.113629	279.78	8.38676e-63	1.03415e-61	TRUE	0.556401	-0.242928	0.218772	2.32809	0.127058	0.422766
ENSG00000196482.17	ESRRG	185	0.596448	0.576877	-1.30783	0.189203	56.3338	6.11549e-14	2.72243e-13	FALSE	0.595593	0.0309047	0.23443	0.116287	0.733097	0.796242
ENSG00000251432.7	LINC02615	70	0.197183	0.169337	1.19779	0.139197	342.98	1.43151e-76	2.10975e-75	TRUE	0.0284719	-0.0335479	0.24263	0.765534	0.381602	0.617216
ENSG00000203706.8	SERTAD4-AS1	150	0.406001	0.346938	1.42784	0.135937	209.096	2.16344e-47	2.13131e-46	TRUE	0.193823	-0.0249402	0.206485	0.369211	0.543435	0.695541
ENSG00000230148.8	HOXB-AS1	73	0.206981	0.183188	1.46899	0.136616	486.079	1.01606e-107	1.99294e-106	TRUE	0.0156015	-0.0803625	0.24506	10.9375	0.000942397
ENSG00000183580.10	FBXL7	583	1.71035	1.68592	1.40919	0.100762	205.176	1.5502e-46	1.50616e-45	TRUE	1.05517	-0.296197	0.18686	2.95747	0.0854816	0.358575
ENSG00000113811.11	SELENOK	571	1.30863	1.27041	0.193675	0.077363	7.05427	0.00790765	0.0152671	FALSE	1.32319	-0.2533	0.125859	4.68748	0.0303832	0.216236
ENSG00000147274.14	RBMX	1315	4.23209	4.37288	-0.345363	0.0495656	50.4412	1.22792e-12	5.181e-12	FALSE	4.76372	-0.0515824	0.0797021	1.33519	0.247884	0.531528
ENSG00000106799.13	TGFBR1	322	0.890386	0.884119	0.636727	0.103177	38.4821	5.52586e-10	2.0473e-09	TRUE	0.692536	-0.0197409	0.161267	0.550843	0.457973	0.65703
ENSG00000155368.16	DBI	724	1.89651	1.82918	0.6138	0.0737301	70.1925	5.37899e-17	2.68257e-16	TRUE	1.48131	-0.508595	0.126684	19.128	1.22237e-05	0.00064212
ENSG00000077264.15	PAK3	889	2.50949	2.63252	-1.87742	0.0820355	594.947	2.10331e-131	5.05974e-130	FALSE	3.76192	-0.244571	0.0905418	7.43386	0.00640078	0.0842656
ENSG00000160888.7	IER2	302	0.751378	0.723437	0.580201	0.116765	27.5499	1.53093e-07	4.91557e-07	TRUE	0.782238	-0.412424	0.169612	6.98054	0.00824008	0.09917
ENSG00000110047.18	EHD1	129	0.383956	0.344928	0.864215	0.116991	102.469	4.38066e-24	2.70293e-23	TRUE	0.212996	0.150741	0.198689	1.7371	0.187506	0.482878
ENSG00000186470.14	BTN3A2	64	0.170851	0.146876	1.0934	0.123762	385.241	8.99378e-86	1.46388e-84	TRUE	0.0269355	-0.00793301	0.242849	0.116878	0.732446	0.796021
ENSG00000100345.21	MYH9	536	4.46601	3.70792	4.61255	0.0739067	4926.09	0	0	TRUE	0.577199	-0.8843	0.167932	35.6341	2.38089e-09	3.47361e-07
ENSG00000204580.13	DDR1	105	0.331292	0.310887	0.705531	0.125454	73.5569	9.7778e-18	5.00204e-17	TRUE	0.261054	0.0391179	0.18774	0.0650392	0.798702	0.838858
ENSG00000105254.12	TBCB	929	2.82058	2.78096	-1.00835	0.0719696	202.031	7.52859e-46	7.23854e-45	FALSE	3.13607	0.051533	0.111496	0.975599	0.323288	0.581742
ENSG00000216775.3	AL109918.1	67	0.195346	0.180771	0.638959	0.162368	92.9702	5.30875e-22	3.09802e-21	TRUE	0.103444	-0.0056174	0.239528	0.0102748	0.919261	0.926963
ENSG00000104332.12	SFRP1	32	0.1188	0.0958101	0.374977	0.157232	115.501	6.11132e-27	4.043e-26	TRUE	0.0376755	-0.0062119	0.243695	0.266854	0.60545	0.725847
ENSG00000112183.15	RBM24	19	0.0875689	0.0745151	0.335359	0.138895	159.563	1.40985e-36	1.14505e-35	TRUE	0.0282698	0.00669486	0.252713	0.590878	0.44208	0.649112
ENSG00000166562.9	SEC11C	435	1.08512	1.01071	-0.519754	0.098228	32.98	9.31105e-09	3.21594e-08	FALSE	1.22369	-0.233939	0.144647	3.73872	0.053165	0.291234
ENSG00000162734.12	PEA15	327	1.12186	0.975093	3.13273	0.0923012	1352.36	4.73438e-296	2.8065e-294	TRUE	0.273482	-0.125341	0.188458	1.66125	0.197435	0.492676
ENSG00000115677.17	HDLBP	683	2.18249	1.93115	2.16631	0.0600096	1435.23	4.6482533159922e-314	2.96008662096431e-312	FALSE	1.09893	-0.0636041	0.138511	0.8769	0.349052	0.599102
ENSG00000185787.14	MORF4L1	1442	6.64544	6.68139	-0.196185	0.046131	18.0342	2.16971e-05	5.88192e-05	FALSE	7.06947	-0.110392	0.0779958	2.22432	0.135853	0.43333
ENSG00000113558.18	SKP1	1188	4.37232	4.29909	0.105871	0.0628046	2.86501	0.0905249	0.133439	FALSE	4.04037	-0.298897	0.101092	9.95955	0.00160017	0.0315863
ENSG00000112079.9	STK38	469	1.07165	1.13025	-0.290792	0.0924377	12.6973	0.000366188	0.000868633	FALSE	1.19714	-0.19439	0.140863	2.82368	0.0928832	0.371914
ENSG00000103034.14	NDRG4	557	1.37967	1.41045	-2.99095	0.104553	1034.64	5.31142e-227	2.26898e-225	FALSE	1.99113	-0.0839287	0.107761	1.05699	0.303903	0.570184
ENSG00000159202.18	UBE2Z	320	0.780159	0.716198	1.44848	0.086306	303.366	6.0889e-68	8.02317e-67	TRUE	0.461771	-0.09206	0.175807	1.20432	0.27246	0.5486
ENSG00000134248.13	LAMTOR5	716	1.93203	1.75391	0.907556	0.0681099	189.008	5.23347e-43	4.79745e-42	TRUE	1.4822	0.0108128	0.12515	1.23873	0.265715	0.544462
ENSG00000154217.15	PITPNC1	680	1.83895	1.99158	-2.11503	0.103133	473.498	5.55421e-105	1.06933e-103	FALSE	2.59569	-0.232652	0.116959	3.972	0.0462628	0.271302
ENSG00000115286.20	NDUFS7	650	1.62339	1.61588	-0.434807	0.0780265	32.2729	1.33965e-08	4.58285e-08	FALSE	1.82062	0.27413	0.117148	5.78837	0.0161326	0.147722
ENSG00000103266.11	STUB1	453	1.09982	1.01595	1.21462	0.0771015	257.363	6.44773e-58	7.39595e-57	TRUE	0.688628	-0.328804	0.153158	6.24046	0.0124864	0.126966
ENSG00000163116.10	STPG2	11	0.106552	0.114881	-0.36886	0.144824	1.35394	0.24459	0.315739	FALSE	0.137067	0.0408068	0.217198	1.88105	0.170215	0.468902
ENSG00000166710.20	B2M	543	8.61666	7.85555	6.00133	0.0826363	6468.41	0	0	TRUE	0.721065	-2.12491	0.164345	227.046	2.62765e-51	1.0594e-47
ENSG00000077157.22	PPP1R12B	424	1.0049	1.01249	0.664331	0.0847943	60.9861	5.74793e-15	2.66402e-14	TRUE	0.980091	0.0818924	0.143464	1.32662	0.249407	0.533014
ENSG00000089157.16	RPLP0	1527	19.5689	18.0658	1.82422	0.0399323	2289.36	0	0	TRUE	9.25056	-0.161725	0.0702497	6.94242	0.0084175	0.0998171
ENSG00000141526.16	SLC16A3	148	0.404776	0.376631	2.38827	0.121482	841.153	6.09575e-185	2.08769e-183	TRUE	0.0248992	-0.101607	0.253812	13.5069	0.000237693	0.00737168
ENSG00000177679.16	SRRM3	559	1.42682	1.5721	-3.48413	0.110158	1246.97	3.78751e-273	2.0162e-271	FALSE	2.0054	0.166999	0.11983	1.94763	0.162843	0.462761
ENSG00000132821.12	VSTM2L	145	0.39804	0.372143	0.306264	0.139625	14.8882	0.000114077	0.000286721	TRUE	0.363591	-0.0455221	0.200196	0.456058	0.499472	0.674646
ENSG00000167508.12	MVD	648	1.69198	1.71442	-1.81281	0.0958251	415.924	1.88166e-92	3.24299e-91	FALSE	2.31134	-0.365716	0.114456	10.3107	0.00132259	0.0271713
ENSG00000198208.11	RPS6KL1	148	0.42376	0.450043	-1.69912	0.11641	331.883	3.73787e-74	5.35116e-73	FALSE	0.649888	0.0581922	0.155296	0.0949245	0.758008	0.812404
ENSG00000166165.13	CKB	781	2.59645	2.56839	-2.15077	0.0957866	545.394	1.26444e-120	2.72502e-119	FALSE	2.78677	0.379795	0.119521	11.2768	0.000784818	0.0184501
ENSG00000143341.12	HMCN1	44	0.149418	0.146946	0.581368	0.20518	98.6469	3.01792e-23	1.81544e-22	TRUE	0.0537592	-0.0326258	0.24129	0.468918	0.493486	0.671632
ENSG00000197958.13	RPL12	1477	21.7771	19.3876	2.49485	0.042995	3792.77	0	0	TRUE	8.90898	-0.252879	0.0753421	12.3729	0.00043562	0.0119072
ENSG00000172965.16	MIR4435-2HG	486	2.94121	2.47493	4.3849	0.0805822	3527.14	0	0	TRUE	0.50588	-0.660568	0.195379	17.3355	3.13273e-05	0.00144347
ENSG00000122026.10	RPL21	1152	5.28659	4.99799	1.73484	0.0473389	1419.95	9.70912505910981e-311	0	TRUE	3.17529	0.494943	0.0862667	34.1933	4.99e-09	6.48982e-07
ENSG00000166441.13	RPL27A	1456	24.8775	21.7875	3.07183	0.0414121	6274.07	0	0	TRUE	8.20795	-0.403076	0.0714142	33.3328	7.7663e-09	9.78493e-07
ENSG00000258289.8	CHURC1	239	0.623393	0.61357	0.863047	0.0978039	88.4349	5.25363e-21	2.9846e-20	TRUE	0.518098	-0.0943158	0.168177	0.596515	0.439911	0.648092
ENSG00000143537.13	ADAM15	84	0.230251	0.209157	1.33539	0.114543	403.166	1.1265e-89	1.90592e-88	TRUE	0.0697175	0.090152	0.239095	2.25336	0.133324	0.4308
ENSG00000111142.14	METAP2	963	2.50582	2.45591	0.517098	0.055201	87.4248	8.75471e-21	4.94199e-20	TRUE	2.22541	0.110454	0.10207	1.33037	0.24874	0.532317
ENSG00000131037.15	EPS8L1	393	0.947949	0.97625	-2.66517	0.111357	702.18	1.00403e-154	2.85601e-153	FALSE	1.31409	0.0906697	0.133144	1.27768	0.258331	0.539441
ENSG00000109654.15	TRIM2	1067	3.42621	3.60328	-2.1119	0.070996	1099.87	3.51801e-241	1.60571e-239	FALSE	4.72176	-0.298751	0.073591	16.6095	4.59207e-05	0.00196958
ENSG00000133216.16	EPHB2	281	0.696877	0.713715	-0.41037	0.108489	15.279	9.27423e-05	0.000235341	FALSE	0.685989	0.159037	0.165086	1.02631	0.311028	0.573588
ENSG00000171889.4	MIR31HG	147	0.384568	0.371549	2.36221	0.124135	801.897	2.08793e-176	6.77392e-175	TRUE	0.032353	-0.0763483	0.266389	6.73953	0.00942994	0.106443
ENSG00000145592.14	RPL37	1485	17.6283	16.3169	2.2114	0.0395838	3446.04	0	0	TRUE	8.23752	-0.302825	0.0674571	22.3145	2.31447e-06	0.000150506
ENSG00000145428.14	RNF175	54	0.146969	0.143977	-0.276328	0.190401	0.581607	0.445683	0.512884	FALSE	0.149744	0.221543	0.213291	4.67443	0.0306149	0.216974
ENSG00000052802.13	MSMO1	835	2.33864	2.39048	-1.0745	0.0788846	192.184	1.06103e-43	9.85044e-43	FALSE	2.98803	-0.350574	0.104898	11.4195	0.000726753	0.017467
ENSG00000138756.17	BMP2K	39	0.16289	0.148885	0.0655289	0.137995	21.7562	3.09581e-06	9.0309e-06	TRUE	0.12599	-0.00377371	0.199717	0.078576	0.779237	0.825556
ENSG00000104490.18	NCALD	233	0.641151	0.669926	-1.57115	0.131972	165.275	7.96604e-38	6.6475e-37	FALSE	0.734238	-0.637334	0.171247	16.1498	5.85233e-05	0.00241382
ENSG00000205213.14	LGR4	289	0.83466	0.804212	1.71153	0.117386	237.302	1.52379e-53	1.64567e-52	TRUE	0.460121	-0.147687	0.19385	1.39724	0.237186	0.523198
ENSG00000152932.8	RAB3C	540	1.42988	1.53327	-3.46205	0.108843	1271.37	1.88799e-278	1.03723e-276	FALSE	2.25422	-0.0796396	0.114105	0.537085	0.463643	0.659072
ENSG00000118985.16	ELL2	355	1.27128	1.17107	3.6148	0.0965478	1671.59	0	0	TRUE	0.147732	-0.172193	0.225832	4.31839	0.0377027	0.242159
ENSG00000138326.20	RPS24	1430	11.0667	10.7416	1.82003	0.0402268	2188.33	0	0	TRUE	6.23979	0.0458018	0.0780586	0.856825	0.354629	0.602011
ENSG00000241343.9	RPL36A	819	2.7722	2.59984	1.65905	0.0584274	846.654	3.88103e-186	1.33681e-184	TRUE	1.74326	0.0710597	0.113156	1.89101	0.169088	0.468315
ENSG00000129951.18	PLPPR3	564	1.50888	1.53584	-3.28729	0.107329	1153.84	6.55455e-253	3.16623e-251	FALSE	1.94286	-0.175247	0.11021	3.23704	0.0719907	0.333811
ENSG00000137076.21	TLN1	213	0.54011	0.487428	2.35806	0.0892167	924.903	3.78717e-203	1.4296e-201	TRUE	0.130308	-0.100009	0.220759	1.27457	0.258911	0.539759
ENSG00000187498.16	COL4A1	369	1.9259	1.58984	4.23605	0.0968618	2323.64	0	0	TRUE	0.201784	-0.483552	0.207315	21.4438	3.64359e-06	0.000226
ENSG00000109861.16	CTSC	67	0.192897	0.16627	1.26465	0.162185	349.75	4.80413e-78	7.21648e-77	TRUE	0.0204521	-0.0474967	0.244939	2.35024	0.125264
ENSG00000157404.15	KIT	27	0.0838947	0.0637916	0.277497	0.201602	116.198	4.3008e-27	2.85705e-26	TRUE	0.0167498	0.0221422	0.246839	1.07164	0.300576
ENSG00000158019.20	BABAM2	589	1.6289	1.51913	1.48467	0.0794411	365.542	1.7492e-81	2.72163e-80	TRUE	1.2581	-0.166294	0.14259	1.64506	0.199632	0.494052
ENSG00000149557.13	FEZ1	1035	2.90937	2.90831	-0.744487	0.0621205	148.814	3.14852e-34	2.44468e-33	FALSE	3.40763	0.0480006	0.0897249	0.797953	0.371706	0.610533
ENSG00000149273.15	RPS3	1509	22.8892	20.2422	2.37178	0.0417125	3638.22	0	0	TRUE	9.4923	-0.394682	0.0723123	30.9749	2.61387e-08	2.92736e-06
ENSG00000106278.12	PTPRZ1	56	0.170239	0.166826	-0.0387725	0.196232	5.70811	0.0168867	0.0305008	FALSE	0.0992712	-0.0527346	0.236735	1.1185	0.290242	0.560164
ENSG00000185352.8	HS6ST3	547	2.65401	2.95988	-4.01051	0.158594	547.35	4.74646e-121	1.02939e-119	FALSE	4.37665	-0.631872	0.194286	10.2212	0.00138835	0.0283058
ENSG00000175928.5	LRRN1	158	0.499081	0.479773	1.36588	0.12271	181.431	2.35997e-41	2.08916e-40	TRUE	0.271027	-0.239283	0.198188	4.86591	0.0273924	0.203107
ENSG00000244754.8	N4BP2L2	1217	3.95101	4.03626	0.72043	0.0482237	222.849	2.16253e-50	2.22443e-49	TRUE	3.40241	0.0904147	0.0857368	2.48038	0.115275	0.406233
ENSG00000124942.14	AHNAK	268	0.805266	0.678109	3.25452	0.0925433	1708.82	0	0	TRUE	0.0692311	-0.137022	0.228188	6.09671	0.0135434	0.133505
ENSG00000156113.23	KCNMA1	570	1.49847	1.47845	0.225083	0.0916527	5.77156	0.0162875	0.0295341	FALSE	1.69461	-0.242382	0.125999	3.80113	0.0512181	0.285525
ENSG00000148926.10	ADM	71	0.175138	0.154777	1.29822	0.17287	396.051	3.98716e-88	6.64748e-87	TRUE	0.0081694	-0.0366511	0.248845	4.50452	0.0338053
ENSG00000196586.15	MYO6	623	1.44519	1.53261	-0.35599	0.0819992	22.5671	2.02927e-06	6.00132e-06	FALSE	1.55414	-0.185743	0.129336	2.45866	0.116878	0.408694
ENSG00000144645.13	OSBPL10	257	0.711574	0.653765	1.46506	0.121305	178.949	8.2217e-41	7.20915e-40	TRUE	0.525464	0.0811487	0.20294	0.412987	0.520457	0.684482
ENSG00000164741.15	DLC1	290	1.58481	1.78314	-0.596031	0.225234	7.26151	0.0070448	0.0137304	FALSE	1.95612	-0.158245	0.275107	0.347211	0.555696	0.701174
ENSG00000117906.14	RCN2	1031	3.20147	3.09606	0.509351	0.0590712	75.9185	2.95621e-18	1.54423e-17	TRUE	2.61075	-0.0936661	0.109286	1.3651	0.242655	0.527609
ENSG00000187955.12	COL14A1	81	0.250459	0.23256	1.69822	0.148923	444.096	1.3898e-98	2.53736e-97	TRUE	0.0321893	-0.00361759	0.238094	0.0110028	0.91646	0.924601
ENSG00000277363.5	SRCIN1	511	1.33987	1.39863	-3.36552	0.113067	1088.74	9.22917e-239	4.15711e-237	FALSE	2.20175	0.161071	0.117269	1.94477	0.163151	0.463392
ENSG00000010256.11	UQCRC1	443	1.09247	1.0274	-0.141487	0.0943608	4.51717	0.0335562	0.0562858	FALSE	1.01018	0.115925	0.14732	2.60061	0.106822	0.395097
ENSG00000137266.14	SLC22A23	321	0.835885	0.852172	0.824715	0.124196	46.4734	9.2872e-12	3.74357e-11	TRUE	0.730654	-0.194013	0.176345	1.70641	0.191451	0.486532
ENSG00000182472.8	CAPN12	301	0.887324	0.760757	3.03085	0.0839219	1554.23	0	0	TRUE	0.151511	-0.158307	0.206129	3.03458	0.0815075	0.352311
ENSG00000181467.4	RAP2B	274	0.662584	0.6004	1.72915	0.098669	361.855	1.11109e-80	1.70885e-79	TRUE	0.283931	-0.260557	0.189312	5.13317	0.0234728	0.183582
ENSG00000165379.13	LRFN5	460	1.33619	1.56841	-3.41587	0.134625	722.697	3.46879e-159	1.01436e-157	FALSE	2.45155	-0.189879	0.154686	1.77027	0.183348	0.479319
ENSG00000136153.20	LMO7	159	0.492958	0.403603	2.45415	0.119198	797.593	1.80056e-175	5.81018e-174	TRUE	0.0713862	-0.121665	0.237776	3.73575	0.0532599	0.291379
ENSG00000166173.10	LARP6	195	0.505205	0.436599	2.20989	0.103418	690.532	3.42523e-152	9.49573e-151	TRUE	0.11606	-0.332812	0.203738	19.1616	1.20104e-05	0.000632977
ENSG00000249279.6	LINC02057	24	0.0704225	0.0615516	0.234612	0.213777	119.794	7.01794e-28	4.77435e-27	TRUE	0.00413088	-0.00437517	0.216454	0.0281533	0.866749
ENSG00000107742.13	SPOCK2	257	0.627067	0.651568	-1.83897	0.122603	281.004	4.53716e-63	5.62065e-62	FALSE	0.779817	0.110577	0.154082	1.60572	0.205094	0.499856
ENSG00000188153.13	COL4A5	193	0.510104	0.449388	2.58252	0.0970629	1103.42	5.97631e-242	2.73815e-240	TRUE	0.0567316	-0.0996895	0.223833	4.09562	0.0429945	0.258818
ENSG00000254615.3	AC027031.2	314	0.860992	0.90681	-2.01086	0.140678	217.315	3.4837e-49	3.52006e-48	FALSE	1.24338	0.0644246	0.176836	0.146086	0.702304	0.778737
ENSG00000177239.15	MAN1B1	128	0.366197	0.352799	1.07225	0.118969	149.868	1.85302e-34	1.44721e-33	TRUE	0.230965	-0.0123313	0.191241	0.25598	0.612895	0.729789
ENSG00000085231.14	AK6	262	0.683405	0.667012	0.560185	0.100316	35.1686	3.02366e-09	1.07687e-08	TRUE	0.643459	0.111355	0.166833	0.383325	0.535829	0.691481
ENSG00000140853.15	NLRC5	31	0.0930802	0.0737643	0.468342	0.152657	209.795	1.5225e-47	1.50359e-46	TRUE	0.0134489	-0.0336102	0.259676	2.18349	0.139498
ENSG00000142871.17	CCN1	333	2.13472	1.7816	4.66812	0.0992846	2833.72	0	0	TRUE	0.100692	-0.428261	0.197008	44.3263	2.77951e-11	5.41225e-09
ENSG00000171812.13	COL8A2	34	0.100429	0.0904924	0.562627	0.157974	234.147	7.42933e-53	7.95555e-52	TRUE	0.0062709	-0.0206464	0.228962	0.857509	0.354437
ENSG00000185624.15	P4HB	580	1.92345	1.86322	2.68874	0.0716759	1544.66	0	0	TRUE	0.757848	-0.214368	0.157502	2.27767	0.131249	0.428388
ENSG00000129824.16	RPS4Y1	904	4.61911	3.96229	2.145	0.0706221	1028.92	9.28544e-226	3.92473e-224	TRUE	2.05412	-0.378475	0.122527	10.7044	0.0010688	0.0230064
ENSG00000180964.17	TCEAL8	800	2.32762	2.10771	1.45615	0.056808	689.067	7.13302e-152	1.97292e-150	TRUE	1.69167	-0.134839	0.109415	2.36064	0.124431	0.418331
ENSG00000171450.5	CDK5R2	261	0.635028	0.666902	-2.26322	0.113351	546.296	8.04844e-121	1.73922e-119	FALSE	1.08176	-0.184012	0.132644	2.18215	0.13962	0.436934
ENSG00000138758.11	SEPTIN11	1028	5.88242	5.21164	2.7179	0.0455451	4079.57	0	0	TRUE	2.16196	-0.110749	0.0977222	1.29894	0.254406	0.535708
ENSG00000130402.12	ACTN4	333	0.935089	0.865637	2.27608	0.0840729	791.896	3.11941e-174	9.97214e-173	TRUE	0.413889	0.00274996	0.178584	0.417192	0.518341	0.683954
ENSG00000131016.17	AKAP12	758	2.79547	2.45457	1.16705	0.0855063	202.437	6.13707e-46	5.9101e-45	TRUE	2.14651	-0.667075	0.125407	31.0576	2.50484e-08	2.86493e-06
ENSG00000084207.17	GSTP1	876	3.78873	3.26925	1.45771	0.0790084	373.036	4.08532e-83	6.45691e-82	TRUE	2.49354	-0.466001	0.140576	12.0057	0.000530377	0.0138854
ENSG00000204681.11	GABBR1	335	0.825475	0.877339	-1.27132	0.109236	156.188	7.70317e-36	6.17076e-35	FALSE	1.1386	0.117188	0.131267	0.948863	0.330009	0.585807
ENSG00000115902.11	SLC1A4	46	0.190447	0.173531	0.0557443	0.1454	15.8969	6.68889e-05	0.000172451	TRUE	0.133462	0.132643	0.202982	2.1143	0.145928	0.444203
ENSG00000102409.10	BEX4	1043	3.13043	3.12389	-1.43991	0.0671838	502.824	2.31005e-111	4.65265e-110	FALSE	4.1101	-0.0509501	0.0845202	1.30913	0.252553	0.533594
ENSG00000253457.2	SMIM18	173	0.425597	0.441428	-1.78624	0.130441	319.99	1.45563e-71	2.01539e-70	FALSE	0.60647	-0.368109	0.179119	5.54884	0.018493	0.160774
ENSG00000151067.21	CACNA1C	617	1.64605	1.57766	-0.0880302	0.089522	1.31737	0.251065	0.322706	FALSE	2.05948	-0.283238	0.127192	5.10071	0.023916	0.185624
ENSG00000101182.15	PSMA7	1194	5.41396	4.95733	0.877407	0.0571705	250.502	2.01883e-56	2.28193e-55	TRUE	3.79215	0.0102226	0.107936	0.956184	0.32815	0.584775
ENSG00000126001.16	CEP250	160	0.460502	0.412118	1.56745	0.114481	288.647	9.8043e-65	1.24212e-63	TRUE	0.240225	0.207193	0.191675	3.19438	0.0738918	0.338195
ENSG00000051523.11	CYBA	67	0.215554	0.180679	1.35904	0.15912	345.125	4.88346e-77	7.2327e-76	TRUE	0.0459706	-0.131439	0.235884	9.20534	0.0024131	0.0432401
ENSG00000143153.12	ATP1B1	899	4.55787	4.59267	-3.41286	0.112315	923.37	8.15729e-203	3.07442e-201	FALSE	6.90555	-0.547969	0.12931	17.851	2.3889e-05	0.00115347
ENSG00000106976.20	DNM1	659	1.58604	1.76835	-2.22651	0.101491	599.232	2.45958e-132	5.95258e-131	FALSE	2.3926	-0.275475	0.111792	6.88789	0.00867815	0.101171
ENSG00000153976.3	HS3ST3A1	235	0.727495	0.633978	3.01088	0.106924	1151.57	2.04641e-252	9.84573e-251	TRUE	0.0794373	-0.0672492	0.227577	1.19445	0.274435	0.55
ENSG00000133789.15	SWAP70	142	0.372933	0.338135	1.70119	0.111391	414.324	4.19698e-92	7.21267e-91	TRUE	0.12728	0.00555768	0.237209	0.052485	0.818794	0.852906
ENSG00000134333.14	LDHA	495	1.80894	1.56306	2.23833	0.101469	550.657	9.05693e-122	1.97672e-120	TRUE	0.83356	-0.434284	0.178783	9.02108	0.00266884	0.0466524
ENSG00000189159.16	JPT1	1281	6.33497	6.40276	-2.457	0.0605596	2008.96	0	0	FALSE	8.5632	-0.0165992	0.0674197	1.09885	0.294518	0.562995
ENSG00000159363.18	ATP13A2	366	0.93019	0.861874	0.417522	0.0965015	22.4083	2.20419e-06	6.4994e-06	TRUE	0.909646	-0.278985	0.151698	4.78154	0.0287664	0.209442
ENSG00000035862.12	TIMP2	645	2.47887	2.27625	2.58143	0.0719664	1423.96	1.30776595573622e-311	8.17626173575918e-310	FALSE	1.12637	-0.433167	0.138503	10.2604	0.00135916	0.0278162
ENSG00000126432.14	PRDX5	1395	6.49602	6.18029	0.141305	0.0427404	15.0663	0.000103801	0.0002621	TRUE	6.34825	-0.045822	0.0763168	2.46742	0.116228	0.407658
ENSG00000157227.13	MMP14	387	1.83895	1.7473	4.57162	0.0887833	3260.19	0	0	TRUE	0.105915	-0.258206	0.209934	14.041	0.000178867	0.00594762
ENSG00000134245.18	WNT2B	75	0.232088	0.22525	0.650355	0.170511	64.9516	7.6761e-16	3.66888e-15	TRUE	0.140448	0.0876196	0.231598	0.46864	0.493614	0.671659
ENSG00000249669.10	CARMN	8	0.0202082	0.0203617	-0.196903	0.433496	43.1248	5.13571e-11	2.00192e-10	FALSE	0.00345639	-0.0159588	0.210771	1.47842	0.224022
ENSG00000123104.12	ITPR2	109	0.320269	0.288376	1.89499	0.11468	595.673	1.46173e-131	3.51988e-130	TRUE	0.0482215	-0.0209678	0.233501	0.151346	0.697253	0.775703
ENSG00000140443.15	IGF1R	956	2.70239	2.91937	-0.467079	0.0747118	41.9308	9.45602e-11	3.63931e-10	FALSE	2.87551	0.104323	0.115186	1.38364	0.239482	0.524879
ENSG00000172301.11	COPRS	530	1.27312	1.19651	0.580856	0.0769114	60.3944	7.76342e-15	3.58018e-14	TRUE	1.11863	-0.20991	0.135244	3.24744	0.071535	0.333038
ENSG00000157851.17	DPYSL5	614	1.54195	1.65782	-3.5046	0.106294	1382.95	1.06281e-302	6.45973e-301	FALSE	2.18867	0.328378	0.103463	10.1525	0.00144108	0.0290868
ENSG00000136731.12	UGGT1	131	0.394366	0.406589	0.23234	0.118389	11.5985	0.000660056	0.00151396	FALSE	0.317695	0.217324	0.193857	2.04614	0.152593	0.451327
ENSG00000122641.11	INHBA	26	0.102266	0.0959241	0.648375	0.280327	161.572	5.13041e-37	4.20809e-36	TRUE	0.0207489	-0.0495924	0.255997	8.31626	0.00392916
ENSG00000179950.13	PUF60	278	0.701164	0.665552	0.135299	0.106642	3.51006	0.0609973	0.0947785	FALSE	0.728303	0.491879	0.160384	9.60448	0.00194103	0.0369139
ENSG00000169047.5	IRS1	85	0.255358	0.240202	0.88632	0.130936	139.015	4.37125e-32	3.24907e-31	TRUE	0.111146	0.0743631	0.219741	0.805131	0.369564	0.609652
ENSG00000165169.11	DYNLT3	230	0.575015	0.542529	0.725641	0.112884	55.2609	1.0555e-13	4.66244e-13	TRUE	0.495055	-0.0591011	0.194699	1.20628	0.272071	0.548485
ENSG00000116251.11	RPL22	1111	4.54623	4.43958	1.66914	0.0489249	1215.46	2.65843e-266	1.37848e-264	TRUE	2.64973	0.0268142	0.0940336	0.282542	0.59504	0.721066
ENSG00000188322.6	SBK1	515	1.32456	1.38402	-3.28706	0.106928	1193.78	1.37089e-261	6.94352e-260	FALSE	1.82397	-0.0141474	0.109066	0.142887	0.705428	0.780749
ENSG00000170558.9	CDH2	1159	3.66565	3.76344	0.425367	0.0575333	55.5106	9.2957e-14	4.113e-13	TRUE	3.21366	0.250594	0.100266	6.267	0.0123007	0.125317
ENSG00000173546.7	CSPG4	13	0.0600122	0.058883	0.197449	0.166556	162.042	4.05043e-37	3.33251e-36	TRUE	0.00664505	-0.0313602	0.231504	3.46651	0.0626234
ENSG00000186001.13	LRCH3	452	1.05573	1.11976	0.0114726	0.0840728	3.56801	0.0589028	0.0920183	FALSE	1.23273	0.0799958	0.135311	1.58806	0.207604	0.502109
ENSG00000127528.5	KLF2	109	0.272505	0.234306	1.88305	0.125113	680.254	5.88341e-150	1.60146e-148	TRUE	0.016417	-0.0410918	0.246061	2.72885	0.0985501
ENSG00000226715.4	LINC01709	31	0.140845	0.138076	-0.132231	0.145084	5.17113	0.0229652	0.0402474	FALSE	0.117376	0.153766	0.214817	3.45506	0.0630584	0.314454
ENSG00000136888.7	ATP6V1G1	933	2.35273	2.26294	-0.447412	0.0601666	60.6862	6.69365e-15	3.09457e-14	FALSE	2.60486	-0.112792	0.091433	3.93393	0.0473211	0.274415
ENSG00000138495.6	COX17	876	2.24556	2.25807	0.239831	0.0640575	13.9356	0.000189179	0.000464159	TRUE	2.32335	-0.446212	0.105437	18.1504	2.04125e-05	0.0010129
ENSG00000087086.15	FTL	1581	124.437	110.383	3.78816	0.042432	9109.88	0	0	TRUE	27.2998	-0.585559	0.0527544	123.626	1.01707e-28	1.02514e-25
ENSG00000011422.12	PLAUR	43	0.127985	0.128973	0.62734	0.155172	182.202	1.6019e-41	1.42175e-40	TRUE	0.0435965	0.058198	0.254255	2.7411	0.0977971	0.379468
ENSG00000134824.14	FADS2	544	1.34293	1.3371	-0.464978	0.0896642	28.1837	1.10331e-07	3.57804e-07	FALSE	1.44803	0.316618	0.131075	5.771	0.0162927	0.1487
ENSG00000128881.17	TTBK2	472	1.16963	1.1972	-0.340234	0.0891018	16.2783	5.4687e-05	0.000142585	FALSE	1.4138	-0.0755407	0.132612	0.82755	0.362982	0.605483
ENSG00000137558.9	PI15	16	0.0759339	0.066579	0.379254	0.429573	89.9638	2.42555e-21	1.38814e-20	TRUE	0.00670054	-0.0368811	0.229433	4.59959	0.0319796
ENSG00000137154.12	RPS6	1450	24.335	21.1743	3.18622	0.0430421	6262.45	0	0	TRUE	6.35406	-0.596102	0.0761168	63.2655	1.80638e-15	6.19818e-13
ENSG00000134259.3	NGF	19	0.0587875	0.0527781	0.0941976	0.235501	80.5158	2.8839e-19	1.55903e-18	TRUE	0.0286312	-0.00231184	0.100708	0.660357	0.416434	0.63669
ENSG00000173442.13	EHBP1L1	31	0.113901	0.121923	0.443938	0.152394	141.701	1.13059e-32	8.51954e-32	TRUE	0.0189983	0.0196328	0.245098	1.31372	0.251722
ENSG00000110076.18	NRXN2	386	0.954072	0.987026	-2.81013	0.111227	807.595	1.20445e-177	3.93419e-176	FALSE	1.59964	-0.0368925	0.118847	0.56032	0.454131	0.654931
ENSG00000100097.12	LGALS1	645	17.6993	14.6379	6.11502	0.0879197	5698.22	0	0	TRUE	1.59888	-3.27126	0.14157	687.718	1.40125e-151	2.2598e-147
ENSG00000184613.10	NELL2	487	1.30312	1.46205	-3.29454	0.117746	926.92	1.38013e-203	5.22622e-202	FALSE	1.79203	-0.0699007	0.134714	0.311467	0.576781	0.711867
ENSG00000104112.9	SCG3	759	2.12676	2.18831	-3.94684	0.103503	1949.67	0	0	FALSE	3.24633	-0.231557	0.089229	7.87703	0.00500665	0.0713902
ENSG00000197982.14	C1orf122	1020	3.20208	3.0006	0.904324	0.0504324	332.121	3.31708e-74	4.7601e-73	TRUE	2.72102	-0.624496	0.0978005	42.083	8.74802e-11	1.58516e-08
ENSG00000100403.12	ZC3H7B	259	0.66932	0.644944	0.280201	0.102391	9.57065	0.00197713	0.0042351	FALSE	0.615107	0.0413139	0.161501	0.103512	0.747655	0.805353
ENSG00000166501.14	PRKCB	836	3.20698	3.77171	-4.3425	0.118389	1430.1	6.03521564488373e-313	3.82304636417875e-311	FALSE	4.93488	-0.115508	0.118568	1.07485	0.299852	0.567105
ENSG00000172765.17	TMCC1	1170	3.58788	3.82632	-0.329109	0.061598	31.8445	1.67019e-08	5.68684e-08	FALSE	4.09828	0.0649831	0.0951404	1.40446	0.235979	0.522608
ENSG00000023734.11	STRAP	1153	3.56277	3.51839	-0.220748	0.0534557	17.6521	2.6522e-05	7.13913e-05	FALSE	3.49836	-0.0744026	0.0934992	1.40011	0.236706	0.522995
ENSG00000008988.9	RPS20	1338	13.7802	12.2161	2.69444	0.0431991	4377.8	0	0	TRUE	4.8191	-0.394246	0.0798751	25.6909	4.00712e-07	3.38339e-05
ENSG00000132688.11	NES	105	0.311696	0.308484	0.73027	0.13663	77.1291	1.60141e-18	8.44052e-18	TRUE	0.146353	0.0627757	0.204772	1.06579	0.301898	0.568642
ENSG00000036054.13	TBC1D23	223	0.605634	0.576189	1.21557	0.100864	171.156	4.13797e-39	3.53287e-38	TRUE	0.462796	-0.0657123	0.176121	0.834721	0.360911	0.605036
ENSG00000101350.8	KIF3B	394	0.95346	0.943429	0.108573	0.0886364	1.43807	0.230452	0.30038	FALSE	0.975333	-0.232031	0.144279	2.87557	0.0899333	0.365503
ENSG00000118418.14	HMGN3	536	1.36558	1.35435	1.24363	0.0839988	222.233	2.94649e-50	3.02693e-49	TRUE	1.20515	-0.581638	0.144601	17.3067	3.18065e-05	0.00145501
ENSG00000197217.13	ENTPD4	122	0.355175	0.318319	0.236245	0.123473	17.1235	3.50259e-05	9.3082e-05	TRUE	0.315071	-0.110773	0.191153	1.05607	0.304114	0.570184
ENSG00000197081.14	IGF2R	238	0.620943	0.629472	1.44159	0.0951629	262.353	5.26765e-59	6.13613e-58	TRUE	0.414705	-0.056993	0.178231	0.451827	0.501468	0.675534
ENSG00000162614.18	NEXN	200	0.602572	0.490475	2.65773	0.104074	1017.46	2.87281e-223	1.20367e-221	TRUE	0.077328	-0.0412403	0.235259	0.566005	0.451851	0.653785
ENSG00000184575.12	XPOT	256	0.63564	0.561215	1.80845	0.0938046	445.556	6.68772e-99	1.22564e-97	TRUE	0.273223	0.137225	0.191452	1.03356	0.309325	0.573162
ENSG00000092820.18	EZR	159	0.436007	0.374319	2.06846	0.115168	576.725	1.93396e-127	4.44312e-126	TRUE	0.100419	-0.117476	0.213616	2.97893	0.0843552	0.356613
ENSG00000148123.15	PLPPR1	831	2.62707	2.93259	-4.22606	0.108888	1847.06	0	0	FALSE	3.94825	0.300631	0.108085	7.92549	0.00487432	0.0702907
ENSG00000172939.9	OXSR1	206	0.52725	0.495793	0.509513	0.107138	32.9399	9.50541e-09	3.28118e-08	TRUE	0.445451	-0.229816	0.17943	2.87608	0.0899048	0.365503
ENSG00000006652.14	IFRD1	468	1.08451	1.10835	-0.883592	0.0939696	97.049	6.76336e-23	4.04219e-22	FALSE	1.39921	-0.0114329	0.130734	0.135342	0.712956	0.784937
ENSG00000113070.8	HBEGF	47	0.151255	0.12701	0.407102	0.200692	61.7206	3.95816e-15	1.84627e-14	TRUE	0.100761	0.000847887	0.237289	0.124139	0.724589	0.791482
ENSG00000091527.15	CDV3	558	1.53766	1.35619	1.3697	0.0751748	356.679	1.48873e-79	2.27074e-78	TRUE	1.07913	-0.171969	0.137473	2.71782	0.0992333	0.382205
ENSG00000082497.12	SERTAD4	88	0.271892	0.279199	-0.494978	0.146144	9.15056	0.00248642	0.00524196	FALSE	0.322995	-0.457015	0.19172	13.889	0.000193933	0.00630556
ENSG00000273796.1	BX322562.1	14	0.0502143	0.0460905	0.0400897	0.17934	92.1645	7.97631e-22	4.63669e-21	TRUE	0.00680435	-0.0396226	0.230528	4.63592	0.0313094
ENSG00000136238.18	RAC1	1297	5.90386	5.41764	1.05323	0.0454204	567.182	2.3036e-125	5.21252e-124	TRUE	4.37418	-0.0718537	0.0850609	3.15884	0.0755166	0.340778
ENSG00000138696.10	BMPR1B	219	0.667483	0.59567	2.83579	0.109359	981.929	1.52156e-215	6.11885e-214	TRUE	0.0951697	0.0221409	0.229296	0.150823	0.69775	0.775989
ENSG00000173068.18	BNC2	837	3.14942	3.13456	0.921646	0.0952698	97.9604	4.26834e-23	2.55866e-22	TRUE	2.72424	0.206256	0.168193	1.62669	0.202162	0.497061
ENSG00000087258.15	GNAO1	690	1.98224	1.95101	-3.70862	0.104452	1643.59	0	0	FALSE	2.95545	-0.220346	0.093466	8.12972	0.00435455	0.0654827
ENSG00000177606.6	JUN	161	0.4109	0.388157	1.20903	0.121616	160.76	7.71999e-37	6.31057e-36	TRUE	0.257766	0.16203	0.217203	1.05074	0.305337	0.57105
ENSG00000159176.14	CSRP1	185	0.541335	0.454911	2.15108	0.101751	643.111	7.03566e-142	1.83401e-140	TRUE	0.190046	-0.0712415	0.190026	0.834551	0.36096	0.605036
ENSG00000127663.15	KDM4B	330	0.829761	0.835602	0.0515479	0.0980767	0.327516	0.567125	0.619367	FALSE	0.788878	0.200835	0.154027	1.53598	0.215218	0.507874
ENSG00000006468.14	ETV1	59	0.181261	0.169269	-0.541848	0.197317	6.88837	0.00867583	0.0166233	FALSE	0.257248	-0.203649	0.240771	1.34236	0.246618	0.530435
ENSG00000129990.15	SYT5	372	0.898959	0.947238	-2.70174	0.113214	717.361	5.0166e-158	1.45633e-156	FALSE	1.60301	0.138531	0.124101	1.22746	0.267902	0.545921
ENSG00000115363.14	EVA1A	110	0.278628	0.23369	1.90673	0.113153	794.648	7.86456e-175	2.5175e-173	TRUE	0.0098528	-0.0275376	0.241093	1.30311	0.253646
ENSG00000115839.17	RAB3GAP1	516	1.19228	1.23745	0.0770809	0.0842904	1.72124	0.189534	0.254436	FALSE	1.48299	0.49827	0.134188	15.8965	6.69022e-05	0.00271088
ENSG00000139668.9	WDFY2	399	0.955297	0.999046	0.16255	0.096501	3.28384	0.0699653	0.106548	FALSE	1.13267	0.197307	0.146352	2.74014	0.0978563	0.37954
ENSG00000185112.5	FAM43A	38	0.12921	0.112888	0.728168	0.172718	204.318	2.38609e-46	2.31268e-45	TRUE	0.0121245	-0.0349498	0.243707	1.90393	0.167639
ENSG00000005249.13	PRKAR2B	569	1.4207	1.51224	-3.17071	0.108217	1048.7	4.67419e-230	2.02195e-228	FALSE	1.92522	-0.158848	0.109741	2.13865	0.143628	0.441703
ENSG00000198744.5	MTCO3P12	183	0.507655	0.537452	0.749355	0.10406	69.2819	8.53483e-17	4.22831e-16	TRUE	0.395702	0.031374	0.179534	0.0562554	0.812515	0.848503
ENSG00000154582.16	ELOC	965	2.58359	2.4561	0.192182	0.0565587	15.6737	7.52642e-05	0.000192823	TRUE	2.55908	-0.0550642	0.094143	3.39325	0.0654638	0.318953
ENSG00000111328.7	CDK2AP1	826	3.49112	3.20233	2.367	0.0542617	2099.85	0	0	TRUE	1.51675	-0.597929	0.130161	21.6522	3.26827e-06	0.000205888
ENSG00000164761.9	TNFRSF11B	27	0.0814452	0.0858971	0.44239	0.20258	206.471	8.08841e-47	7.88735e-46	TRUE	0.00220663	-0.0162474	0.198586	1.1654	0.280348
ENSG00000100604.13	CHGA	254	0.816289	0.755092	-2.56707	0.144599	448.416	1.5953e-99	2.93711e-98	FALSE	0.996917	-0.131971	0.178979	1.78003	0.182145	0.478094
ENSG00000110427.16	KIAA1549L	425	1.02878	1.18305	-1.836	0.118141	269.583	1.39859e-60	1.66637e-59	FALSE	1.57188	0.151979	0.144245	3.13044	0.0768431	0.343663
ENSG00000110880.10	CORO1C	677	1.85303	1.74481	1.22306	0.0696491	317.677	4.64359e-71	6.38507e-70	TRUE	1.26994	0.00311206	0.126811	0.616801	0.432239	0.644362
ENSG00000151348.14	EXT2	294	0.735456	0.723266	0.291634	0.0956047	10.3082	0.0013244	0.00291227	FALSE	0.708528	0.44483	0.154079	8.18743	0.00421817	0.0641154
ENSG00000157637.13	SLC38A10	118	0.368647	0.391728	1.37834	0.107774	276.147	5.19006e-62	6.3122e-61	TRUE	0.155499	-0.169817	0.200539	3.54481	0.059732	0.309146
ENSG00000092421.16	SEMA6A	144	0.407226	0.457666	-1.65504	0.153146	208.967	2.30833e-47	2.27218e-46	FALSE	0.544348	0.239876	0.216528	1.51889	0.217788	0.509636
ENSG00000151655.19	ITIH2	53	0.23515	0.246806	0.156047	0.123479	21.4838	3.56829e-06	1.03463e-05	TRUE	0.19525	0.136803	0.188879	1.83183	0.175911	0.472736
ENSG00000147853.17	AK3	450	1.0643	1.04508	0.872689	0.0786615	122.293	1.99099e-28	1.37277e-27	TRUE	0.772282	-0.162876	0.149311	2.09837	0.147456	0.446074
ENSG00000117868.16	ESYT2	372	0.878751	0.869067	1.07282	0.086512	156.354	7.08293e-36	5.67769e-35	TRUE	0.692501	0.206874	0.165499	1.44455	0.229404	0.519314
ENSG00000114861.20	FOXP1	517	1.40233	1.36302	1.15489	0.0931168	158.707	2.16878e-36	1.75669e-35	TRUE	1.20117	-0.108076	0.164664	0.627715	0.428195	0.642398
ENSG00000167191.12	GPRC5B	78	0.236375	0.253993	-0.650838	0.152392	22.591	2.00421e-06	5.9316e-06	FALSE	0.315319	-0.107353	0.204444	0.935729	0.333379	0.588549
ENSG00000089597.18	GANAB	270	0.675444	0.659728	1.41876	0.0911745	265.452	1.11222e-59	1.31021e-58	TRUE	0.391305	0.148721	0.17887	0.773401	0.379167	0.615536
ENSG00000135404.11	CD63	1068	6.01837	5.41375	2.10675	0.0608359	1322.01	1.85996e-289	1.07084e-287	TRUE	3.06516	-0.357275	0.114062	11.4675	0.000708254	0.0172278
ENSG00000162434.12	JAK1	244	0.628904	0.56196	1.64431	0.0965689	348.422	9.35055e-78	1.40042e-76	TRUE	0.424733	-0.831951	0.18095	33.9645	5.61268e-09	7.18378e-07
ENSG00000138356.14	AOX1	28	0.0900184	0.0766632	0.442003	0.163512	192.464	9.21649e-44	8.56637e-43	TRUE	0.00971866	0.0091252	0.240869	0.528792	0.467115
ENSG00000147684.9	NDUFB9	778	2.00306	1.93593	-0.411898	0.0738346	33.359	7.66239e-09	2.66144e-08	FALSE	2.2995	0.0917009	0.11059	1.16926	0.279554	0.552547
ENSG00000183454.17	GRIN2A	120	0.320882	0.371706	-1.03838	0.198503	48.8376	2.78062e-12	1.15079e-11	FALSE	0.501868	-0.024057	0.236575	0.32209	0.570355	0.708641
ENSG00000112306.8	RPS12	1534	29.8347	26.7232	2.48283	0.0416091	4023.28	0	0	TRUE	12.0263	-0.0637355	0.0694148	1.75196	0.185631	0.481084
ENSG00000173517.10	PEAK1	603	1.6883	1.63912	1.69083	0.0817807	444.799	9.7703e-99	1.78648e-97	TRUE	1.01186	0.515242	0.165886	9.52733	0.00202434	0.0381831
ENSG00000231527.7	FAM27C	297	0.771586	0.784519	-0.874071	0.114098	64.2588	1.09102e-15	5.19296e-15	FALSE	0.915994	-0.0331108	0.148013	0.0841019	0.771814	0.821602
ENSG00000048052.21	HDAC9	488	1.31598	1.31337	-0.0544729	0.108348	0.486953	0.48529	0.547604	FALSE	1.25025	0.238342	0.175405	1.81773	0.177584	0.474859
ENSG00000225972.1	MTND1P23	451	1.07777	1.1034	0.890298	0.0805451	121.886	2.445e-28	1.68242e-27	TRUE	0.956331	0.250434	0.141515	3.11285	0.0776768	0.346174
ENSG00000160613.12	PCSK7	296	0.761788	0.773562	0.500419	0.0971491	28.0283	1.19551e-07	3.86453e-07	TRUE	0.709578	0.0582225	0.161128	1.03792	0.308307	0.572554
ENSG00000156531.16	PHF6	215	0.582364	0.606848	-0.459579	0.116058	16.502	4.85996e-05	0.000127364	FALSE	0.572571	0.212183	0.165154	1.56432	0.211034	0.505248
ENSG00000156804.7	FBXO32	287	1.22413	1.03616	3.89378	0.105886	1887.08	0	0	TRUE	0.0798866	-0.247515	0.220708	19.2881	1.12405e-05	0.000598271
ENSG00000137145.20	DENND4C	316	0.760563	0.772374	-0.0663594	0.0995784	0.542047	0.461585	0.526974	FALSE	0.849572	0.112837	0.1522	1.68044	0.194866	0.489968
ENSG00000106991.13	ENG	123	0.313533	0.270366	1.88669	0.11341	630.679	3.55704e-139	9.05594e-138	TRUE	0.0533367	-0.136254	0.233381	9.12911	0.00251574	0.0446822
ENSG00000186577.14	SMIM29	418	1.00674	0.96054	-0.0235104	0.092621	1.02191	0.312067	0.38498	FALSE	1.11554	-0.255275	0.136323	3.87214	0.0490939	0.280275
ENSG00000197182.14	MIRLET7BHG	37	0.121249	0.106727	0.743712	0.145347	286.964	2.28105e-64	2.87926e-63	TRUE	0.0203719	-0.030141	0.249349	1.403	0.236221
ENSG00000256940.2	PPP1R14B-AS1	132	0.314146	0.284089	1.84295	0.110503	623.576	1.24722e-137	3.13541e-136	TRUE	0.0646376	-0.0840049	0.249788	2.75704	0.0968272	0.377729
ENSG00000131174.7	COX7B	1206	3.921	3.97359	-0.23529	0.0559034	17.8233	2.42392e-05	6.54595e-05	FALSE	4.5607	0.0683563	0.0795788	1.03639	0.308662	0.572643
ENSG00000137500.9	CCDC90B	769	1.77465	1.77013	-0.164559	0.0670532	6.36776	0.0116212	0.0217326	FALSE	2.0553	0.0847488	0.102	0.688467	0.406686	0.630753
ENSG00000102317.18	RBM3	662	1.7575	1.66997	1.17594	0.0695006	292.637	1.32401e-65	1.69529e-64	TRUE	1.23041	-0.133106	0.132653	1.38699	0.238915	0.524413
ENSG00000170315.13	UBB	1170	4.21433	4.00077	-0.0890013	0.0624809	3.10565	0.0780209	0.117078	FALSE	3.98353	0.0725851	0.104004	1.68225	0.194626	0.489661
ENSG00000223786.1	AL357507.1	100	0.277404	0.238789	1.66638	0.135509	446.203	4.83535e-99	8.88195e-98	TRUE	0.0470424	-0.0352956	0.233795	0.76137	0.3829	0.617874
ENSG00000088832.17	FKBP1A	1188	3.6485	3.75004	-0.671666	0.0545004	157.752	3.50684e-36	2.82714e-35	FALSE	4.00283	-0.341305	0.0808835	18.5338	1.66921e-05	0.000843864
ENSG00000196396.10	PTPN1	601	1.54562	1.53156	0.885039	0.0768	132.473	1.17891e-30	8.49694e-30	TRUE	1.31798	-0.170561	0.131147	1.98495	0.15887	0.458822
ENSG00000131871.15	SELENOS	470	1.20821	1.12103	1.42783	0.0837558	303.579	5.47076e-68	7.22454e-67	TRUE	0.742643	-0.233242	0.160652	3.13894	0.0764434	0.342272
ENSG00000075142.13	SRI	575	1.50092	1.41289	-0.331469	0.0868363	17.3186	3.16079e-05	8.43628e-05	FALSE	1.65002	-0.0414062	0.129437	2.02164	0.155072	0.4548
ENSG00000142549.9	IGLON5	247	0.61237	0.651483	-2.22419	0.117551	508.392	1.41931e-112	2.8828e-111	FALSE	0.87958	0.15003	0.152034	0.862523	0.353034	0.601709
ENSG00000105825.14	TFPI2	53	0.160441	0.1383	1.15237	0.174189	373.405	3.39453e-83	5.37217e-82	TRUE	0.00569916	-0.0318796	0.226549	3.4642	0.0627108
ENSG00000233009.1	NALCN-AS1	5	0.0551133	0.0703871	-0.284291	0.176948	7.1419	0.00753034	0.0145916	FALSE	0.0694428	0.146341	0.214678	6.30123	0.0120654	0.123464
ENSG00000057608.17	GDI2	986	2.70912	2.76386	-0.523605	0.0632669	70.1699	5.44101e-17	2.71237e-16	FALSE	2.75929	0.128619	0.0989873	2.58517	0.107869	0.396675
ENSG00000267519.6	AC020916.1	61	0.16289	0.134213	1.15055	0.156408	395.956	4.18064e-88	6.96522e-87	TRUE	0.00839026	-0.0305167	0.238705	3.74588	0.052938
ENSG00000163347.6	CLDN1	150	0.383956	0.332505	2.33771	0.125382	847.424	2.63935e-186	9.11734e-185	TRUE	0.0128572	-0.0529924	0.244005	6.75665	0.0093399
ENSG00000081721.11	DUSP12	242	0.639927	0.632196	-1.09949	0.117881	96.6229	8.38745e-23	5.00288e-22	FALSE	0.729881	0.41245	0.159392	6.69908	0.00964627	0.108136
ENSG00000228592.2	AP000459.3	128	0.446418	0.43215	-1.80667	0.255584	119.612	7.69396e-28	5.2298e-27	FALSE	0.840908	-1.11849	0.254248	23.8495	1.0417e-06	7.74172e-05
ENSG00000143933.18	CALM2	1564	16.0876	15.1691	-0.166761	0.0550938	9.0863	0.00257532	0.0054164	FALSE	17.9737	0.243301	0.0854952	8.58495	0.00338953	0.0558316
ENSG00000175445.17	LPL	4	0.00979792	0.0125594	-0.295264	0.490228	29.7447	4.92847e-08	1.63587e-07	FALSE
ENSG00000066032.18	CTNNA2	1190	8.45744	9.50607	-4.57404	0.0927254	3792.09	0	0	FALSE	12.8412	0.233995	0.0700674	12.2542	0.000464212	0.012519
ENSG00000213015.9	ZNF580	649	1.46724	1.41396	0.404277	0.0710164	34.0057	5.49521e-09	1.92344e-08	TRUE	1.38855	-0.0891688	0.126742	0.558033	0.455054	0.655764
ENSG00000133106.14	EPSTI1	16	0.0600122	0.0579518	0.0535696	0.205076	68.9265	1.02203e-16	5.04358e-16	TRUE	0.0235244	0.029751	0.253859	1.42139	0.233175	0.520627
ENSG00000121060.18	TRIM25	35	0.120637	0.10779	0.642453	0.14809	222.597	2.45429e-50	2.52237e-49	TRUE	0.0276633	-0.0108545	0.268469	0.388477	0.533101	0.689781
ENSG00000122756.15	CNTFR	271	0.639927	0.662169	-2.33705	0.120671	540.074	1.81718e-119	3.8814e-118	FALSE	0.867593	0.403008	0.155291	6.96125	0.0083294	0.0996981
ENSG00000132485.14	ZRANB2	659	1.52848	1.566	0.452598	0.0687128	42.7981	6.06896e-11	2.35461e-10	TRUE	1.45983	-0.0987794	0.122286	2.18248	0.13959	0.436934
ENSG00000177565.16	TBL1XR1	830	2.28291	2.23916	0.799183	0.0650607	151.889	6.7001e-35	5.29132e-34	TRUE	2.1792	0.121086	0.108183	1.45428	0.227843	0.518037
ENSG00000060138.13	YBX3	425	2.17391	1.84222	4.48275	0.0721967	4711.55	0	0	TRUE	0.148824	-0.439672	0.191318	24.3028	8.23198e-07	6.23273e-05
ENSG00000163485.17	ADORA1	18	0.0838947	0.085687	-0.406501	0.175112	1.47116	0.225164	0.294676	FALSE	0.125414	0.122026	0.211438	1.89835	0.168263	0.467215
ENSG00000066629.17	EML1	213	0.573791	0.583695	0.921336	0.109514	84.2553	4.34845e-20	2.41214e-19	TRUE	0.469373	0.0269857	0.176617	0.32364	0.569429	0.708163
ENSG00000138411.13	HECW2	607	1.50582	1.73319	-2.54113	0.109036	655.627	1.3348e-144	3.53317e-143	FALSE	2.18048	-0.515692	0.111125	22.4063	2.20647e-06	0.000144649
ENSG00000138119.17	MYOF	413	1.90692	1.64981	4.26724	0.0743126	3928.01	0	0	TRUE	0.164519	-0.374408	0.186805	16.0236	6.25582e-05	0.0025606
ENSG00000183682.8	BMP8A	17	0.0514391	0.0546132	-0.385649	0.325785	0.295379	0.586794	0.636447	FALSE	0.047094	-0.00569533	0.269206	0.024842	0.874761	0.892301
ENSG00000101439.9	CST3	511	1.43601	1.23205	1.49371	0.0887569	310.04	2.14004e-69	2.88155e-68	TRUE	1.02326	-0.716958	0.176609	19.7803	8.68757e-06	0.000476546
ENSG00000077235.18	GTF3C1	63	0.248622	0.27934	-0.0219573	0.130947	8.94939	0.00277563	0.00580717	FALSE	0.24542	-0.149286	0.205328	2.71781	0.0992342	0.382205
ENSG00000245832.7	MIR4300HG	936	2.90508	2.68152	1.33922	0.0504203	731.153	5.02825e-161	1.48851e-159	TRUE	1.94219	-0.233431	0.100667	6.8298	0.00896493	0.103122
ENSG00000171130.18	ATP6V0E2	761	2.08757	2.17126	-2.69343	0.0969739	1086.91	2.30694e-238	1.03523e-236	FALSE	3.07839	-0.271115	0.0902508	9.24953	0.00235556	0.0425398
ENSG00000161016.17	RPL8	1544	21.5579	19.4211	1.83311	0.0354487	2940.01	0	0	TRUE	11.7883	-0.149772	0.0603896	8.05198	0.0045454	0.0671487
ENSG00000171603.17	CLSTN1	486	1.12125	1.13378	0.266861	0.0809339	10.6092	0.00112526	0.00250118	FALSE	1.09273	0.142926	0.132328	1.2511	0.263342	0.542807
ENSG00000176641.11	RNF152	495	1.37906	1.62449	-2.26483	0.12924	313.516	3.74418e-70	5.09294e-69	FALSE	2.02041	0.123824	0.166936	0.674279	0.411564	0.633329
ENSG00000182916.8	TCEAL7	556	1.44029	1.45816	-1.99203	0.112449	344.498	6.68932e-77	9.89508e-76	FALSE	2.09153	-0.217199	0.132362	3.22955	0.0723207	0.334571
ENSG00000111775.3	COX6A1	1433	6.3319	6.28716	-0.473484	0.0478093	97.8386	4.53914e-23	2.72031e-22	FALSE	6.88916	0.254839	0.0699227	14.805	0.000119219	0.00425365
ENSG00000145545.12	SRD5A1	86	0.310472	0.304769	-0.456896	0.121493	9.81846	0.00172769	0.0037378	FALSE	0.347825	-0.0858642	0.174144	1.28531	0.256914	0.537986
ENSG00000197256.10	KANK2	66	0.189835	0.16058	0.94685	0.136444	238.776	7.26974e-54	7.8831e-53	TRUE	0.0452082	-0.0318322	0.22931	0.525556	0.468481	0.66105
ENSG00000128699.14	ORMDL1	592	1.42315	1.3883	1.00905	0.07457	184.306	5.56191e-42	4.9769e-41	TRUE	1.05781	-0.0455777	0.148076	0.356445	0.550487	0.699638
ENSG00000237973.1	MTCO1P12	80	0.263931	0.297465	1.11789	0.122868	221.738	3.7781e-50	3.87461e-49	TRUE	0.120652	-0.181571	0.211094	5.87681	0.0153416	0.143678
ENSG00000100644.17	HIF1A	569	1.64483	1.54743	1.67592	0.0771522	493.19	2.88204e-109	5.70892e-108	TRUE	0.917453	-0.152941	0.140061	1.52893	0.216273	0.508727
ENSG00000155366.16	RHOC	530	2.26761	1.9839	3.5352	0.0721566	2845.5	0	0	TRUE	0.703777	-0.998056	0.166754	44.1167	3.09372e-11	5.86969e-09
ENSG00000122545.19	SEPTIN7	1144	3.35946	3.43583	-0.707207	0.0593899	145.333	1.81597e-33	1.39157e-32	FALSE	3.98338	-0.136887	0.089197	2.75214	0.0971245	0.378052
ENSG00000070371.16	CLTCL1	205	0.581139	0.54529	1.36011	0.118066	172.033	2.66219e-39	2.27776e-38	TRUE	0.350778	0.0432504	0.193341	0.0480224	0.826541	0.857762
ENSG00000197358.9	BNIP3P1	423	1.10961	1.01082	1.31733	0.0905543	227.394	2.20677e-51	2.30851e-50	TRUE	0.74829	-0.211621	0.15325	2.9276	0.087077	0.360878
ENSG00000105193.9	RPS16	1440	16.2009	14.4159	2.46303	0.0399046	4259.74	0	0	TRUE	6.40179	-0.204442	0.0730632	9.30493	0.00228538	0.0415986
ENSG00000105640.13	RPL18A	1499	16.6859	15.0919	1.74374	0.0430208	1802	0	0	TRUE	8.02756	0.078118	0.0712891	3.41268	0.0646973	0.316846
ENSG00000088298.13	EDEM2	79	0.244336	0.233354	1.10886	0.12182	239.668	4.64558e-54	5.04437e-53	TRUE	0.109378	-0.116019	0.204897	2.7452	0.0975468	0.378978
ENSG00000112715.21	VEGFA	103	0.300674	0.279279	1.61986	0.138803	354.12	5.36898e-79	8.16847e-78	TRUE	0.0853881	0.041988	0.211217	0.217952	0.640605	0.743614
ENSG00000183979.8	NPB	14	0.0581751	0.0556414	-0.341133	0.213226	0.302385	0.582391	0.632672	FALSE	0.0666781	-0.0556294	0.234545	2.0221	0.155024	0.4548
ENSG00000166598.15	HSP90B1	649	2.25352	2.16535	2.24213	0.0795736	855.389	4.89811e-188	1.70426e-186	TRUE	1.26252	-0.331172	0.147545	5.66019	0.0173543	0.154968
ENSG00000108100.18	CCNY	748	1.87446	1.88381	0.440667	0.0673144	42.3281	7.71773e-11	2.97985e-10	TRUE	1.65661	-0.297273	0.122268	6.13126	0.0132812	0.132158
ENSG00000168028.14	RPSA	1457	12.5958	11.567	1.42449	0.0454222	1061.02	9.77278e-233	4.28148e-231	TRUE	6.87313	-0.0418995	0.0831451	0.930985	0.334607	0.58894
ENSG00000198755.11	RPL10A	1427	16.5671	14.4943	2.54627	0.0402456	4505.28	0	0	TRUE	6.10521	-0.36044	0.0744144	25.4662	4.50191e-07	3.71619e-05
ENSG00000115306.16	SPTBN1	1167	3.64115	3.66588	0.134945	0.0575623	5.71392	0.0168309	0.0304136	FALSE	3.92781	0.147441	0.0952737	2.44071	0.118223	0.410725
ENSG00000105696.9	TMEM59L	325	0.851194	0.862206	-2.13202	0.115894	394.684	7.90917e-88	1.31226e-86	FALSE	1.42182	-0.199973	0.130614	2.6911	0.10091	0.385087
ENSG00000079308.19	TNS1	44	0.137171	0.1293	0.552753	0.168592	127.2	1.67941e-29	1.18761e-28	TRUE	0.0372362	0.0150155	0.255621	0.509477	0.475365	0.664071
ENSG00000133110.15	POSTN	106	0.520514	0.508459	2.74936	0.223803	391.828	3.31008e-87	5.46551e-86	TRUE	0.0826126	-0.346856	0.232265	30.2091	3.87883e-08	4.17025e-06
ENSG00000084234.17	APLP2	842	2.59522	2.40651	1.2804	0.0607874	459.25	7.00084e-102	1.31928e-100	TRUE	1.86168	-0.0374185	0.11837	1.55781	0.211986	0.505513
ENSG00000141934.10	PLPP2	12	0.0551133	0.0468642	-0.0386103	0.189858	52.3361	4.67707e-13	2.00857e-12	FALSE	0.0267093	-0.0339489	0.241456	1.26434	0.26083	0.540571
ENSG00000087085.15	ACHE	204	0.556032	0.540676	-1.81254	0.130352	261.451	8.28589e-59	9.63796e-58	FALSE	0.981729	-0.224345	0.160302	2.67013	0.102248	0.387289
ENSG00000172264.17	MACROD2	1048	3.53889	3.88554	-1.54943	0.0750255	434.734	1.51553e-96	2.71935e-95	FALSE	5.08347	-0.12951	0.093078	2.238	0.134655	0.432618
ENSG00000100632.11	ERH	1146	3.41641	3.34276	0.0881878	0.0517829	4.09849	0.0429215	0.0698381	FALSE	3.37872	0.133815	0.0847867	3.73588	0.0532556	0.291379
ENSG00000035403.17	VCL	513	2.2872	1.99565	3.6183	0.0730189	2893.86	0	0	TRUE	0.513236	-0.346537	0.166707	6.01956	0.0141482	0.136955
ENSG00000124486.13	USP9X	621	1.51072	1.51171	0.781672	0.0777498	100.485	1.19288e-23	7.26871e-23	TRUE	1.27769	-0.0463615	0.136437	0.592001	0.441646	0.648971
ENSG00000211445.12	GPX3	51	0.177587	0.18924	-0.244091	0.183519	1.22681	0.268028	0.340593	FALSE	0.19601	-0.235864	0.211168	5.71845	0.0167875	0.151671
ENSG00000059915.17	PSD	225	0.568279	0.57599	-1.86634	0.114035	350.762	2.89154e-78	4.35782e-77	FALSE	0.85675	0.119731	0.143076	0.840039	0.359386	0.604059
ENSG00000126790.12	L3HYPDH	79	0.238212	0.215456	0.951499	0.122364	189.003	5.24801e-43	4.80894e-42	TRUE	0.121795	0.0589442	0.208719	0.294409	0.587409	0.717246
ENSG00000189091.13	SF3B3	194	0.49602	0.498129	0.407025	0.115985	19.3557	1.08492e-05	3.03187e-05	TRUE	0.406384	0.115134	0.183293	0.579553	0.446488	0.651983
ENSG00000100478.14	AP4S1	99	0.320882	0.346415	-0.709778	0.129054	34.0575	5.3508e-09	1.87454e-08	FALSE	0.448601	0.490386	0.181767	9.75544	0.00178792	0.034573
ENSG00000012822.16	CALCOCO1	116	0.345989	0.322483	0.575148	0.11879	56.0711	6.9898e-14	3.10704e-13	TRUE	0.287118	0.00115631	0.194004	0.000711695	0.978717	0.979628
ENSG00000183386.10	FHL3	72	0.206369	0.180965	0.734463	0.134469	137.476	9.48997e-32	6.99096e-31	TRUE	0.11833	-0.114055	0.210066	2.36514	0.124073	0.417969
ENSG00000139697.14	SBNO1	944	2.47152	2.60338	-1.36007	0.0707305	413.005	8.12769e-92	1.39179e-90	FALSE	3.22296	-0.0202913	0.0905186	0.079341	0.778192	0.82491
ENSG00000106780.9	MEGF9	492	1.16718	1.26048	-0.0460433	0.0994469	2.03116	0.154103	0.212872	FALSE	1.20969	0.0747656	0.136966	1.2187	0.269616	0.546861
ENSG00000100106.22	TRIOBP	412	1.0594	0.979218	1.19421	0.0871402	197.111	8.91744e-45	8.4221e-44	TRUE	0.615379	0.185455	0.159668	1.67791	0.195202	0.490335
ENSG00000078114.18	NEBL	833	2.62952	3.03382	-3.46993	0.112592	1086.37	3.02453e-238	1.35472e-236	FALSE	4.84481	-0.270361	0.10772	6.80475	0.00909158	0.104133
ENSG00000099956.19	SMARCB1	589	1.39804	1.47472	-0.82871	0.0844882	106.373	6.10692e-25	3.84413e-24	FALSE	1.43497	0.330719	0.12593	6.82207	0.00900381	0.103496
ENSG00000118181.11	RPS25	1497	15.6944	14.4751	1.96184	0.0380014	2908.96	0	0	TRUE	7.64786	-0.241169	0.0680098	14.0157	0.000181293	0.00600352
ENSG00000153132.13	CLGN	55	0.192897	0.200333	-0.495693	0.151023	9.28778	0.00230688	0.00489599	FALSE	0.248135	0.0411258	0.203066	0.35456	0.551543	0.699996
ENSG00000122694.16	GLIPR2	187	0.515003	0.453505	1.5942	0.10691	317.41	5.31013e-71	7.29323e-70	TRUE	0.244582	0.154374	0.193412	1.57336	0.20972	0.504121
ENSG00000171443.7	ZNF524	29	0.112676	0.0964742	0.462229	0.148477	150.848	1.13165e-34	8.88157e-34	TRUE	0.031374	0.00526647	0.244101	0.186474	0.665868	0.757429
ENSG00000100813.14	ACIN1	372	0.880588	0.904596	0.11813	0.0886107	2.45876	0.116871	0.167303	FALSE	0.899417	0.160126	0.147027	1.16149	0.281156	0.553493
ENSG00000196136.17	SERPINA3	36	0.131047	0.12115	0.898681	0.244598	194.986	2.59516e-44	2.42809e-43	TRUE	0.0265918	-0.100217	0.239145	13.0823	0.0002981	0.00886986
ENSG00000102908.22	NFAT5	625	1.5989	1.55651	1.25002	0.0718634	305.153	2.48341e-68	3.29766e-67	TRUE	1.29881	-0.093245	0.129598	1.72862	0.188587	0.484049
ENSG00000072422.17	RHOBTB1	156	0.415187	0.368662	1.4347	0.123354	234.975	4.90274e-53	5.2688e-52	TRUE	0.205044	0.12434	0.221951	0.857417	0.354463	0.602011
ENSG00000112419.14	PHACTR2	189	0.521739	0.493714	1.65689	0.109721	306.407	1.32431e-68	1.76438e-67	TRUE	0.220216	-0.136162	0.207542	2.16435	0.141245	0.438318
ENSG00000134504.13	KCTD1	160	0.445805	0.489063	-0.541868	0.135446	19.1725	1.19423e-05	3.32495e-05	FALSE	0.504216	0.33228	0.186201	4.68119	0.0304946	0.216556
ENSG00000156687.11	UNC5D	450	3.05879	2.99317	-4.23622	0.178725	479.208	3.17796e-106	6.1929e-105	FALSE	4.17948	0.148232	0.216543	0.476034	0.490224	0.670504
ENSG00000161544.10	CYGB	52	0.169626	0.149872	0.637928	0.164897	115.085	7.54094e-27	4.97781e-26	TRUE	0.0956761	0.00246928	0.219183	0.168727	0.681246	0.765873
ENSG00000111783.12	RFX4	14	0.0410288	0.0354273	0.0226904	0.313073	92.3219	7.36651e-22	4.28429e-21	TRUE	0.00168695	-0.0163124	0.192933	1.1969	0.273943
ENSG00000225733.6	FGD5-AS1	439	1.02449	1.00233	0.359686	0.0826346	19.2343	1.15617e-05	3.2246e-05	TRUE	1.01298	0.0163473	0.136594	0.0410059	0.839527	0.866998
ENSG00000198242.14	RPL23A	1474	19.0263	17.3987	2.49801	0.0403054	4290.18	0	0	TRUE	7.92305	-0.127065	0.0676457	5.38546	0.0203052	0.169056
ENSG00000185483.12	ROR1	226	0.748316	0.627391	2.65864	0.121422	688.032	1.19744e-151	3.30059e-150	TRUE	0.154503	-0.151983	0.22857	3.007	0.0829057	0.354482
ENSG00000185774.16	KCNIP4	804	7.63258	8.6176	-5.4203	0.142785	1121.62	6.61632e-246	3.07243e-244	FALSE	12.1083	-0.782379	0.15318	25.0486	5.59022e-07	4.46305e-05
ENSG00000230989.6	HSBP1	856	2.27495	2.24146	0.652022	0.062926	107.432	3.58056e-25	2.26873e-24	TRUE	1.9853	-0.152373	0.110545	1.93968	0.163704	0.464334
ENSG00000109743.11	BST1	1	0.011635	0.0162808	-0.340429	0.367195	7.60173	0.00583123	0.0115432	FALSE
ENSG00000138031.14	ADCY3	132	0.39008	0.407831	-0.738633	0.12785	36.3672	1.63432e-09	5.90915e-09	FALSE	0.491315	-0.0188724	0.176961	0.34207	0.558637	0.702824
ENSG00000019505.8	SYT13	198	0.487446	0.507391	-1.96558	0.125536	402.226	1.80495e-89	3.05164e-88	FALSE	0.754226	0.453139	0.166847	7.29142	0.00692847	0.0881417
ENSG00000181458.10	TMEM45A	189	0.485609	0.439052	1.95596	0.103555	514.78	5.78361e-114	1.18374e-112	TRUE	0.142495	-0.0932556	0.21791	1.12277	0.289322	0.559459
ENSG00000111186.13	WNT5B	140	0.388855	0.33738	1.98578	0.118295	561.885	3.27083e-124	7.29797e-123	TRUE	0.099699	0.000913466	0.235871	0.113134	0.736604	0.798467
ENSG00000120162.10	MOB3B	116	0.323944	0.33395	-1.05351	0.156927	67.37	2.25052e-16	1.09529e-15	FALSE	0.393236	0.196025	0.202431	1.27088	0.259601	0.540135
ENSG00000272047.2	GTF2H5	611	1.59155	1.54562	1.32948	0.0720164	347.141	1.77677e-77	2.64784e-76	TRUE	1.29001	-0.300099	0.133515	5.40914	0.0200315	0.167817
ENSG00000122378.14	PRXL2A	567	1.43601	1.37747	-0.975228	0.0892682	129.997	4.10401e-30	2.93067e-29	FALSE	1.67864	-0.094114	0.119065	2.8551	0.0910845	0.367874
ENSG00000184983.10	NDUFA6	706	1.71341	1.71558	-0.382812	0.0771303	25.3968	4.66699e-07	1.44686e-06	FALSE	1.88504	0.211881	0.115713	3.63991	0.0564101	0.300537
ENSG00000268400.5	AC008763.2	61	0.207593	0.229835	-0.684453	0.145584	29.901	4.54667e-08	1.5127e-07	FALSE	0.208488	-0.266828	0.195258	6.92123	0.00851785	0.100254
ENSG00000090621.14	PABPC4	588	1.57257	1.48769	1.44146	0.0723208	410.005	3.65673e-91	6.23072e-90	TRUE	1.08316	0.336989	0.131429	6.7834	0.00920097	0.104791
ENSG00000162599.17	NFIA	333	1.16167	1.10351	1.66994	0.127715	186.83	1.56443e-42	1.41678e-41	TRUE	0.717918	-0.171334	0.189226	1.01743	0.31313	0.574982
ENSG00000170145.5	SIK2	474	1.30006	1.23267	1.69488	0.0938245	345.076	5.00454e-77	7.40746e-76	TRUE	0.813861	-0.106528	0.173727	0.668693	0.413508	0.634844
ENSG00000132155.11	RAF1	580	1.34293	1.37576	-0.183764	0.0843602	5.73228	0.0166558	0.0301336	FALSE	1.34722	0.153357	0.134577	1.70699	0.191377	0.486508
ENSG00000073921.18	PICALM	896	2.26271	2.2608	0.426373	0.0609634	48.4023	3.47159e-12	1.43034e-11	TRUE	2.21211	0.124711	0.111274	3.80189	0.0511948	0.285525
ENSG00000131981.16	LGALS3	232	0.688304	0.575	2.9086	0.105216	1144.01	8.9861e-251	4.28052e-249	TRUE	0.0935122	-0.227296	0.223808	11.1677	0.000832326	0.0192305
ENSG00000204387.13	SNHG32	614	2.30557	2.06262	2.36242	0.0764346	1056.91	7.65473e-232	3.34745e-230	TRUE	1.10834	0.606707	0.134147	20.822	5.03996e-06	0.000303282
ENSG00000203804.4	ADAMTSL4-AS1	113	0.289651	0.268661	1.38596	0.137647	256.064	1.23765e-57	1.41493e-56	TRUE	0.108015	-0.0467498	0.263644	0.737315	0.390522	0.623251
ENSG00000176788.9	BASP1	1528	13.8543	14.1416	-1.99896	0.0453434	1930.45	0	0	FALSE	16.8453	-0.469847	0.0612845	59.7371	1.08414e-14	3.64247e-12
ENSG00000113387.12	SUB1	1239	4.12309	4.04975	-0.022573	0.0502603	0.75763	0.384071	0.455955	FALSE	4.62575	-0.306453	0.0832603	14.3109	0.000154962	0.00526122
ENSG00000163463.11	KRTCAP2	449	1.09859	1.00989	1.16627	0.0833658	205.259	1.48685e-46	1.44519e-45	TRUE	0.760721	-0.0199629	0.154506	0.650329	0.419995	0.638625
ENSG00000108298.11	RPL19	1503	20.2229	18.0999	2.38658	0.0382611	4348.31	0	0	TRUE	8.8392	-0.313519	0.0685357	22.2416	2.40411e-06	0.000155707
ENSG00000170891.11	CYTL1	21	0.0698102	0.0629053	0.187233	0.202776	104.358	1.68872e-24	1.05224e-23	TRUE	0.0193439	-0.0427248	0.237912	2.17801	0.139995
ENSG00000050165.17	DKK3	568	1.69198	1.52142	2.20508	0.0739181	967.64	1.9425e-212	7.67032e-211	TRUE	1.02969	-0.47972	0.147745	11.663	0.00063754	0.0159158
ENSG00000204592.9	HLA-E	51	0.154317	0.130453	1.08148	0.124353	447.306	2.78294e-99	5.11976e-98	TRUE	0.011686	-0.0329555	0.254561	1.86596	0.171939
ENSG00000087088.20	BAX	508	1.54133	1.38046	2.55056	0.0731295	1332.5	9.78312e-292	5.687e-290	TRUE	0.683359	-0.277279	0.157445	3.90606	0.0481123	0.277397
ENSG00000115648.14	MLPH	5	0.0269443	0.0237726	-0.180427	0.347466	34.2692	4.79914e-09	1.68669e-08	FALSE	0.00813797	0.0172362	0.23683	1.57513	0.209464
ENSG00000198087.7	CD2AP	191	0.510104	0.486802	1.06206	0.108831	125.753	3.48224e-29	2.4395e-28	TRUE	0.314402	0.10598	0.207015	0.662934	0.415526	0.636149
ENSG00000142541.17	RPL13A	1555	32.97	29.1856	2.51667	0.0397601	4539.9	0	0	TRUE	12.2218	-0.204601	0.067827	9.88834	0.0016633	0.0326723
ENSG00000184903.9	IMMP2L	422	1.10227	1.08836	1.26683	0.10246	158.714	2.16042e-36	1.7505e-35	TRUE	0.772608	0.449481	0.196897	5.00676	0.0252486	0.192704
ENSG00000272449.2	AL139246.5	5	0.0134721	0.0143237	-0.285694	0.741684	10.919	0.000951852	0.00214131	FALSE	0.0066569	0.00356569	0.171056	3.22203	0.0726533
ENSG00000166128.13	RAB8B	242	0.660747	0.653372	0.934156	0.109636	83.339	6.91224e-20	3.80268e-19	TRUE	0.542856	0.140965	0.177605	0.753867	0.385255	0.619071
ENSG00000070882.13	OSBPL3	218	0.668096	0.58945	2.29542	0.118089	512.759	1.59232e-113	3.25072e-112	TRUE	0.208375	0.11566	0.209594	0.782435	0.376398	0.613738
ENSG00000102316.17	MAGED2	501	1.38702	1.32881	-0.250054	0.0995816	7.38014	0.0065948	0.0129268	FALSE	1.49901	-0.251051	0.153958	3.47477	0.0623112	0.313325
ENSG00000146555.19	SDK1	1157	6.60686	7.06887	-1.26528	0.091887	171.927	2.80735e-39	2.40025e-38	FALSE	6.37994	0.642332	0.141921	20.6466	5.52343e-06	0.000324354
ENSG00000083223.18	TUT7	192	0.514391	0.516947	0.729372	0.110521	57.068	4.21006e-14	1.88573e-13	TRUE	0.439138	-0.178699	0.187055	2.50378	0.113573	0.404148
ENSG00000005469.11	CROT	21	0.100429	0.0975459	-0.0810982	0.152664	17.287	3.21373e-05	8.57184e-05	FALSE	0.103498	0.0140036	0.224977	0.0600377	0.806436	0.844123
ENSG00000068724.17	TTC7A	211	0.548071	0.554898	0.0663674	0.11439	1.14319	0.284979	0.357647	FALSE	0.564397	-0.0921705	0.180636	0.463694	0.495903	0.672865
ENSG00000120278.16	PLEKHG1	247	0.721984	0.655596	2.37808	0.11126	579.561	4.67331e-128	1.07985e-126	TRUE	0.269102	-0.190879	0.208676	2.80848	0.093767	0.373009
ENSG00000162545.6	CAMK2N1	1273	6.06736	5.92622	-1.3254	0.0658933	395.665	4.83852e-88	8.04454e-87	FALSE	8.48159	-0.510751	0.0912812	31.342	2.16344e-08	2.49213e-06
ENSG00000083845.9	RPS5	1529	19.8818	17.7917	1.88821	0.0387731	2620.62	0	0	TRUE	9.74423	-0.155432	0.0736083	5.81728	0.0158695	0.146579
ENSG00000136158.12	SPRY2	134	0.336191	0.280308	-0.444214	0.163931	7.37263	0.00662241	0.0129757	FALSE	0.333776	0.243763	0.209917	4.56429	0.0326453	0.224412
ENSG00000105258.9	POLR2I	938	2.50337	2.44334	-0.532107	0.0645244	70.5528	4.48106e-17	2.24174e-16	FALSE	2.69669	0.00164871	0.0997617	0.951838	0.329252	0.585511
ENSG00000170419.10	VSTM2A	134	0.36681	0.386067	-1.62546	0.143096	257.806	5.1604e-58	5.93347e-57	FALSE	0.671145	-0.425494	0.188562	6.59065	0.0102516	0.112066
ENSG00000105518.14	TMEM205	203	0.516228	0.485634	1.27925	0.107712	187.765	9.77439e-43	8.90901e-42	TRUE	0.341475	-0.013534	0.18914	0.297918	0.585191	0.715972
ENSG00000239921.4	LINC01471	1	0.0202082	0.0176882	-0.323194	0.245566	5.60858	0.0178728	0.0321031	FALSE	0.0138023	-0.0242231	0.244561	0.683311	0.408449
ENSG00000105613.10	MAST1	114	0.338028	0.362561	-1.53586	0.121178	295.374	3.35419e-66	4.3271e-65	FALSE	0.485416	0.158439	0.173103	0.821043	0.364875	0.606124
ENSG00000102109.9	PCSK1N	1505	10.3325	10.2173	-1.31964	0.0482373	728.558	1.84387e-160	5.42497e-159	FALSE	15.0985	-0.342631	0.0694963	24.9177	5.98291e-07	4.70665e-05
ENSG00000003756.16	RBM5	386	0.897734	0.981612	-0.257579	0.0926333	14.8513	0.00011633	0.00029214	FALSE	0.984956	-0.0625626	0.142638	0.811602	0.367647	0.608544
ENSG00000095383.20	TBC1D2	90	0.247397	0.216988	1.43177	0.132915	364.623	2.77311e-81	4.28975e-80	TRUE	0.0477054	-0.134071	0.221927	7.23048	0.00716759	0.0905182
ENSG00000165264.11	NDUFB6	362	0.884262	0.868729	-0.452959	0.0998386	22.2425	2.40295e-06	7.06466e-06	FALSE	0.961793	-0.122266	0.147071	1.58898	0.207472	0.502109
ENSG00000203875.12	SNHG5	581	2.11329	1.92548	2.46275	0.0760596	1154.44	4.87495e-253	2.35963e-251	TRUE	0.930065	-0.522426	0.143714	14.5122	0.000139253	0.00481916
ENSG00000122786.20	CALD1	636	7.25046	6.28187	4.8702	0.075126	5240	0	0	TRUE	0.997129	-0.689945	0.148693	22.9529	1.66023e-06	0.000112973
ENSG00000156508.18	EEF1A1	1599	65.5805	59.6825	1.96422	0.0406435	2642.4	0	0	TRUE	31.7176	-0.13478	0.0667533	4.22284	0.0398833	0.248774
ENSG00000165502.6	RPL36AL	974	3.26822	3.10297	1.4423	0.0528453	769.898	1.89242e-169	5.89278e-168	TRUE	2.23909	-0.238053	0.105313	6.01546	0.014181	0.137191
ENSG00000148204.12	CRB2	10	0.0349051	0.0317759	-0.141498	0.266456	38.7491	4.81926e-10	1.79076e-09	FALSE	0.0184332	-0.00808299	0.237892	0.549374	0.458573
ENSG00000123610.5	TNFAIP6	3	0.0159216	0.0167749	-0.242577	0.314655	41.5442	1.15239e-10	4.41182e-10	FALSE
ENSG00000115652.14	UXS1	196	0.536436	0.507961	0.603132	0.104095	45.9658	1.20334e-11	4.83107e-11	TRUE	0.476821	0.0342518	0.171789	0.169554	0.680508	0.765471
ENSG00000121310.17	ECHDC2	126	0.31782	0.288657	1.75075	0.103259	566.265	3.64652e-125	8.24346e-124	TRUE	0.0936938	0.00484253	0.252423	0.0921741	0.761431	0.814729
ENSG00000141510.17	TP53	143	0.388242	0.36116	1.61295	0.10199	401.247	2.94812e-89	4.9704e-88	TRUE	0.180991	-0.0567361	0.220579	1.19633	0.274056	0.549731
ENSG00000122729.19	ACO1	136	0.361298	0.321272	1.25678	0.109805	236.897	1.86809e-53	2.01478e-52	TRUE	0.209124	-0.129711	0.193508	1.93022	0.164734	0.464939
ENSG00000100242.15	SUN2	29	0.172688	0.197338	-0.616672	0.129907	28.5738	9.0193e-08	2.94166e-07	FALSE	0.199561	-0.0745658	0.197076	0.856395	0.35475	0.602025
ENSG00000075426.12	FOSL2	254	0.785058	0.671353	3.30259	0.0941053	1777.26	0	0	TRUE	0.0406016	-0.0905137	0.226997	4.48045	0.0342847	0.229294
ENSG00000110080.18	ST3GAL4	85	0.26883	0.275337	0.00078607	0.137993	3.92166	0.0476679	0.0765186	FALSE	0.318254	-0.0256189	0.201449	0.403895	0.525084	0.686282
ENSG00000171621.14	SPSB1	94	0.263319	0.247611	1.40374	0.135658	314.975	1.80099e-70	2.45114e-69	TRUE	0.069378	0.0363562	0.248641	0.448339	0.503125	0.676383
ENSG00000139767.10	SRRM4	450	1.21678	1.19865	-3.17458	0.113877	963.986	1.20922e-211	4.75139e-210	FALSE	1.62636	0.179269	0.136013	2.39349	0.121841	0.414892
ENSG00000179091.5	CYC1	447	1.06369	0.988446	-0.0182139	0.0913204	3.51554	0.060796	0.0945147	FALSE	1.03293	0.0133976	0.147101	1.47091	0.225202	0.516632
ENSG00000117625.13	RCOR3	388	0.950398	0.971559	0.368685	0.0889342	17.1621	3.43209e-05	9.12892e-05	TRUE	0.928106	0.00401171	0.149633	0.272206	0.601856	0.724597
ENSG00000258312.1	AC016152.1	20	0.0710349	0.0782206	-0.0831149	0.378777	9.06874	0.00260016	0.00546339	FALSE	0.0547031	0.0362234	0.275078	1.8421	0.174705	0.47192
ENSG00000166619.15	BLCAP	1047	3.55419	3.71582	-2.03304	0.0766739	768.07	4.7239e-169	1.46716e-167	FALSE	6.06169	-0.088146	0.0933592	0.934987	0.333571	0.588695
ENSG00000143398.20	PIP5K1A	339	0.796081	0.779742	0.585241	0.0970093	38.0619	6.85349e-10	2.52864e-09	TRUE	0.650405	0.00141331	0.166389	0.117134	0.732164	0.795822
ENSG00000148541.12	FAM13C	531	1.2572	1.41973	-1.76797	0.108678	298.794	6.03205e-67	7.87479e-66	FALSE	1.79997	0.0537465	0.120467	1.31602	0.251307	0.533397
ENSG00000154721.15	JAM2	66	0.20943	0.21397	-0.11207	0.180842	2.36138	0.124372	0.17677	FALSE	0.217181	-0.123912	0.224971	1.01881	0.312802	0.574849
ENSG00000101955.15	SRPX	38	0.104103	0.0845878	0.424009	0.183995	134.92	3.43819e-31	2.50589e-30	TRUE	0.0368175	0.00558461	0.269044	0.910587	0.339959	0.593075
ENSG00000102898.12	NUTF2	1142	3.41519	3.38094	-0.00243341	0.0525187	0.202703	0.652548	0.691244	FALSE	3.41735	-0.133908	0.0929099	2.81386	0.0934535	0.372867
ENSG00000156265.15	MAP3K7CL	73	0.244948	0.223039	1.49218	0.156966	392.259	2.66713e-87	4.40995e-86	TRUE	0.0286639	-0.0646499	0.241745	3.2823	0.0700309	0.329748
ENSG00000113810.16	SMC4	146	0.41335	0.379362	1.65833	0.121203	311.21	1.19019e-69	1.60799e-68	TRUE	0.246803	-0.0637344	0.205362	0.702938	0.401798	0.628135
ENSG00000100387.8	RBX1	1109	3.21066	3.15029	0.0601834	0.0550999	1.69999	0.19229	0.257602	FALSE	3.14271	0.0315486	0.0884426	0.465766	0.494942	0.672332
ENSG00000243716.10	NPIPB5	183	0.54256	0.563425	-0.0110876	0.10634	0.942165	0.331722	0.404345	FALSE	0.53673	-0.0724911	0.164377	0.426422	0.51375	0.681652
ENSG00000196313.11	POM121	211	0.579914	0.618527	-0.37707	0.113096	13.5593	0.000231143	0.00056127	FALSE	0.706542	-0.0530912	0.160507	0.685433	0.407722	0.63121
ENSG00000255248.9	MIR100HG	506	1.30802	1.33043	1.51983	0.0889551	300.225	2.94272e-67	3.85427e-66	TRUE	1.16789	-0.25341	0.154463	3.49828	0.0614327	0.312532
ENSG00000142676.14	RPL11	1505	22.2694	19.821	2.3605	0.038772	4152.52	0	0	TRUE	9.53824	-0.291538	0.0679449	19.4454	1.03517e-05	0.000554626
ENSG00000134153.10	EMC7	264	0.69259	0.648186	0.52303	0.107398	29.113	6.82785e-08	2.24214e-07	TRUE	0.553831	0.0441779	0.167885	1.57689	0.209209	0.503721
ENSG00000164919.11	COX6C	1428	7.26577	7.17064	-0.338376	0.0490401	47.1045	6.73014e-12	2.73119e-11	FALSE	8.07642	-0.122262	0.070174	4.6478	0.0310933	0.218255
ENSG00000146278.10	PNRC1	283	0.791182	0.710774	2.58572	0.0923269	923.238	8.71402e-203	3.27909e-201	TRUE	0.18209	-0.0321903	0.191495	0.314482	0.574943	0.710833
ENSG00000179833.4	SERTAD2	133	0.366197	0.334233	1.14011	0.114966	177.896	1.39609e-40	1.22059e-39	TRUE	0.241742	0.0188131	0.202036	0.000183587	0.989189	0.989374
ENSG00000198382.9	UVRAG	639	1.55787	1.60049	-0.109763	0.080033	2.92288	0.0873318	0.129184	FALSE	2.03775	-0.285408	0.122474	6.14486	0.0131794	0.131805
ENSG00000114391.13	RPL24	1493	12.7808	11.7919	1.57367	0.0370526	1934.38	0	0	TRUE	7.89766	-0.247392	0.064052	16.2454	5.56455e-05	0.00231287
ENSG00000184840.11	TMED9	538	1.36436	1.34463	1.64261	0.0771631	464.849	4.23334e-103	8.02163e-102	TRUE	0.876598	0.30408	0.151999	3.90626	0.0481067	0.277397
ENSG00000176340.4	COX8A	1368	5.61666	5.46714	-0.0503273	0.044112	2.67205	0.102124	0.148378	FALSE	5.66505	0.0127499	0.0748125	1.39098	0.23824	0.524091
ENSG00000156136.10	DCK	297	0.727495	0.739799	-1.2211	0.11276	131.917	1.56032e-30	1.1219e-29	FALSE	0.904951	0.11638	0.149749	0.849864	0.356591	0.602803
ENSG00000163531.15	NFASC	771	1.97306	2.19569	-2.36517	0.0983512	722.06	4.7732e-159	1.3941e-157	FALSE	2.84479	0.0268306	0.107141	1.02732	0.310788	0.573588
ENSG00000118257.16	NRP2	203	0.600735	0.517445	2.66103	0.11093	891.269	7.76019e-196	2.83572e-194	TRUE	0.102158	-0.0859608	0.240029	1.56334	0.211177	0.50541
ENSG00000196470.12	SIAH1	516	1.20086	1.28346	-1.27853	0.0941075	214.724	1.28001e-48	1.28526e-47	FALSE	1.57014	0.0102053	0.124924	0.703052	0.40176	0.628135
ENSG00000070729.13	CNGB1	265	0.663809	0.733221	-2.43022	0.128588	523.889	6.0315e-116	1.25698e-114	FALSE	0.886892	-0.397296	0.176507	5.58194	0.0181466	0.159309
ENSG00000264522.6	OTUD7B	141	0.394979	0.386323	0.596502	0.12543	43.0657	5.29325e-11	2.06065e-10	TRUE	0.331062	0.159088	0.215826	0.980936	0.321968	0.580932
ENSG00000144746.7	ARL6IP5	368	0.878751	0.857058	0.354376	0.0994015	13.4771	0.000241493	0.000584864	TRUE	0.806176	0.0288875	0.163732	0.6139	0.433323	0.644729
ENSG00000261455.1	LINC01003	228	0.590325	0.608032	-1.35906	0.118213	155.098	1.33317e-35	1.06299e-34	FALSE	0.728973	0.18196	0.162036	1.089	0.296693	0.564465
ENSG00000156411.9	ATP5MPL	1486	7.86589	7.79934	0.210227	0.0387842	29.5235	5.52441e-08	1.8246e-07	TRUE	7.67913	-0.297586	0.0674166	20.6938	5.38904e-06	0.000319519
ENSG00000131323.14	TRAF3	276	0.690753	0.694768	-0.191016	0.112219	2.9809	0.0842523	0.125146	FALSE	0.775253	-0.223302	0.168467	2.17888	0.139916	0.436934
ENSG00000184995.7	IFNE	0	0.00551133	0.00418261	-0.339661	0.483589	16.6197	4.56748e-05	0.000119948	FALSE
ENSG00000236438.7	FAM157A	1	0.0404164	0.043496	-0.463137	0.172607	7.47012	0.00627314	0.0123467	FALSE	0.0623458	-0.0550292	0.221435	1.01714	0.313198	0.574982
ENSG00000171475.14	WIPF2	622	1.46969	1.39156	0.617836	0.0685956	83.8697	5.28477e-20	2.92208e-19	TRUE	1.40477	0.232576	0.119623	4.0174	0.0450332	0.266416
ENSG00000178053.18	MLF1	136	0.418249	0.38375	0.22799	0.118673	13.2387	0.000274231	0.000660751	TRUE	0.405896	0.543044	0.177332	13.3896	0.000253021	0.00778716
ENSG00000267586.7	LINC00907	135	0.372933	0.45375	-1.00166	0.205185	37.339	9.92774e-10	3.63387e-09	FALSE	0.543143	0.334224	0.250534	3.19393	0.0739121	0.338195
ENSG00000171604.12	CXXC5	1069	3.28659	3.2101	0.310996	0.0630549	25.502	4.41936e-07	1.37293e-06	TRUE	3.29421	-0.770481	0.101907	57.4321	3.49847e-14	1.06453e-11
ENSG00000263563.6	UBBP4	2	0.0183711	0.0170984	-0.367619	0.303594	1.03479	0.309037	0.381989	FALSE	0.0118964	0.0391125	0.238184	3.41739	0.0645129
ENSG00000087589.16	CASS4	15	0.0545009	0.0538862	0.0161738	0.206271	67.9877	1.64519e-16	8.05583e-16	TRUE	0.00849934	0.0064954	0.239106	0.912655	0.339411
ENSG00000109472.14	CPE	929	3.13656	3.2422	-1.772	0.0845706	445.824	5.84615e-99	1.07223e-97	FALSE	3.8059	-0.0629492	0.116117	0.528886	0.467076	0.660459
ENSG00000163191.6	S100A11	450	2.97612	2.69121	4.8753	0.0799932	4432.58	0	0	TRUE	0.314888	-1.05881	0.17962	81.6698	1.60836e-19	8.36711e-17
ENSG00000151692.15	RNF144A	154	0.422535	0.462409	-1.54948	0.124496	231.615	2.64972e-52	2.81979e-51	FALSE	0.599932	0.168183	0.173701	1.59334	0.206849	0.501633
ENSG00000024422.12	EHD2	337	1.15432	0.951698	3.85714	0.0804308	2927.93	0	0	TRUE	0.0516347	-0.192001	0.216018	15.9324	6.56447e-05	0.00267336
ENSG00000153029.14	MR1	6	0.0226577	0.0258216	-0.234564	0.26857	25.3323	4.82569e-07	1.4951e-06	FALSE	0.0015851	-0.0163191	0.191776	1.22223	0.268924
ENSG00000164190.19	NIPBL	596	1.3711	1.43235	-0.240734	0.075071	13.5171	0.000236396	0.000573375	FALSE	1.49063	-0.006136	0.121794	0.792814	0.37325	0.611575
ENSG00000177954.14	RPS27	1563	32.9492	30.3129	2.68806	0.0395642	5207.85	0	0	TRUE	12.5055	-0.375158	0.0646133	34.0805	5.28798e-09	6.82234e-07
ENSG00000183840.7	GPR39	68	0.190447	0.169347	1.24502	0.144725	370.88	1.20405e-82	1.89678e-81	TRUE	0.0439499	-0.00318362	0.271184	0.960726	0.327004	0.584316
ENSG00000159200.18	RCAN1	373	1.04409	0.950947	1.49163	0.101497	234.734	5.53436e-53	5.9396e-52	TRUE	0.720416	-0.38023	0.160684	6.49697	0.0108058	0.115683
ENSG00000139304.15	PTPRQ	8	0.044703	0.0422923	-0.0555204	0.225761	55.1267	1.13008e-13	4.98546e-13	FALSE	0.0115036	-0.00133819	0.246692	0.486021	0.485707
ENSG00000123989.14	CHPF	371	0.992652	0.930496	2.54258	0.0809875	1063.59	2.71261e-233	1.19494e-231	TRUE	0.393256	-0.572056	0.176424	18.7051	1.52578e-05	0.000781149
ENSG00000168040.4	FADD	35	0.161053	0.135711	0.0663905	0.130378	27.4801	1.58716e-07	5.08875e-07	TRUE	0.136569	0.0152156	0.206149	0.577499	0.447294	0.652335
ENSG00000159199.14	ATP5MC1	954	2.65585	2.60138	-0.41233	0.0627694	44.7513	2.23718e-11	8.87184e-11	FALSE	2.76682	0.0642685	0.0996817	2.3546	0.124914	0.418813
ENSG00000187605.15	TET3	519	1.27312	1.34978	-1.07138	0.0974074	133.703	6.34475e-31	4.59918e-30	FALSE	1.54991	0.183757	0.130453	2.43844	0.118394	0.410963
ENSG00000121073.14	SLC35B1	254	0.66932	0.64685	-0.143089	0.107368	2.36952	0.123725	0.17594	FALSE	0.739961	0.21791	0.157802	1.87478	0.170929	0.469268
ENSG00000164465.18	DCBLD1	56	0.173301	0.160736	1.08819	0.132427	336.877	3.05477e-75	4.43136e-74	TRUE	0.0352452	0.0103521	0.239552	0.184344	0.667667	0.758128
ENSG00000196208.14	GREB1	500	1.17024	1.34424	-3.18518	0.11086	1036.13	2.51759e-227	1.07933e-225	FALSE	1.4232	0.277845	0.128639	5.89324	0.0151991	0.143092
ENSG00000167986.13	DDB1	327	0.856093	0.800896	0.970991	0.0926065	116.887	3.03913e-27	2.02676e-26	TRUE	0.650748	0.251568	0.167601	2.21027	0.137094	0.434279
ENSG00000150961.15	SEC24D	274	0.722596	0.627811	2.73906	0.0893931	1167.15	8.39731e-256	4.09762e-254	TRUE	0.160768	-0.0739056	0.208039	1.4908	0.222092	0.513724
ENSG00000075292.19	ZNF638	817	1.88304	2.04025	-0.575754	0.0708737	76.6632	2.02745e-18	1.06486e-17	FALSE	2.28623	0.119745	0.106894	2.46359	0.116512	0.408033
ENSG00000196353.11	CPNE4	72	0.246785	0.23692	-0.500187	0.207158	4.25333	0.0391735	0.0644692	FALSE	0.268372	0.0124921	0.2346	0.516031	0.47254	0.663136
ENSG00000198821.10	CD247	7	0.033068	0.031183	-0.266155	0.240162	8.83518	0.00295479	0.00615306	FALSE	0.0275473	-0.00545506	0.249523	0.0221633	0.881653	0.897401
ENSG00000198168.9	SVIP	193	0.556644	0.527992	-0.228109	0.119723	3.59017	0.0581223	0.0909351	FALSE	0.533382	0.441061	0.178964	6.99135	0.00819044	0.0989418
ENSG00000135472.9	FAIM2	109	0.311084	0.287622	-1.37121	0.143932	187.275	1.25058e-42	1.13384e-41	FALSE	0.515103	0.0949314	0.187259	1.28682	0.256635	0.537616
ENSG00000001617.12	SEMA3F	9	0.0771586	0.0674936	-0.151849	0.146404	15.1465	9.94803e-05	0.000251667	FALSE	0.0326055	0.053236	0.238987	1.88147	0.170167	0.468902
ENSG00000104812.15	GYS1	80	0.236987	0.229221	0.341773	0.138292	36.7715	1.32819e-09	4.83066e-09	TRUE	0.164765	0.0164719	0.205808	0.103973	0.747113	0.805058
ENSG00000102893.16	PHKB	385	0.914881	0.940935	-0.0473221	0.0910204	1.13418	0.286886	0.359382	FALSE	0.994659	0.185359	0.141881	2.33932	0.126145	0.421101
ENSG00000074695.6	LMAN1	296	0.77771	0.704391	2.10912	0.0884947	638.026	8.98159e-141	2.32611e-139	TRUE	0.309963	0.0953356	0.18931	0.339652	0.56003	0.703396
ENSG00000049192.15	ADAMTS6	272	1.43968	1.1841	3.93407	0.120112	1481.17	4.94065645841247e-324	3.31023982713635e-322	FALSE	0.111763	-0.115007	0.225746	2.35958	0.124516	0.418331
ENSG00000164715.6	LMTK2	75	0.284752	0.298682	-0.475946	0.127727	10.778	0.00102713	0.00229774	FALSE	0.403781	-0.148862	0.180701	2.04417	0.15279	0.451455
ENSG00000167642.13	SPINT2	230	0.628291	0.630026	-1.09125	0.117551	96.4121	9.32972e-23	5.56077e-22	FALSE	0.965114	0.338535	0.144808	5.48532	0.0191768	0.163718
ENSG00000151136.15	BTBD11	121	0.329455	0.321648	0.273259	0.175243	10.0349	0.00153601	0.00334633	FALSE	0.287587	0.197987	0.209438	1.47394	0.224726	0.516225
ENSG00000198258.10	UBL5	1389	6.09492	5.92956	0.326166	0.04329	57.7407	2.99045e-14	1.34598e-13	TRUE	5.84121	-0.33245	0.0769183	20.27	6.72451e-06	0.000381853
ENSG00000157445.15	CACNA2D3	128	0.431108	0.457206	-1.61962	0.200821	121.148	3.54601e-28	2.43167e-27	FALSE	0.518911	0.577655	0.246698	5.92396	0.0149364	0.141872
ENSG00000196923.14	PDLIM7	540	1.79302	1.6009	2.50085	0.0716698	1350.21	1.38953e-295	8.2167e-294	TRUE	0.796605	-0.343452	0.153632	7.28628	0.00694834	0.0882329
ENSG00000175274.18	TP53I11	237	0.628904	0.595688	-0.0867761	0.114851	1.11107	0.291849	0.364643	FALSE	0.709724	0.0591452	0.163253	0.508986	0.475578	0.664071
ENSG00000136048.14	DRAM1	86	0.279853	0.234806	1.4791	0.131963	358.455	6.10953e-80	9.34848e-79	TRUE	0.08778	0.0642567	0.218662	0.92428	0.336354	0.589991
ENSG00000213445.10	SIPA1	6	0.0373546	0.0302001	-0.167551	0.187629	31.7078	1.79205e-08	6.0931e-08	FALSE	0.0203196	0.0471577	0.256819	3.69068	0.0547172
ENSG00000116586.11	LAMTOR2	562	1.34048	1.31303	0.877759	0.0747095	137.885	7.72401e-32	5.70403e-31	TRUE	1.14353	-0.152761	0.144023	1.25804	0.262022	0.541644
ENSG00000070756.16	PABPC1	1472	10.2866	9.73908	1.2249	0.0402044	980.529	3.06626e-215	1.22896e-213	TRUE	7.79978	0.0369154	0.0667208	0.324134	0.569134	0.708121
ENSG00000109686.18	SH3D19	408	1.19106	1.02658	2.53723	0.0852209	984.373	4.47681e-216	1.80334e-214	TRUE	0.399566	0.142857	0.204927	1.80529	0.179074	0.476135
ENSG00000005486.17	RHBDD2	549	1.31415	1.24341	-0.214032	0.0812575	10.2224	0.00138748	0.00304291	FALSE	1.45858	-0.122275	0.117889	2.90981	0.0880422	0.36235
ENSG00000123505.16	AMD1	225	0.575628	0.558228	0.271632	0.10518	9.83614	0.00171116	0.00370472	FALSE	0.532318	-0.227313	0.162672	3.05866	0.080308	0.350129
ENSG00000125652.8	ALKBH7	536	1.21678	1.16489	0.461075	0.0773763	37.1384	1.10033e-09	4.01957e-09	TRUE	1.13142	0.119042	0.137207	0.862171	0.353132	0.601733
ENSG00000089220.5	PEBP1	1333	5.89345	5.70954	-0.835192	0.0545908	234.748	5.49551e-53	5.90055e-52	FALSE	6.86569	-0.0540807	0.0885269	1.43841	0.230397	0.519596
ENSG00000008086.11	CDKL5	459	1.13595	1.27166	-1.00459	0.106242	100.035	1.49701e-23	9.1011e-23	FALSE	1.52066	0.19597	0.133216	4.20293	0.0403541	0.250208
ENSG00000100129.18	EIF3L	1181	4.33558	4.10532	0.807082	0.0479757	292.725	1.26736e-65	1.62363e-64	TRUE	3.04668	-0.0413577	0.0910797	0.950515	0.329588	0.585511
ENSG00000154310.17	TNIK	1139	4.01653	4.29226	-0.864546	0.0707539	147.388	6.45506e-34	4.99108e-33	FALSE	5.95262	-0.116445	0.0895899	2.9371	0.0865658	0.359991
ENSG00000144724.20	PTPRG	1076	7.81996	8.38654	-2.37939	0.105565	420.323	2.07596e-93	3.61682e-92	FALSE	10.0527	-0.0944826	0.169751	0.310226	0.577542	0.711989
ENSG00000137343.18	ATAT1	477	1.19596	1.25314	-2.25565	0.106632	541.019	1.13166e-119	2.42364e-118	FALSE	1.52548	0.260036	0.122533	4.666	0.0307655	0.217231
ENSG00000126785.13	RHOJ	151	0.39008	0.303513	2.29948	0.107154	998.405	3.98995e-219	1.63465e-217	TRUE	0.0119549	-0.0429454	0.240962	2.87436	0.090001
ENSG00000151929.9	BAG3	75	0.207593	0.172199	1.21428	0.12104	379.33	1.74126e-84	2.7944e-83	TRUE	0.0346506	0.063967	0.26408	2.49255	0.114387	0.405009
ENSG00000185668.7	POU3F1	63	0.183099	0.184351	-0.99295	0.164684	106.122	6.9319e-25	4.36114e-24	FALSE	0.167896	-0.00429155	0.202615	0.349008	0.554675	0.700912
ENSG00000217334.1	AL355615.2	341	0.871402	0.803052	-0.257816	0.113251	7.8141	0.00518401	0.0103533	FALSE	0.809678	-0.0230515	0.175413	1.45055	0.228439	0.518163
ENSG00000178860.8	MSC	47	0.115738	0.100126	-0.585558	0.240039	11.9567	0.000544498	0.00126498	FALSE	0.0736056	0.212433	0.265107	8.14233	0.00432437	0.0651768
ENSG00000070087.14	PFN2	1334	4.89896	4.92612	0.165236	0.0448144	13.6702	0.000217881	0.000530516	TRUE	5.0115	-0.0706435	0.0756103	1.15606	0.282285	0.554233
ENSG00000130748.7	TMEM160	816	2.04103	1.98976	-0.143458	0.0660455	5.42747	0.0198223	0.0352593	FALSE	2.15438	-0.0354551	0.102768	1.93251	0.164484	0.464717
ENSG00000101198.15	NKAIN4	144	0.375995	0.410674	-1.60955	0.137643	253.545	4.38181e-57	4.99045e-56	FALSE	0.486954	0.11807	0.18589	0.366613	0.544856	0.695992
ENSG00000180035.12	ZNF48	63	0.221066	0.231621	-0.874922	0.130443	72.5505	1.62809e-17	8.26892e-17	FALSE	0.240013	0.0666201	0.193064	0.149919	0.698613	0.776573
ENSG00000135363.12	LMO2	25	0.0998163	0.0964926	-0.316694	0.179671	0.350053	0.554083	0.608723	FALSE	0.11271	-0.0720977	0.217887	1.21361	0.270618	0.547654
ENSG00000162998.5	FRZB	3	0.0122474	0.0111065	-0.332862	0.412668	6.95879	0.00834086	0.0160288	FALSE	0.00530698	-0.0128476	0.224646	0.215988	0.642114
ENSG00000144339.12	TMEFF2	437	1.35395	1.39823	-1.50175	0.147312	102.86	3.59716e-24	2.22349e-23	FALSE	1.57786	0.283421	0.193163	2.17263	0.140486	0.437373
ENSG00000167004.13	PDIA3	481	1.23393	1.14354	1.01074	0.0885459	135.848	2.15436e-31	1.57689e-30	TRUE	0.905857	-0.224929	0.16172	3.55377	0.0594102	0.308073
ENSG00000104723.20	TUSC3	894	2.30374	2.28064	-0.119635	0.0656184	3.6379	0.0564783	0.0886693	FALSE	2.54019	-0.240547	0.108334	5.04676	0.0246721	0.189741
ENSG00000179195.16	ZNF664	229	0.62523	0.620498	-0.219603	0.105518	4.05111	0.0441423	0.0715962	FALSE	0.492086	0.359412	0.169833	5.39649	0.0201773	0.168426
ENSG00000164346.10	NSA2	309	0.739743	0.731683	0.272841	0.094749	9.24514	0.00236121	0.00500027	FALSE	0.749301	0.0300804	0.149727	0.332119	0.564414	0.705905
ENSG00000159335.16	PTMS	1508	9.45254	9.36793	-0.156665	0.0379552	17.6522	2.65201e-05	7.13913e-05	FALSE	9.28512	-0.24721	0.0669867	14.5278	0.000138109	0.00478985
ENSG00000127603.26	MACF1	1478	7.60441	7.66049	0.782712	0.046484	290.96	3.07222e-65	3.91913e-64	TRUE	6.23695	0.289033	0.0780753	15.1844	9.75045e-05	0.00359008
ENSG00000123240.17	OPTN	635	1.55052	1.48986	0.417997	0.0701975	36.5459	1.49113e-09	5.40202e-09	TRUE	1.58835	0.0584608	0.11841	0.61116	0.434351	0.645325
ENSG00000117318.9	ID3	90	0.30741	0.269027	2.01156	0.16236	511.344	3.23434e-113	6.59729e-112	TRUE	0.0427587	-0.132816	0.23178	13.1433	0.000288549	0.00866562
ENSG00000259784.1	AC093525.1	0	0.0244948	0.0293872	-0.401354	0.224474	1.17933	0.277493	0.350379	FALSE	0.0429024	-0.0211629	0.243948	1.00425	0.316285	0.577339
ENSG00000054654.16	SYNE2	89	0.308022	0.32353	-0.235497	0.144275	0.963532	0.326299	0.39916	FALSE	0.230699	0.341762	0.188725	7.5776	0.00590981	0.0794234
ENSG00000114854.7	TNNC1	35	0.135334	0.103756	0.854869	0.188476	264.05	2.24718e-59	2.63558e-58	TRUE	0.0110817	-0.0448068	0.241057	5.61005	0.0178578
ENSG00000139318.8	DUSP6	184	0.516228	0.439844	-0.353411	0.14342	8.31623	0.00392924	0.00801564	FALSE	0.528158	0.0675982	0.17653	3.2083	0.0732655	0.336624
ENSG00000165124.18	SVEP1	39	0.125536	0.113089	0.130019	0.182219	35.2803	2.85508e-09	1.01865e-08	TRUE	0.0763439	-0.0349658	0.243545	0.453316	0.500764	0.675355
ENSG00000140990.15	NDUFB10	780	1.98714	1.91677	0.337649	0.068979	24.8297	6.26252e-07	1.92338e-06	TRUE	1.70083	0.0258301	0.122179	0.745014	0.388059	0.621196
ENSG00000143149.12	ALDH9A1	199	0.519902	0.454818	1.72601	0.0956831	428.487	3.46908e-95	6.15563e-94	TRUE	0.271907	-0.0351567	0.186091	0.187402	0.665088	0.757023
ENSG00000226330.1	AL606489.1	13	0.0655236	0.0622963	-0.364434	0.181191	0.110884	0.73914	0.763467	FALSE	0.0573634	0.0414765	0.231419	0.843331	0.358446	0.603325
ENSG00000119705.9	SLIRP	1059	3.10961	3.0976	-0.231165	0.0609148	14.4632	0.000142921	0.000355644	FALSE	3.40138	-0.0644521	0.0929322	1.12178	0.289535	0.55967
ENSG00000179715.13	PCED1B	110	0.319657	0.291947	1.27772	0.12168	237.793	1.19087e-53	1.28785e-52	TRUE	0.154122	0.238273	0.202493	5.5963	0.0179985	0.158613
ENSG00000106537.8	TSPAN13	757	2.11758	2.18182	-2.08677	0.0925793	599.267	2.4173e-132	5.85616e-131	FALSE	2.67964	0.0939838	0.111485	1.06834	0.30132	0.568216
ENSG00000181381.13	DDX60L	48	0.13962	0.129044	0.629976	0.149245	166.608	4.07491e-38	3.40991e-37	TRUE	0.0565174	0.0180865	0.262433	1.06602	0.301846	0.568609
ENSG00000186298.11	PPP1CC	507	1.19167	1.1866	0.315521	0.0803455	15.1087	0.000101495	0.000256547	TRUE	1.03632	-0.168181	0.141196	1.67789	0.195206	0.490335
ENSG00000128789.21	PSMG2	294	0.714023	0.690127	0.642857	0.0958338	49.2278	2.27899e-12	9.46934e-12	TRUE	0.61559	-0.362645	0.159312	6.69258	0.0096815	0.108138
ENSG00000138413.13	IDH1	628	1.70729	1.69592	-1.44315	0.0931442	261.88	6.68075e-59	7.77844e-58	FALSE	1.82846	0.288986	0.120411	6.61142	0.0101327	0.111391
ENSG00000147065.17	MSN	258	0.698102	0.580981	2.53976	0.0896948	1009.85	1.29655e-221	5.37611e-220	TRUE	0.185925	-0.195858	0.220551	3.98653	0.0458654	0.269676
ENSG00000198818.10	SFT2D1	286	0.729945	0.721739	0.843972	0.0907177	91.2302	1.27896e-21	7.38107e-21	TRUE	0.629688	0.25007	0.166577	2.162	0.14146	0.43854
ENSG00000075043.18	KCNQ2	202	0.521739	0.548782	-2.01979	0.119481	435.283	1.15085e-96	2.06654e-95	FALSE	0.726853	0.246572	0.156392	2.43749	0.118466	0.411125
ENSG00000152683.14	SLC30A6	74	0.269443	0.267953	0.13031	0.127044	11.9078	0.000559008	0.00129593	FALSE	0.231862	0.166935	0.1896	1.61115	0.20433	0.499085
ENSG00000140319.10	SRP14	1503	9.16167	9.19474	0.171768	0.0432422	16.057	6.14654e-05	0.00015929	TRUE	8.62419	0.029392	0.0763264	0.611196	0.434338	0.645325
ENSG00000145293.16	ENOPH1	320	0.797306	0.813018	-0.554615	0.102369	31.8931	1.62895e-08	5.54798e-08	FALSE	1.04432	-0.0635664	0.146225	0.346316	0.556206	0.701478
ENSG00000161970.15	RPL26	1533	21.5818	20.122	2.1613	0.0396267	3289.86	0	0	TRUE	10.4321	-0.0802456	0.0698392	1.96296	0.161197	0.461409
ENSG00000150347.16	ARID5B	583	2.20024	1.99039	2.82487	0.086989	1173.03	4.42196e-257	2.18892e-255	TRUE	0.975257	0.420741	0.19974	4.83612	0.0278695	0.205229
ENSG00000154175.17	ABI3BP	36	0.134109	0.122826	0.517224	0.202068	99.6758	1.79505e-23	1.08855e-22	TRUE	0.0588801	-0.0265639	0.252895	0.685951	0.407545	0.63121
ENSG00000120437.8	ACAT2	438	1.2131	1.12193	-2.34629	0.117387	453.213	1.44142e-100	2.67225e-99	FALSE	1.52849	-0.0982929	0.131977	3.10036	0.0782749	0.346755
ENSG00000173039.19	RELA	53	0.183099	0.159586	0.514069	0.135742	97.0851	6.64122e-23	3.97117e-22	TRUE	0.101237	-0.0812053	0.217656	1.27259	0.259282	0.539868
ENSG00000103018.16	CYB5B	348	0.895897	0.918176	0.015933	0.0991457	0.169119	0.680896	0.715058	FALSE	0.976129	-0.0698549	0.148619	0.41075	0.521589	0.684809
ENSG00000117228.10	GBP1	65	0.173301	0.136851	1.18632	0.138613	442.943	2.47732e-98	4.51255e-97	TRUE	0.0126813	-0.0531761	0.243257	6.72503	0.00950692
ENSG00000062650.19	WAPL	197	0.532149	0.534058	0.484638	0.103709	29.3016	6.19448e-08	2.04086e-07	TRUE	0.403406	-0.099468	0.180515	0.713566	0.398262	0.6267
ENSG00000143355.16	LHX9	427	1.18616	1.44929	-3.38928	0.147589	631.272	2.64363e-139	6.74476e-138	FALSE	1.71729	0.103288	0.186658	0.377438	0.538977	0.693038
ENSG00000140937.14	CDH11	248	0.623393	0.665429	0.818144	0.136196	40.5326	1.93359e-10	7.32433e-10	TRUE	0.414551	-0.225597	0.213955	3.08928	0.0788096	0.347483
ENSG00000189043.10	NDUFA4	1475	8.66075	8.35596	0.124868	0.0483093	7.39978	0.00652319	0.012799	FALSE	8.30377	-0.0790377	0.0781587	1.87639	0.170745	0.469258
ENSG00000120254.15	MTHFD1L	584	1.58114	1.48241	1.79565	0.0767697	574.2	6.85041e-127	1.56932e-125	TRUE	0.80663	0.388597	0.159802	6.06456	0.0137921	0.134803
ENSG00000115738.10	ID2	228	0.657685	0.661348	-0.812287	0.152403	30.1401	4.01936e-08	1.34154e-07	FALSE	1.11421	-0.58191	0.191696	9.85363	0.00169497	0.0331733
ENSG00000111596.12	CNOT2	635	1.4305	1.53431	0.0849359	0.0724989	6.72626	0.00950037	0.0180905	FALSE	1.54864	-0.0853246	0.124782	2.87806	0.0897943	0.365238
ENSG00000243279.4	PRAF2	538	1.25964	1.21058	0.220173	0.0797237	8.95373	0.00276903	0.00579589	FALSE	1.275	-0.290499	0.128393	6.34434	0.0117756	0.121969
ENSG00000143376.14	SNX27	931	2.35824	2.45811	-0.885398	0.0692019	172.422	2.18914e-39	1.87703e-38	FALSE	3.03142	-0.189248	0.0932196	4.16023	0.0413838	0.253956
ENSG00000161055.4	SCGB3A1	1	0.00979792	0.00907051	-0.331626	0.440625	9.69447	0.00184823	0.00398065	FALSE	0.00397875	-0.0243654	0.215076	2.3147	0.128156
ENSG00000225663.7	MCRIP1	846	2.08941	2.09726	-0.545473	0.0663786	70.1567	5.47752e-17	2.73001e-16	FALSE	2.4285	-0.021829	0.0998246	0.628008	0.428087	0.642392
ENSG00000128609.15	NDUFA5	1055	2.98224	3.09775	-1.41978	0.0658152	516.437	2.52226e-114	5.19334e-113	FALSE	4.09908	-0.261223	0.0826804	10.5589	0.00115633	0.024537
ENSG00000114302.16	PRKAR2A	814	2.05634	2.02387	-0.220959	0.0656393	11.948	0.000547063	0.00127032	FALSE	2.24103	-0.160053	0.104892	2.35703	0.12472	0.418509
ENSG00000185070.11	FLRT2	606	1.66748	1.87085	-0.397001	0.114801	12.9239	0.000324416	0.00077452	FALSE	2.37426	0.331169	0.155663	4.96098	0.0259255	0.195557
ENSG00000113319.13	RASGRF2	52	0.167789	0.164208	0.138768	0.173492	22.5745	2.02151e-06	5.97984e-06	TRUE	0.130551	0.103083	0.216549	1.33156	0.248528	0.532227
ENSG00000168615.12	ADAM9	440	1.29884	1.22027	2.69284	0.0795492	1236.94	5.71504e-271	3.02217e-269	TRUE	0.492805	-0.340973	0.193773	5.81585	0.0158824	0.146614
ENSG00000006451.8	RALA	680	1.7575	1.71845	-0.0471333	0.0793813	0.512001	0.474274	0.538114	FALSE	1.83322	0.0396824	0.114117	0.126922	0.721645	0.790229
ENSG00000108854.16	SMURF2	649	2.75015	2.41444	2.38044	0.0853903	863.011	1.07897e-189	3.79267e-188	TRUE	1.24284	-0.487098	0.134923	13.6131	0.000224609	0.00707475
ENSG00000106772.18	PRUNE2	114	0.333129	0.300794	0.330572	0.145274	21.5576	3.43363e-06	9.96911e-06	TRUE	0.299897	-0.0697747	0.202774	1.83419	0.175634	0.472561
ENSG00000178607.16	ERN1	81	0.273117	0.261619	0.75261	0.135571	93.4751	4.11352e-22	2.4052e-21	TRUE	0.224669	-0.0358012	0.199993	0.570044	0.450242	0.653355
ENSG00000169946.14	ZFPM2	69	0.208818	0.201703	0.600391	0.156348	83.0825	7.8699e-20	4.31963e-19	TRUE	0.121377	0.121026	0.233704	3.20526	0.0734019	0.337059
ENSG00000186166.9	CCDC84	28	0.159829	0.168084	-0.237358	0.13744	0.709239	0.399697	0.470734	FALSE	0.165957	-0.130495	0.208312	3.25824	0.0710652	0.332386
ENSG00000034713.8	GABARAPL2	1252	4.06614	4.0413	-0.810092	0.0550217	223.103	1.90373e-50	1.96073e-49	FALSE	4.90834	-0.223148	0.0809641	8.56141	0.00343362	0.0563891
ENSG00000177600.9	RPLP2	1557	26.3497	23.914	2.2144	0.0355358	4318.88	0	0	TRUE	12.4928	-0.334647	0.0631825	29.7271	4.97341e-08	5.27673e-06
ENSG00000141431.12	ASXL3	735	2.03429	2.2956	-3.89487	0.109112	1560.78	0	0	FALSE	3.37745	-0.226681	0.107069	5.61276	0.0178302	0.157849
ENSG00000107077.18	KDM4C	425	0.977955	1.01149	0.0498941	0.0878518	1.06137	0.302903	0.375741	FALSE	0.97891	-0.453687	0.150213	10.2058	0.00139999	0.0285071
ENSG00000143321.19	HDGF	213	0.58665	0.584661	1.16567	0.0947028	175.146	5.56448e-40	4.81933e-39	TRUE	0.36296	-0.0297211	0.181058	0.178382	0.672767	0.76069
ENSG00000229373.9	LINC00452	4	0.0208206	0.0155957	-0.236915	0.265047	29.3561	6.02273e-08	1.9859e-07	FALSE	0.00295107	-0.00578131	0.205935	0.217378	0.641045
ENSG00000021645.18	NRXN3	599	2.0545	2.12794	-2.28407	0.128761	303.34	6.16877e-68	8.11951e-67	FALSE	2.83918	-0.489043	0.155179	9.99394	0.00157056	0.0311544
ENSG00000095739.11	BAMBI	23	0.0796081	0.0691352	0.212913	0.170111	103.862	2.16936e-24	1.35032e-23	TRUE	0.036592	-0.118876	0.245887	7.98279	0.00472242	0.0688593
ENSG00000134871.18	COL4A2	353	1.5248	1.30969	3.58068	0.097717	1568.65	0	0	TRUE	0.248822	-0.234824	0.204413	4.54218	0.0330694	0.226075
ENSG00000185046.18	ANKS1B	861	2.92835	3.3232	-3.66884	0.11044	1317.37	1.89539e-288	1.08344e-286	FALSE	5.30802	-0.41381	0.105337	15.6803	7.5001e-05	0.0029426
ENSG00000077684.16	JADE1	47	0.15493	0.13486	0.339987	0.137598	75.1269	4.41402e-18	2.28831e-17	TRUE	0.0862338	0.0661048	0.2047	2.97776	0.0844161	0.356613
ENSG00000100578.16	KIAA0586	63	0.232701	0.237921	-0.375056	0.140156	2.96632	0.0850149	0.12613	FALSE	0.225932	-0.0219941	0.196877	0.226595	0.63406	0.740371
ENSG00000273472.1	AC096733.3	23	0.0802205	0.0817339	-0.475786	0.205121	5.57761	0.0181915	0.0326244	FALSE	0.0804772	0.0113823	0.268204	0.121816	0.727074	0.792747
ENSG00000106333.13	PCOLCE	20	0.0673607	0.0587195	-0.15556	0.227816	15.7873	7.0875e-05	0.000182181	FALSE	0.0498328	0.0183854	0.228892	0.805453	0.369468	0.609585
ENSG00000213672.8	NCKIPSD	28	0.11635	0.103795	0.105019	0.150764	42.5469	6.90059e-11	2.66864e-10	TRUE	0.0683218	0.0730607	0.235939	1.30645	0.253038	0.534275
ENSG00000155980.12	KIF5A	608	2.32517	2.43943	-3.95451	0.126838	991.891	1.03971e-217	4.23792e-216	FALSE	3.654	-0.359266	0.148395	5.84444	0.0156264	0.145553
ENSG00000138771.16	SHROOM3	349	1.16473	0.984955	3.52868	0.0880706	1944.39	0	0	TRUE	0.144278	-0.0861291	0.220264	1.23659	0.26613	0.544462
ENSG00000059573.9	ALDH18A1	107	0.329455	0.316758	0.543152	0.116684	53.9313	2.07619e-13	9.06441e-13	TRUE	0.246	-0.192329	0.185764	3.3626	0.0666928	0.322312
ENSG00000253171.1	AC037450.1	9	0.0373546	0.0385711	-0.452166	0.266425	4.41867	0.0355477	0.059155	FALSE	0.0438469	0.0172702	0.267432	0.382344	0.536352	0.691592
ENSG00000140382.15	HMG20A	243	0.653399	0.658025	0.14429	0.0990398	2.82883	0.0925858	0.136043	FALSE	0.688337	0.213272	0.159035	1.87316	0.171114	0.469268
ENSG00000185567.7	AHNAK2	94	0.273117	0.218242	1.53202	0.138201	382.741	3.14892e-85	5.08743e-84	TRUE	0.0601617	-0.0383206	0.236018	0.654067	0.418662	0.637793
ENSG00000150990.8	DHX37	16	0.0618494	0.0543921	-0.18742	0.21281	13.0513	0.000303075	0.000725809	FALSE	0.0433579	0.0185325	0.250147	0.182542	0.669198	0.758729
ENSG00000008083.14	JARID2	591	1.36375	1.42957	0.0862149	0.0822748	2.21243	0.136903	0.191917	FALSE	1.38947	-0.0686555	0.133321	0.683904	0.408246	0.631537
ENSG00000152558.15	TMEM123	256	0.634415	0.558914	2.83084	0.0860786	1424.27	1.12034377299499e-311	7.02277109714459e-310	FALSE	0.0720422	-0.0848849	0.226552	2.44451	0.117937	0.410605
ENSG00000121653.11	MAPK8IP1	275	0.71831	0.750112	-1.97624	0.111009	384.412	1.36293e-85	2.21388e-84	FALSE	1.03176	-0.307182	0.136214	5.91824	0.0149849	0.142154
ENSG00000100532.12	CGRRF1	82	0.302511	0.303701	-0.303759	0.125453	1.92102	0.165744	0.226514	FALSE	0.324015	-0.0664086	0.190793	0.62348	0.429757	0.643279
ENSG00000184787.19	UBE2G2	217	0.582976	0.574892	0.17395	0.103302	4.38899	0.0361717	0.0600935	FALSE	0.573871	0.103942	0.171169	0.471584	0.492259	0.671005
ENSG00000148948.8	LRRC4C	593	3.05328	3.73837	-3.3771	0.157616	374.871	1.62772e-83	2.58796e-82	FALSE	5.03143	0.389075	0.189752	4.23481	0.0396031	0.248087
ENSG00000108309.14	RUNDC3A	435	1.0447	1.06951	-2.9258	0.108209	922.61	1.19348e-202	4.48404e-201	FALSE	1.42259	-0.0354112	0.122913	0.423579	0.515157	0.682596
ENSG00000135506.16	OS9	181	0.529088	0.521883	0.648377	0.109545	47.8971	4.49191e-12	1.8425e-11	TRUE	0.417737	0.209576	0.186481	1.96756	0.160707	0.461241
ENSG00000112246.9	SIM1	225	0.561543	0.631206	-2.21012	0.145432	386.787	4.14424e-86	6.7822e-85	FALSE	0.651801	0.484421	0.204435	6.04171	0.0139718	0.135982
ENSG00000109099.15	PMP22	83	0.214942	0.1827	1.48917	0.129914	505.717	5.4206e-112	1.09728e-110	TRUE	0.0199155	-0.0729375	0.237689	6.09801	0.0135334
ENSG00000110987.8	BCL7A	308	0.755664	0.805618	-1.88895	0.116249	309.851	2.353e-69	3.16653e-68	FALSE	0.895711	0.426758	0.143842	8.70002	0.00318206	0.0533442
ENSG00000197921.6	HES5	6	0.0306185	0.0290839	-0.237922	0.425155	10.88	0.00097206	0.00218411	FALSE	0.0190067	-0.00175752	0.245513	0.188383	0.664266
ENSG00000001460.18	STPG1	18	0.0887936	0.0916614	-0.081223	0.162054	18.3384	1.84939e-05	5.05294e-05	FALSE	0.0508694	-0.029227	0.253014	0.348748	0.554823	0.700914
ENSG00000129596.5	CDO1	162	0.453766	0.454037	-1.11883	0.126864	94.6946	2.22148e-22	1.30911e-21	FALSE	0.513982	-0.183301	0.170275	2.04887	0.152319	0.451183
ENSG00000131469.14	RPL27	1479	13.9994	12.6902	1.78568	0.0368375	2551.3	0	0	TRUE	7.65203	-0.0869838	0.0718911	3.411	0.0647633	0.317073
ENSG00000106714.17	CNTNAP3	12	0.0593999	0.0592199	-0.201964	0.203765	10.8284	0.000999569	0.00224151	FALSE	0.0375999	0.0148101	0.24482	0.177807	0.673265	0.760746
ENSG00000111666.11	CHPT1	360	0.905083	0.821754	1.34623	0.0900126	240.731	2.72524e-54	2.97398e-53	TRUE	0.743497	-0.63003	0.157777	18.1298	2.06352e-05	0.00102081
ENSG00000248487.9	ABHD14A	273	0.689528	0.691704	-1.27663	0.115259	139.851	2.86881e-32	2.14362e-31	FALSE	0.868858	-0.220292	0.150629	3.44541	0.0634276	0.314973
ENSG00000115252.18	PDE1A	83	0.243111	0.262235	-0.819261	0.185965	33.3123	7.84831e-09	2.72404e-08	FALSE	0.357858	-0.270338	0.226159	3.81265	0.050867	0.28482
ENSG00000151572.18	ANO4	135	0.379669	0.389948	-1.06949	0.151777	67.0416	2.65833e-16	1.29088e-15	FALSE	0.517508	-0.468578	0.197057	8.4244	0.00370218	0.0592901
ENSG00000205174.4	C7orf66	2	0.00796081	0.00737478	-0.332076	0.484886	12.0315	0.000523102	0.00121952	FALSE
ENSG00000148082.10	SHC3	348	0.83711	0.869645	-1.66181	0.118338	219.24	1.32459e-49	1.34749e-48	FALSE	1.40279	-0.569824	0.129491	20.0932	7.37581e-06	0.000414459
ENSG00000119782.14	FKBP1B	526	1.2921	1.25346	-2.01109	0.105513	438.51	2.28408e-97	4.13545e-96	FALSE	1.84523	-0.453361	0.115055	16.7064	4.36331e-05	0.00189669
ENSG00000196361.10	ELAVL3	836	2.70116	2.73128	-4.29841	0.102415	2482.96	0	0	FALSE	3.69296	0.136426	0.0829572	3.33378	0.0678706	0.325081
ENSG00000177556.12	ATOX1	1064	3.62523	3.4121	1.00774	0.0516702	390.937	5.17608e-87	8.51729e-86	TRUE	2.88762	-0.527945	0.0936052	34.7579	3.73359e-09	5.0598e-07
ENSG00000187479.7	C11orf96	36	0.110839	0.108746	-0.200461	0.295601	2.2531	0.133347	0.187688	FALSE	0.127572	-0.0306457	0.263491	0.325988	0.568031	0.707653
ENSG00000081051.7	AFP	30	0.109002	0.103542	0.436818	0.182304	125.122	4.78556e-29	3.34182e-28	TRUE	0.0493394	0.0168328	0.263407	0.17628	0.67459	0.761582
ENSG00000001461.17	NIPAL3	187	0.458665	0.425529	1.41827	0.115174	230.203	5.38306e-52	5.68572e-51	TRUE	0.261309	0.152761	0.19948	1.83431	0.17562	0.472561
ENSG00000122986.13	HVCN1	2	0.028169	0.0273263	-0.359294	0.217208	0.507406	0.476264	0.53977	FALSE	0.0183361	-0.00996432	0.237085	0.674892	0.411351
ENSG00000278999.1	AC008985.1	4	0.011635	0.0118421	-0.37294	0.508184	0.475881	0.490294	0.551927	FALSE	0.0133551	0.0313605	0.268918	3.75519	0.0526439
ENSG00000165238.16	WNK2	229	0.56338	0.618212	-2.19779	0.118436	528.65	5.55449e-117	1.16771e-115	FALSE	0.819107	0.200389	0.162617	1.35243	0.244853	0.528968
ENSG00000145337.5	PYURF	745	1.78812	1.76014	0.566654	0.0652999	74.7168	5.43305e-18	2.8069e-17	TRUE	1.5647	-0.156698	0.118394	2.12527	0.144887	0.443292
ENSG00000111424.10	VDR	30	0.0936926	0.0787323	0.425464	0.158562	173.565	1.23201e-39	1.06167e-38	TRUE	0.0203863	-0.0375221	0.242978	1.18988	0.275354
ENSG00000114423.22	CBLB	694	1.79976	1.91564	-0.0589381	0.0842221	2.61644	0.105761	0.153125	FALSE	1.6588	0.332231	0.130257	7.97295	0.00474816	0.0690279
ENSG00000147655.12	RSPO2	5	0.0244948	0.0241409	-0.392292	0.36299	0.0100487	0.920151	0.922958	FALSE	0.040509	-0.0340084	0.270163	0.751128	0.386119	0.61969
ENSG00000139117.14	CPNE8	144	0.388855	0.380675	1.08123	0.189042	66.8422	2.94132e-16	1.42513e-15	TRUE	0.311941	-0.133435	0.269834	0.915293	0.338714	0.591814
ENSG00000185896.11	LAMP1	596	1.72872	1.60954	2.11546	0.0709719	948.649	2.60865e-208	1.01014e-206	TRUE	0.879565	-0.206407	0.149374	2.35296	0.125046	0.419062
ENSG00000133961.20	NUMB	359	0.862217	0.847198	0.969402	0.0854968	130.32	3.48701e-30	2.49156e-29	TRUE	0.645418	-0.309932	0.160143	4.79964	0.0284656	0.208193
ENSG00000228253.1	MT-ATP8	596	1.51133	1.64816	1.38007	0.0829903	280.761	5.12496e-63	6.34227e-62	TRUE	1.43041	-0.0841194	0.140712	1.14601	0.284385	0.555736
ENSG00000144642.21	RBMS3	489	1.29577	1.24169	-0.0814327	0.108654	0.925846	0.335945	0.408476	FALSE	1.1853	0.0312289	0.167368	0.799258	0.371315	0.610318
ENSG00000071205.11	ARHGAP10	136	0.382731	0.329793	1.74948	0.11866	409.938	3.78198e-91	6.43957e-90	TRUE	0.171622	-0.0541483	0.226947	0.68117	0.409184	0.632141
ENSG00000215039.7	CD27-AS1	98	0.289651	0.300469	-0.896449	0.137515	59.4046	1.28371e-14	5.87033e-14	FALSE	0.377147	0.00308645	0.190103	0.0892633	0.765116	0.817262
ENSG00000183527.11	PSMG1	116	0.326393	0.294324	0.148633	0.125147	12.9551	0.00031905	0.000762239	TRUE	0.266127	0.132082	0.202442	1.26938	0.259884	0.540229
ENSG00000136235.16	GPNMB	25	0.084507	0.0765983	0.347521	0.183093	147.621	5.7412e-34	4.44198e-33	TRUE	0.015263	-0.0307685	0.267737	1.99077	0.158261
ENSG00000174306.21	ZHX3	300	0.739743	0.740571	0.119334	0.101409	1.50565	0.219804	0.28849	FALSE	0.726183	-0.152451	0.165759	1.61506	0.203782	0.498617
ENSG00000147676.14	MAL2	38	0.140233	0.152591	-0.854205	0.147667	90.9811	1.45052e-21	8.34711e-21	FALSE	0.274788	-0.252923	0.193376	5.077	0.0242453	0.187532
ENSG00000141198.16	TOM1L1	47	0.1782	0.156827	0.55198	0.129458	118.629	1.26286e-27	8.51412e-27	TRUE	0.0814688	0.0876143	0.241	1.65933	0.197693	0.492676
ENSG00000186654.21	PRR5	81	0.254133	0.241523	-0.0175099	0.136328	5.08171	0.0241796	0.0421387	FALSE	0.259754	-0.0367583	0.197927	0.251006	0.616368	0.730949
ENSG00000179869.15	ABCA13	16	0.0673607	0.0687478	-0.0186262	0.207955	39.7713	2.85514e-10	1.07187e-09	FALSE	0.033747	0.0492462	0.237749	1.58901	0.207468	0.502109
ENSG00000137288.10	UQCC2	499	1.18861	1.13208	0.630434	0.0813292	62.2235	3.06609e-15	1.43631e-14	TRUE	1.20651	0.124169	0.13374	1.51636	0.218171	0.509636
ENSG00000184220.12	CMSS1	304	0.739743	0.695379	-0.803583	0.114316	55.7826	8.0943e-14	3.58936e-13	FALSE	0.901393	-0.0788707	0.147558	2.22031	0.136206	0.433492
ENSG00000182326.15	C1S	56	0.160441	0.141912	0.859733	0.147041	224.129	1.13679e-50	1.17537e-49	TRUE	0.0419637	0.0210609	0.245779	0.277836	0.598123	0.72297
ENSG00000168938.5	PPIC	192	0.482547	0.429352	2.55454	0.0930175	1171.31	1.04746e-256	5.14263e-255	TRUE	0.0504802	-0.178425	0.218777	17.1669	3.42357e-05	0.00154223
ENSG00000099864.18	PALM	411	0.997551	0.99734	-0.584697	0.0933533	42.6133	6.67031e-11	2.58167e-10	FALSE	0.93876	0.193538	0.146482	1.94968	0.162621	0.462619
ENSG00000078269.15	SYNJ2	198	0.554807	0.502928	2.42039	0.113996	689.456	5.86996e-152	1.62544e-150	TRUE	0.168224	0.0702216	0.248992	1.24913	0.263718	0.543026
ENSG00000196159.11	FAT4	39	0.121249	0.109611	0.495392	0.144657	151.658	7.52715e-35	5.93471e-34	TRUE	0.0362649	0.0036498	0.270727	0.219253	0.63961	0.743182
ENSG00000135365.15	PHF21A	488	1.15432	1.20665	0.23545	0.0868871	8.59442	0.00337195	0.00695719	FALSE	1.17792	0.124707	0.142546	0.995483	0.318406	0.579197
ENSG00000091490.11	SEL1L3	167	0.435395	0.382773	1.73972	0.120926	349.545	5.32379e-78	7.97837e-77	TRUE	0.202773	0.231186	0.226307	3.43718	0.0637446	0.314973
ENSG00000151150.22	ANK3	1125	5.09798	5.67583	-3.867	0.0928702	2760.81	0	0	FALSE	7.74521	-0.0184774	0.0737956	1.8619	0.172406	0.470363
ENSG00000125347.14	IRF1	24	0.0710349	0.0575476	0.337872	0.174419	204.343	2.35636e-46	2.28479e-45	TRUE
ENSG00000151693.11	ASAP2	301	0.725046	0.73616	0.3718	0.102835	13.8605	0.000196895	0.00048196	TRUE	0.692254	0.0969845	0.176654	0.880687	0.348013	0.598594
ENSG00000104447.12	TRPS1	364	0.917942	0.907342	1.9648	0.100276	411.576	1.66362e-91	2.84069e-90	TRUE	0.52835	-0.16059	0.209329	1.50554	0.21982	0.51096
ENSG00000170899.11	GSTA4	573	1.49296	1.5398	-1.49879	0.0961213	271.03	6.76834e-61	8.10042e-60	FALSE	1.77137	0.0903071	0.123552	0.857246	0.354511	0.602011
ENSG00000161714.12	PLCD3	5	0.0336803	0.0405941	-0.120427	0.205561	58.0173	2.59825e-14	1.17408e-13	FALSE	0.00572364	-0.021616	0.225814	1.03523	0.308933
ENSG00000123349.14	PFDN5	1290	6.85364	6.29174	1.44448	0.0416788	1269.24	5.47475e-278	2.99403e-276	TRUE	4.36642	-0.132102	0.0858273	4.10416	0.0427779	0.258189
ENSG00000093010.13	COMT	594	1.70239	1.57659	1.96233	0.0675192	896.948	4.52084e-197	1.66979e-195	TRUE	0.90353	0.226183	0.143655	2.94714	0.0860298	0.359059
ENSG00000206561.13	COLQ	21	0.0973668	0.084814	-0.151027	0.156002	11.3116	0.000770224	0.00175358	FALSE	0.0664125	-0.0984431	0.234164	2.98701	0.0839351	0.355867
ENSG00000165752.17	STK32C	132	0.39008	0.387439	-0.877748	0.127266	55.1153	1.13663e-13	5.01251e-13	FALSE	0.50091	-0.366303	0.179662	6.51591	0.0106914	0.115023
ENSG00000101199.13	ARFGAP1	90	0.278016	0.277492	0.891781	0.118142	145.474	1.69199e-33	1.29698e-32	TRUE	0.162125	-0.0325532	0.209103	0.334378	0.563092	0.705462
ENSG00000220205.9	VAMP2	682	1.79976	1.71511	-1.57896	0.0856166	401.495	2.60351e-89	4.39248e-88	FALSE	2.5536	0.033078	0.0937273	2.46211	0.116622	0.40824
ENSG00000112659.14	CUL9	17	0.0930802	0.103526	-0.301549	0.181558	1.37775	0.240484	0.311192	FALSE	0.124296	0.164456	0.23519	7.47542	0.00625471	0.0830888
ENSG00000256947.1	AP002518.2	20	0.0716473	0.0695662	0.135439	0.16884	92.1543	8.0173e-22	4.65939e-21	TRUE	0.0184222	-0.0251925	0.257315	2.91946	0.0875172
ENSG00000065518.8	NDUFB4	780	1.99939	1.95164	0.166779	0.069902	6.27288	0.01226	0.0228098	FALSE	1.94278	0.357586	0.117117	9.35794	0.00222021	0.0407342
ENSG00000123131.13	PRDX4	225	0.619718	0.560203	1.41214	0.106748	217.782	2.75549e-49	2.78777e-48	TRUE	0.343457	0.0822408	0.191736	0.693066	0.405124	0.629425
ENSG00000280241.4	AC079298.3	63	0.208206	0.198637	1.27889	0.193078	209.861	1.47296e-47	1.45586e-46	TRUE	0.0382378	-0.00860325	0.238363	0.0325939	0.85673	0.879902
ENSG00000197728.11	RPS26	178	0.513778	0.468333	0.405504	0.103532	27.2688	1.77045e-07	5.65828e-07	TRUE	0.433954	0.539116	0.163311	13.9814	0.000184632	0.00605195
ENSG00000163399.16	ATP1A1	259	0.681568	0.630056	1.67283	0.0977041	339.321	8.96923e-76	1.30822e-74	TRUE	0.376293	-0.0839862	0.187648	0.988907	0.32001	0.580168
ENSG00000132963.8	POMP	1002	3.07593	2.92353	0.659669	0.0584135	132.169	1.37406e-30	9.89749e-30	TRUE	2.66781	-0.301671	0.0992509	10.3315	0.00130781	0.0269363
ENSG00000166340.17	TPP1	225	0.538273	0.469641	2.45577	0.090749	1014.17	1.49107e-222	6.22569e-221	TRUE	0.126764	-0.198662	0.2176	5.56318	0.018342	0.160066
ENSG00000047634.15	SCML1	214	0.532149	0.504509	0.369213	0.109511	17.9145	2.31051e-05	6.24951e-05	TRUE	0.502352	0.221729	0.174631	2.07684	0.14955	0.448291
ENSG00000213420.8	GPC2	453	1.218	1.26037	-3.11651	0.114604	889.299	2.08039e-195	7.57906e-194	FALSE	1.55227	0.30403	0.13195	6.71637	0.00955317	0.107466
ENSG00000126005.17	MMP24OS	641	2.99449	2.61111	3.17595	0.0654158	2810.2	0	0	TRUE	0.917053	-0.603108	0.144341	19.6281	9.40769e-06	0.00051256
ENSG00000076864.19	RAP1GAP	29	0.122474	0.121907	-0.654681	0.144283	35.4755	2.58277e-09	9.24375e-09	FALSE	0.198765	-0.123525	0.188207	2.03569	0.153645	0.453071
ENSG00000087494.15	PTHLH	15	0.0593999	0.053277	0.0171134	0.247719	53.5531	2.51697e-13	1.0945e-12	TRUE	0.0176033	-0.0100574	0.146078	3.46543	0.0626641
ENSG00000025039.14	RRAGD	56	0.195958	0.198085	-0.461962	0.145667	6.10048	0.0135145	0.0249237	FALSE	0.248722	-0.108517	0.209232	1.09269	0.295876	0.564164
ENSG00000138080.13	EMILIN1	5	0.0312309	0.0302617	-0.151279	0.209444	47.9565	4.35776e-12	1.7887e-11	FALSE	0.0105575	-0.0088994	0.256457	0.0771339	0.78122
ENSG00000165175.15	MID1IP1	47	0.184936	0.176304	-0.224652	0.146822	0.672513	0.412177	0.482262	FALSE	0.161632	0.203064	0.209813	3.51423	0.060844	0.310807
ENSG00000143867.7	OSR1	12	0.0361298	0.0229932	-0.0531617	0.243665	83.3002	7.04915e-20	3.87534e-19	FALSE	0.00134444	-0.016325	0.18897	1.31698	0.251135
ENSG00000108960.9	MMD	642	1.74954	1.76277	-3.25919	0.107182	1141.11	3.83768e-250	1.82446e-248	FALSE	2.38253	-0.268283	0.106024	8.37671	0.0038006	0.0601494
ENSG00000224599.1	BMS1P12	0	0.0257195	0.0362245	-0.271114	0.224934	18.764	1.4793e-05	4.07985e-05	FALSE	0.0193168	0.0129406	0.241046	0.560039	0.454244
ENSG00000171532.5	NEUROD2	19	0.0967544	0.107187	-0.571902	0.173067	20.7859	5.1359e-06	1.47315e-05	FALSE	0.0849983	0.0402322	0.245096	0.189083	0.663681	0.756519
ENSG00000111801.16	BTN3A3	14	0.0526638	0.0431043	0.111637	0.178461	126.674	2.18923e-29	1.54177e-28	TRUE	0.00530214	-0.0316584	0.223744	3.47258	0.0623938
ENSG00000110801.13	PSMD9	178	0.489284	0.451767	1.05203	0.100956	146.516	1.00138e-33	7.70798e-33	TRUE	0.304255	0.0939659	0.180718	0.820638	0.364994	0.606143
ENSG00000186575.17	NF2	601	1.72382	1.58667	1.41048	0.0829874	306.418	1.31717e-68	1.75583e-67	TRUE	1.3876	-0.0735321	0.137563	0.471041	0.492509	0.671229
ENSG00000232035.1	AL135790.1	1534	7.5297	7.56685	0.0767577	0.0358822	4.96752	0.0258276	0.04468	FALSE	8.49826	0.573871	0.0536074	115.231	7.00297e-27	5.94405e-24
ENSG00000155099.8	PIP4P2	696	1.80588	1.78738	-1.45714	0.0844535	338.442	1.39354e-75	2.03011e-74	FALSE	2.13744	-0.0317681	0.103159	1.48859	0.222435	0.514061
ENSG00000272106.1	AL691432.2	138	0.396203	0.41777	-1.23822	0.124291	131.921	1.55678e-30	1.1199e-29	FALSE	0.587621	-0.038885	0.167494	0.209213	0.647385	0.747467
ENSG00000229117.9	RPL41	1586	57.7612	51.4486	2.7785	0.0370973	6405.03	0	0	TRUE	19.8221	-0.0235896	0.0590533	1.38891	0.238589	0.524355
ENSG00000135046.14	ANXA1	362	1.51072	1.33392	4.22089	0.0843959	3118.89	0	0	TRUE	0.0932618	-0.328769	0.207264	34.2028	4.96584e-09	6.48982e-07
ENSG00000143207.21	COP1	956	2.33864	2.5724	-0.750723	0.0668301	143.09	5.61781e-33	4.25733e-32	FALSE	2.86161	0.074749	0.100066	2.21635	0.136556	0.433852
ENSG00000173120.15	KDM2A	492	1.13288	1.15259	0.474328	0.0812485	33.4241	7.40995e-09	2.57562e-08	TRUE	1.10761	0.0375083	0.137006	0.368785	0.543667	0.69563
ENSG00000184702.20	SEPTIN5	244	0.611145	0.601468	-1.51016	0.115109	202.505	5.93134e-46	5.71427e-45	FALSE	0.822886	0.20902	0.148484	2.18853	0.139042	0.436392
ENSG00000135299.17	ANKRD6	178	0.512554	0.518436	-0.385787	0.125801	8.33101	0.00389739	0.00795652	FALSE	0.642814	0.091454	0.178754	0.265145	0.606608	0.726586
ENSG00000102780.16	DGKH	327	0.774648	0.849791	-0.229041	0.112687	7.84114	0.00510704	0.0102166	FALSE	0.813894	0.192699	0.165284	1.89095	0.169095	0.468315
ENSG00000174460.4	ZCCHC12	160	0.431108	0.413795	-1.81155	0.132191	343.196	1.28494e-76	1.89606e-75	FALSE	0.610109	-0.00902742	0.178378	0.959416	0.327334	0.584339
ENSG00000131187.9	F12	70	0.211268	0.204612	-0.811627	0.153433	45.994	1.18614e-11	4.7636e-11	FALSE	0.274133	0.218283	0.203825	2.66163	0.102795	0.387943
ENSG00000258469.1	CHMP4BP1	38	0.170239	0.145647	0.598394	0.124395	143.772	3.98604e-33	3.03222e-32	TRUE	0.0819395	-0.159923	0.210443	6.00639	0.0142542	0.137651
ENSG00000145495.16	MARCHF6	1514	8.97489	9.35501	-1.48305	0.0441239	1172.83	4.89031e-257	2.41577e-255	FALSE	12.5699	-0.168406	0.057895	8.45002	0.00365039	0.058811
ENSG00000138802.11	SEC24B	237	0.619718	0.619699	0.0459021	0.103194	0.453093	0.50087	0.56191	FALSE	0.572161	0.0469541	0.160192	0.151972	0.696658	0.775523
ENSG00000137142.5	IGFBPL1	962	5.17208	5.88326	-5.23148	0.118182	2008.27	0	0	FALSE	6.0572	-0.451547	0.109648	16.8429	4.06051e-05	0.00177945
ENSG00000165283.16	STOML2	485	1.19167	1.11699	1.36322	0.0764693	326.878	4.6005e-73	6.49317e-72	TRUE	0.771444	0.0464667	0.156017	0.311726	0.576623	0.711867
ENSG00000140105.18	WARS1	538	1.59522	1.46841	1.87296	0.0847279	522.752	1.06626e-115	2.22019e-114	TRUE	0.897049	0.214775	0.157983	2.09163	0.148108	0.446818
ENSG00000188846.13	RPL14	1392	10.4795	9.47725	1.9207	0.0431945	2157.8	0	0	TRUE	5.44468	-0.229096	0.0770116	11.2972	0.000776239	0.0183286
ENSG00000138400.13	MDH1B	5	0.0238824	0.0264557	-0.39979	0.309974	0.377394	0.539001	0.595509	FALSE	0.0307268	-0.0484764	0.254436	2.17072	0.14066	0.437582
ENSG00000179820.16	MYADM	207	0.591549	0.501419	2.03116	0.102504	525.853	2.25547e-116	4.71683e-115	TRUE	0.19674	-0.0522881	0.198512	1.81654	0.177725	0.474859
ENSG00000188643.11	S100A16	396	1.73913	1.48263	4.25849	0.078339	3556.61	0	0	TRUE	0.189677	-0.781348	0.187517	84.4108	4.0194e-20	2.2352e-17
ENSG00000169129.15	AFAP1L2	12	0.0557257	0.0631647	-0.357276	0.230095	0.713369	0.398328	0.469398	FALSE	0.0624886	-0.00393707	0.22657	0.174639	0.676021	0.762178
ENSG00000170540.15	ARL6IP1	331	0.895897	0.817587	-0.904807	0.120574	63.6383	1.49492e-15	7.07472e-15	FALSE	0.99307	0.358992	0.166149	6.15915	0.0130734	0.131116
ENSG00000136732.16	GYPC	404	1.27863	1.09609	3.08123	0.088778	1381.33	2.39286e-302	1.4507e-300	TRUE	0.250853	0.0644528	0.22131	1.4095	0.23514	0.52217
ENSG00000100625.9	SIX4	6	0.0342927	0.0308957	-0.190626	0.222421	28.3031	1.03732e-07	3.37178e-07	FALSE	0.00957088	0.0108202	0.249112	1.14926	0.283704
ENSG00000267040.6	AC027097.1	1	0.0110227	0.0109303	-0.311528	0.326751	14.9938	0.000107865	0.000271763	FALSE
ENSG00000115317.11	HTRA2	62	0.243723	0.242755	-0.684984	0.125453	32.5493	1.16209e-08	3.98563e-08	FALSE	0.324258	-0.0454306	0.176346	0.49794	0.480407	0.666156
ENSG00000175602.3	CCDC85B	687	1.85119	1.69428	1.22516	0.0695046	325.487	9.24387e-73	1.29479e-71	TRUE	1.31088	-0.267884	0.123193	6.56866	0.010379	0.112943
ENSG00000149257.14	SERPINH1	386	1.55603	1.40045	4.21704	0.0809092	3280.99	0	0	TRUE	0.126904	-0.488611	0.189614	44.3131	2.79832e-11	5.41225e-09
ENSG00000125691.13	RPL23	1468	17.3178	15.4273	2.29813	0.039584	3755.85	0	0	TRUE	7.56203	-0.15387	0.0705969	6.33099	0.0118646	0.122479
ENSG00000101019.22	UQCC1	413	1.03552	0.999893	1.53334	0.0864268	324.451	1.55343e-72	2.17209e-71	TRUE	0.6405	0.26749	0.162494	2.53994	0.110999	0.40139
ENSG00000182095.14	TNRC18	306	0.763013	0.792325	0.468566	0.0973056	24.6836	6.75556e-07	2.06872e-06	TRUE	0.631798	0.32571	0.171822	3.66499	0.0555671	0.298313
ENSG00000004059.11	ARF5	813	2.05389	1.97433	-0.2147	0.0687619	12.1123	0.000500905	0.00117107	FALSE	2.05758	-0.183978	0.11426	3.15788	0.0755612	0.340778
ENSG00000100591.8	AHSA1	321	0.804654	0.774237	-0.981027	0.11552	80.4682	2.95418e-19	1.59595e-18	FALSE	0.95885	0.245269	0.15228	3.7872	0.051646	0.287075
ENSG00000186395.8	KRT10	871	2.5444	2.3088	1.1941	0.0561691	476.506	1.23028e-105	2.38391e-104	TRUE	1.73317	0.183036	0.113269	4.02115	0.0449331	0.265922
ENSG00000019549.13	SNAI2	113	0.281078	0.252741	1.87387	0.127151	632.27	1.60368e-139	4.10459e-138	TRUE	0.0210497	-0.0597108	0.236161	3.52192	0.0605624	0.310176
ENSG00000159593.15	NAE1	236	0.617881	0.607756	-0.395323	0.117524	11.3673	0.000747483	0.00170375	FALSE	0.627297	-0.154362	0.177071	1.58139	0.20856	0.503058
ENSG00000206579.8	XKR4	887	3.11084	3.50439	-4.41809	0.107625	2127.78	0	0	FALSE	4.97625	-0.229892	0.092142	7.04664	0.00794139	0.0969499
ENSG00000213760.10	ATP6V1G2	535	1.23576	1.34133	-3.05301	0.105569	1055.55	1.51565e-231	6.60392e-230	FALSE	1.65624	-0.123736	0.109396	2.13677	0.143804	0.441767
ENSG00000123091.5	RNF11	1092	2.8218	2.92408	-0.0219332	0.0549787	1.8738	0.171041	0.232812	FALSE	3.20882	-0.185011	0.0898695	4.42929	0.0353273	0.233206
ENSG00000164506.14	STXBP5	525	1.27189	1.37459	-0.385944	0.102184	16.4132	5.09294e-05	0.000133208	FALSE	1.56405	-0.519153	0.157699	10.8076	0.00101086	0.0221197
ENSG00000165629.20	ATP5F1C	728	2.01653	1.89216	-0.456464	0.0813005	34.5559	4.14187e-09	1.46104e-08	FALSE	2.19062	0.0937313	0.121867	2.35948	0.124524	0.418331
ENSG00000143878.9	RHOB	399	1.05205	0.986598	0.816644	0.0964053	75.4469	3.75368e-18	1.95019e-17	TRUE	0.826015	-0.194906	0.153109	2.74139	0.0977796	0.379468
ENSG00000068305.17	MEF2A	340	0.852419	0.853498	0.725899	0.0870088	70.3914	4.86318e-17	2.42936e-16	TRUE	0.810993	0.148891	0.145554	1.51886	0.217793	0.509636
ENSG00000134954.14	ETS1	141	0.332517	0.289403	2.13369	0.10535	917.744	1.36326e-201	5.09798e-200	TRUE	0.0163814	-0.0116682	0.269272	0.132044	0.716322
ENSG00000101134.11	DOK5	564	1.46356	1.35811	0.966012	0.0895881	121.542	2.90774e-28	1.99797e-27	TRUE	1.07498	-0.282774	0.161205	4.23377	0.0396274	0.248087
ENSG00000079156.17	OSBPL6	466	1.1188	1.21008	-0.80231	0.103795	66.4016	3.67806e-16	1.77707e-15	FALSE	1.29776	0.057543	0.143398	0.142846	0.705468	0.780749
ENSG00000146374.14	RSPO3	13	0.0404164	0.041375	-0.100328	0.283765	43.791	3.65388e-11	1.43572e-10	FALSE	0.0137535	-0.0052644	0.269249	0.0198027	0.88809
ENSG00000171587.15	DSCAM	658	3.33619	3.63898	-4.54547	0.139942	956.83	4.3454e-210	1.69633e-208	FALSE	4.97948	0.112883	0.160027	0.541473	0.461823	0.658344
ENSG00000105939.13	ZC3HAV1	186	0.44703	0.410296	0.914523	0.126837	85.1222	2.80488e-20	1.56385e-19	TRUE	0.311687	-0.344081	0.216033	6.80646	0.00908288	0.104108
ENSG00000054611.14	TBC1D22A	310	0.763625	0.780115	0.386819	0.0939368	18.1918	1.9974e-05	5.4363e-05	TRUE	0.736881	0.0390657	0.164775	0.232623	0.629585	0.737994
ENSG00000136490.9	LIMD2	226	0.59951	0.617302	-0.931273	0.119165	67.4134	2.20151e-16	1.07187e-15	FALSE	0.618619	0.0996907	0.171409	0.47371	0.491286	0.67086
ENSG00000119335.16	SET	1532	10.6528	10.8269	-0.553168	0.0476532	131.84	1.62195e-30	1.16551e-29	FALSE	11.8759	-0.162923	0.0778212	4.40931	0.0357434	0.234895
ENSG00000138613.14	APH1B	55	0.200857	0.184432	0.347465	0.134726	52.4542	4.404e-13	1.89381e-12	TRUE	0.140593	0.0312757	0.203465	0.431943	0.511037	0.680328
ENSG00000023697.13	DERA	106	0.323944	0.314399	1.14361	0.114149	204.071	2.7011e-46	2.61484e-45	TRUE	0.126188	0.0365331	0.223314	0.266935	0.605395	0.725835
ENSG00000248527.1	MTATP6P1	133	0.443356	0.454927	0.435222	0.105949	29.6345	5.21692e-08	1.72756e-07	TRUE	0.35188	-0.627546	0.172997	24.3366	8.0889e-07	6.18245e-05
ENSG00000163964.15	PIGX	280	0.714636	0.718714	-0.779376	0.108119	56.9899	4.3805e-14	1.96134e-13	FALSE	0.949059	-0.34453	0.142729	6.58892	0.0102615	0.112066
ENSG00000187957.8	DNER	631	1.66258	1.77016	-2.59254	0.109178	667.977	2.75078e-147	7.38709e-146	FALSE	2.72155	-0.172346	0.111474	2.40178	0.121198	0.414715
ENSG00000069702.11	TGFBR3	33	0.130435	0.120565	0.364518	0.180614	81.867	1.45558e-19	7.92236e-19	TRUE	0.0582638	0.0355667	0.241882	0.261696	0.608958	0.727834
ENSG00000069482.7	GAL	48	0.310472	0.222232	-0.952665	0.329093	16.1984			FALSE	0.486742	-0.363866	0.275669	3.80563
ENSG00000144355.15	DLX1	12	0.0361298	0.0368196	-0.0390905	0.289974	82.4219	1.09928e-19	6.00078e-19	FALSE	0.00539352	-0.0236942	0.225433	2.46646	0.116299
ENSG00000205403.13	CFI	19	0.0747091	0.078285	0.383081	0.191278	207.099	5.90015e-47	5.76519e-46	TRUE	0.0039264	-0.0158213	0.214939	1.67621	0.195429
ENSG00000142188.17	TMEM50B	133	0.445805	0.409978	0.140618	0.111961	8.51422	0.00352382	0.00724438	FALSE	0.473694	-0.437903	0.167303	10.3678	0.00128231	0.0264786
ENSG00000112877.8	CEP72	7	0.0514391	0.0542332	-0.461655	0.185429	6.01837	0.0141577	0.025992	FALSE	0.0615478	0.0327325	0.244893	0.565386	0.452098	0.6539
ENSG00000159884.12	CCDC107	162	0.467851	0.439061	0.56988	0.108028	44.0954	3.12762e-11	1.23256e-10	TRUE	0.392054	-0.286563	0.17468	4.83395	0.0279046	0.2053
ENSG00000140598.15	EFL1	55	0.202082	0.207341	-0.189163	0.140376	0.498564	0.480132	0.543255	FALSE	0.211778	0.0152411	0.192217	0.21972	0.639253	0.743091
ENSG00000096968.13	JAK2	240	0.653399	0.71218	-0.26337	0.118531	7.58173	0.00589627	0.0116518	FALSE	0.751404	0.037371	0.16747	0.490769	0.483585	0.667775
ENSG00000171735.19	CAMTA1	1419	5.57624	5.99327	-1.12323	0.0487796	566.112	3.93534e-125	8.87133e-124	FALSE	7.23476	-0.127678	0.0666627	4.64774	0.0310944	0.218255
ENSG00000213949.9	ITGA1	3	0.0214329	0.0141096	-0.223637	0.420885	26.7281	2.34186e-07	7.43106e-07	FALSE	0.00593356	0.00135645	0.227427	0.417632	0.518121
ENSG00000234741.8	GAS5	1321	12.2247	10.9563	2.63273	0.055499	2536.05	0	0	TRUE	4.53621	-0.338252	0.0873538	15.5923	7.85752e-05	0.00300993
ENSG00000127540.12	UQCR11	1393	7.96754	7.47039	1.18344	0.0426722	805.752	3.03066e-177	9.88587e-176	TRUE	5.38737	-0.354388	0.0795708	21.4763	3.58224e-06	0.000223918
ENSG00000185942.11	NKAIN3	797	3.12186	3.4645	-4.3325	0.118048	1426.08	4.5186222375913e-312	2.85481796526556e-310	FALSE	4.57549	-0.608958	0.120947	24.9575	5.86096e-07	4.63332e-05
ENSG00000271737.1	AC008608.2	9	0.056338	0.0634295	-0.432672	0.199802	3.13439	0.0766572	0.115305	FALSE	0.0733556	-0.0396031	0.2438	0.773189	0.379232	0.615536
ENSG00000108001.13	EBF3	814	2.99633	3.62325	-4.63215	0.119253	1608.74	0	0	FALSE	4.05455	0.793717	0.130724	37.0944	1.12547e-09	1.72862e-07
ENSG00000233452.7	STXBP5-AS1	93	0.229026	0.239328	-0.645468	0.184168	15.3525	8.92033e-05	0.000226864	FALSE	0.448015	-0.197615	0.218158	1.64525	0.199607	0.494052
ENSG00000142327.13	RNPEPL1	52	0.16534	0.143729	0.548984	0.140332	117.689	2.0286e-27	1.35813e-26	TRUE	0.0683245	-0.111395	0.223467	3.77266	0.0520968	0.288419
ENSG00000121067.19	SPOP	406	0.957746	0.956699	0.226154	0.088482	6.42867	0.0112293	0.021057	FALSE	1.00196	-0.0551145	0.148557	0.184336	0.667673	0.758128
ENSG00000058262.10	SEC61A1	430	1.2774	1.17625	2.67891	0.0788854	1247.61	2.7399e-273	1.46177e-271	TRUE	0.491121	-0.14902	0.174605	1.16864	0.279681	0.552547
ENSG00000142002.17	DPP9	102	0.296999	0.283742	0.528297	0.134953	49.4441	2.04103e-12	8.50269e-12	TRUE	0.204694	0.104537	0.194557	0.666925	0.414126	0.635248
ENSG00000225177.6	AL590617.2	112	0.279241	0.240725	1.63024	0.130264	431.307	8.44363e-96	1.50048e-94	TRUE	0.0811847	-0.0776524	0.243523	2.07626	0.149606	0.448291
ENSG00000150787.8	PTS	616	1.47642	1.38326	-0.137393	0.0738567	8.4579	0.00363462	0.00745684	FALSE	1.62356	-0.0682641	0.114367	1.7955	0.180258	0.476509
ENSG00000128951.14	DUT	688	1.66197	1.60764	0.17384	0.0706393	7.44588	0.00635818	0.0124987	FALSE	1.87704	-0.417909	0.108444	15.5035	8.23513e-05	0.00311026
ENSG00000181904.9	C5orf24	663	1.64176	1.53903	0.534919	0.0679025	66.5435	3.42256e-16	1.65496e-15	TRUE	1.54882	-0.256732	0.117139	5.69802	0.016984	0.152762
ENSG00000126603.8	GLIS2	68	0.193509	0.173587	0.775231	0.138145	155.574	1.0488e-35	8.37368e-35	TRUE	0.08328	-0.0533583	0.236492	0.607833	0.435605	0.646069
ENSG00000215769.8	ARHGAP27P1-BPTFP1-KPNA2P3	63	0.19902	0.211711	-0.114105	0.153727	2.49816	0.113979	0.163613	FALSE	0.182085	-0.124534	0.223097	1.64847	0.199167	0.493708
ENSG00000146250.7	PRSS35	26	0.0789957	0.0852295	0.410198	0.34706	123.986	8.48221e-29	5.8941e-28	TRUE	0.00461939	-0.0325328	0.219604	3.65928	0.0557576
ENSG00000111615.14	KRR1	119	0.374158	0.361582	0.606443	0.114819	56.0321	7.1298e-14	3.16751e-13	TRUE	0.296448	0.0853663	0.185766	0.232744	0.629497	0.737992
ENSG00000116661.11	FBXO2	80	0.277404	0.265092	0.158531	0.131984	14.0716	0.000175982	0.000433465	TRUE	0.300158	-0.25955	0.17685	4.98649	0.0255459	0.193872
ENSG00000183853.18	KIRREL1	250	0.67177	0.661569	1.494	0.101738	244.371	4.38222e-55	4.864e-54	TRUE	0.376713	0.089306	0.191517	0.881005	0.347927	0.598566
ENSG00000121966.6	CXCR4	27	0.0857318	0.0738643	-0.388834	0.314956	0.51292	0.473878	0.537785	FALSE	0.0866992	0.0136484	0.268522	0.0446399	0.832668	0.862123
ENSG00000134247.10	PTGFRN	102	0.287814	0.255809	1.15065	0.119949	221.971	3.3614e-50	3.45022e-49	TRUE	0.116499	-0.0301143	0.201503	0.403285	0.525398	0.686469
ENSG00000219200.11	RNASEK	1046	3.66013	3.3581	1.07401	0.0525916	437.568	3.66134e-97	6.62406e-96	TRUE	2.95084	-0.569127	0.101372	34.9059	3.46024e-09	4.7291e-07
ENSG00000168246.6	UBTD2	775	1.81935	1.94479	-0.503901	0.0709229	57.8487	2.83074e-14	1.27529e-13	FALSE	2.0921	0.24197	0.109296	6.00706	0.0142488	0.137651
ENSG00000168374.11	ARF4	794	2.32211	2.2487	1.02351	0.0659783	245.163	2.94441e-55	3.27417e-54	TRUE	1.95578	-0.135848	0.127294	1.35571	0.244282	0.528545
ENSG00000130558.19	OLFM1	433	1.1537	1.14334	-2.94872	0.111266	853.394	1.32982e-187	4.61363e-186	FALSE	1.58552	0.246466	0.12111	6.14018	0.0132144	0.131895
ENSG00000136531.16	SCN2A	368	0.867116	0.957753	-2.4712	0.115487	559.07	1.33941e-123	2.96374e-122	FALSE	1.65529	0.247253	0.118462	5.56497	0.0183233	0.159992
ENSG00000249378.6	LINC01060	176	0.492958	0.46013	1.35618	0.154786	119.19	9.51783e-28	6.44945e-27	TRUE	0.342886	0.226131	0.252221	1.40074	0.2366	0.522995
ENSG00000152904.11	GGPS1	338	0.838947	0.843215	-0.454294	0.0975301	23.3716	1.33537e-06	3.99895e-06	FALSE	0.961137	0.325506	0.13577	5.88115	0.0153038	0.143407
ENSG00000070614.15	NDST1	151	0.431721	0.413604	1.34979	0.104473	242.616	1.0574e-54	1.1629e-53	TRUE	0.267137	0.146013	0.185683	1.50921	0.21926	0.510689
ENSG00000028839.10	TBPL1	609	1.43111	1.50079	-1.10872	0.0859961	187.025	1.41833e-42	1.28495e-41	FALSE	1.64124	0.13984	0.118414	1.76142	0.184447	0.479901
ENSG00000109846.8	CRYAB	6	0.0306185	0.0283556	-0.111843	0.264873	65.6913	5.27369e-16	2.53576e-15	FALSE	0.00302696	-0.0247189	0.206499	2.46989	0.116046
ENSG00000068438.15	FTSJ1	119	0.343539	0.317825	0.407486	0.11988	33.5556	6.92539e-09	2.41138e-08	TRUE	0.287465	0.00943726	0.187478	0.450483	0.502106	0.675816
ENSG00000232412.1	AL121601.1	12	0.0526638	0.0569993	-0.325569	0.228633	0.900185	0.342732	0.415047	FALSE	0.0355519	-0.0686977	0.25908	2.79295	0.0946796	0.374393
ENSG00000100605.17	ITPK1	184	0.502756	0.534887	-0.677183	0.120035	35.2292	2.93091e-09	1.04508e-08	FALSE	0.61671	-0.120415	0.166895	0.833529	0.361254	0.605036
ENSG00000250510.8	GPR162	221	0.575628	0.583274	-1.85814	0.118288	320.779	9.79975e-72	1.3576e-70	FALSE	0.73426	0.169061	0.15618	1.87787	0.170577	0.469035
ENSG00000167182.15	SP2	21	0.112064	0.105744	-0.287064	0.147998	0.697486	0.40363	0.474496	FALSE	0.0854677	0.0440166	0.223915	1.01207	0.314407	0.575955
ENSG00000259429.5	UBE2Q2P2	63	0.259645	0.296086	-0.600172	0.131363	25.9544	3.49572e-07	1.0942e-06	FALSE	0.324283	-0.190022	0.188744	3.50253	0.0612752	0.312092
ENSG00000186480.13	INSIG1	360	0.887936	0.835036	-0.299913	0.105278	10.8081	0.00101055	0.00226339	FALSE	1.01829	-0.197577	0.143431	2.96478	0.085096	0.357847
ENSG00000125503.13	PPP1R12C	23	0.0979792	0.107538	-0.684441	0.151241	54.1167	1.88931e-13	8.26804e-13	FALSE	0.141219	0.020136	0.208827	0.0957147	0.757034	0.81164
ENSG00000057294.14	PKP2	46	0.157991	0.14078	0.559869	0.141259	126.256	2.70249e-29	1.89823e-28	TRUE	0.0700065	-0.000365511	0.239569	0.0491616	0.824529	0.856608
ENSG00000091986.15	CCDC80	408	4.78383	4.14126	5.85927	0.0990534	4215.68	0	0	TRUE	0.119186	-0.371517	0.213443	27.7281	1.39623e-07	1.30912e-05
ENSG00000169439.12	SDC2	203	0.556032	0.488376	2.46832	0.104932	817.335	9.18876e-180	3.05969e-178	TRUE	0.159964	-0.0596353	0.224348	0.266555	0.605652	0.726036
ENSG00000224259.7	LINC01133	10	0.0416412	0.0327773	-0.0272558	0.212343	76.9411	1.76129e-18	9.26695e-18	FALSE	0.00745341	-0.0121674	0.23534	0.243164	0.62193
ENSG00000143194.13	MAEL	2	0.016534	0.023014	-0.38198	0.35564	3.35135	0.0671501	0.1029	FALSE	0.0227249	-0.0246512	0.256357	0.591324	0.441908	0.649063
ENSG00000060762.19	MPC1	259	0.677893	0.650231	0.0538343	0.0988178	1.58958	0.207386	0.274655	FALSE	0.733817	-0.135072	0.15458	1.0036	0.316442	0.577521
ENSG00000110092.3	CCND1	285	1.33803	1.14565	3.99028	0.107066	1997.29	0	0	TRUE	0.0557471	-0.224342	0.218631	27.6795	1.43173e-07	1.33466e-05
ENSG00000117859.19	OSBPL9	605	1.40355	1.47183	-0.175516	0.0759148	8.26958	0.00403148	0.00820583	FALSE	1.54981	0.176621	0.128213	2.7005	0.100317	0.384187
ENSG00000245910.8	SNHG6	1180	3.97367	3.86449	0.468468	0.0518985	82.6846	9.62499e-20	5.26611e-19	TRUE	3.41571	0.00473792	0.0903898	1.39071	0.238286	0.524091
ENSG00000171724.3	VAT1L	510	1.64605	1.58155	-3.33981	0.128266	729.556	1.11856e-160	3.30314e-159	FALSE	3.24829	-0.235091	0.125015	3.84591	0.0498674	0.281981
ENSG00000134352.20	IL6ST	226	0.575015	0.509707	1.9238	0.0935018	528.894	4.91597e-117	1.03438e-115	TRUE	0.294424	-0.374453	0.18945	9.39669	0.00217377	0.0402485
ENSG00000163681.15	SLMAP	501	1.17514	1.14801	0.792043	0.0773822	104.417	1.63918e-24	1.02243e-23	TRUE	1.08253	-0.0100855	0.142593	0.76467	0.381871	0.617325
ENSG00000276997.4	AL513314.2	1	0.0171464	0.0189084	-0.407311	0.289174	0.8073	0.36892	0.441087	FALSE	0.0283668	0.00697907	0.257881	0.220851	0.638392	0.74265
ENSG00000100139.13	MICALL1	185	0.500306	0.473325	0.90842	0.112549	90.3268	2.01903e-21	1.1577e-20	TRUE	0.373405	-0.240664	0.176735	3.71996	0.0537658	0.293188
ENSG00000059728.11	MXD1	227	0.598285	0.607009	-0.348055	0.112228	9.41517	0.00215198	0.00458671	FALSE	0.72889	0.193865	0.158849	1.79613	0.180182	0.476509
ENSG00000128294.16	TPST2	277	0.763013	0.665624	2.53666	0.0874421	989.876	2.84961e-217	1.15368e-215	TRUE	0.258902	-0.323405	0.181881	8.25052	0.00407404	0.0626928
ENSG00000136003.15	ISCU	802	2.51194	2.28413	1.59161	0.0599517	746.272	2.59387e-164	7.82333e-163	TRUE	1.68685	0.0905064	0.115605	1.09443	0.295491	0.564085
ENSG00000196305.17	IARS1	604	1.76056	1.63129	1.64423	0.0734901	525.64	2.50887e-116	5.2422e-115	TRUE	1.01474	0.351403	0.146321	5.83778	0.0156856	0.1458
ENSG00000074211.14	PPP2R2C	242	0.606859	0.633703	-2.2108	0.121535	472.808	7.84667e-105	1.50948e-103	FALSE	1.1607	-0.248005	0.135355	3.62759	0.056829	0.301673
ENSG00000159348.13	CYB5R1	87	0.290876	0.294212	0.167653	0.131951	13.3535	0.00025794	0.000623189	TRUE	0.283395	0.0139819	0.189947	0.00279555	0.957833	0.960454
ENSG00000073008.15	PVR	125	0.345377	0.308253	1.3782	0.115243	277.109	3.20299e-62	3.90145e-61	TRUE	0.182057	0.0324917	0.18923	0.395076	0.529643	0.688447
ENSG00000182132.13	KCNIP1	277	0.668708	0.739944	-1.76406	0.138811	195.213	2.31456e-44	2.16893e-43	FALSE	0.755154	0.829904	0.185774	20.4093	6.25254e-06	0.000358843
ENSG00000141298.19	SSH2	1185	3.42437	3.72077	-1.04942	0.0599294	332.118	3.32288e-74	4.76557e-73	FALSE	4.47322	-0.0781781	0.0796629	2.05214	0.151992	0.450694
ENSG00000136950.13	ARPC5L	434	1.06491	0.979012	0.906272	0.0846729	121.738	2.63373e-28	1.81176e-27	TRUE	0.881421	-0.34036	0.154292	5.80544	0.0159767	0.147135
ENSG00000168066.20	SF1	491	1.13778	1.12172	0.495257	0.0751056	42.8713	5.84625e-11	2.26858e-10	TRUE	0.974746	0.218208	0.140046	2.28047	0.131012	0.428133
ENSG00000213145.9	CRIP1	33	0.111451	0.0979952	0.678186	0.22977	188.535	6.63968e-43	6.07028e-42	TRUE	0.0135117	-0.00326411	0.263317	0.531646	0.465916
ENSG00000008517.16	IL32	29	0.089406	0.0727072	0.431366	0.164421	193.223	6.29298e-44	5.8741e-43	TRUE	0.00797414	-0.0201215	0.236103	0.600637	0.438335
ENSG00000173917.10	HOXB2	210	0.531537	0.439194	2.71525	0.0944825	1308.27	1.80248e-286	1.01821e-284	TRUE	0.0399202	-0.0842068	0.230493	3.81432	0.0508161	0.284713
ENSG00000122406.14	RPL5	1496	14.2033	13.2167	1.50291	0.0386032	1627.54	0	0	TRUE	8.82455	-0.146067	0.0704129	5.01022	0.0251981	0.192592
ENSG00000025800.14	KPNA6	217	0.588487	0.580157	0.427479	0.10242	21.9806	2.75423e-06	8.06194e-06	TRUE	0.599422	0.0752912	0.164802	0.230308	0.631296	0.738904
ENSG00000099337.5	KCNK6	70	0.204532	0.174192	1.32296	0.16741	347.524	1.46691e-77	2.19015e-76	TRUE	0.0292194	-0.077997	0.25644	4.58242	0.0323015	0.223401
ENSG00000060982.15	BCAT1	443	1.20208	1.07654	1.89604	0.100551	391.033	4.93267e-87	8.12233e-86	TRUE	0.529152	0.510071	0.195158	9.57932	0.00196781	0.0373352
ENSG00000149187.18	CELF1	1070	2.86222	2.93584	-0.156848	0.0564941	9.68438	0.00185841	0.00399987	FALSE	3.03415	0.0839597	0.0906031	0.866885	0.351819	0.601037
ENSG00000137409.19	MTCH1	789	1.98592	1.90479	0.0259451	0.0652273	2.30556	0.128912	0.182343	FALSE	2.06283	-0.338561	0.102591	12.7285	0.000360128	0.010225
ENSG00000178741.12	COX5A	963	2.75995	2.64308	-0.496184	0.0659442	59.3197	1.34028e-14	6.12436e-14	FALSE	2.85058	0.211519	0.106557	5.14562	0.0233051	0.18298
ENSG00000112699.11	GMDS	595	1.4556	1.42913	0.314633	0.0807123	15.0087	0.000107016	0.000269707	TRUE	1.62169	-0.0443384	0.130486	0.827907	0.362879	0.605442
ENSG00000101856.10	PGRMC1	775	2.0447	2.13226	-1.12706	0.0811288	202.703	5.37099e-46	5.1765e-45	FALSE	2.67889	-0.123954	0.104316	1.74294	0.186767	0.481842
ENSG00000198792.13	TMEM184B	388	0.944274	0.951681	0.719777	0.0865556	69.236	8.73598e-17	4.3244e-16	TRUE	0.976307	0.205898	0.150072	3.26182	0.0709103	0.33201
ENSG00000198216.12	CACNA1E	306	0.742192	0.852591	-2.56772	0.118513	646.496	1.29168e-142	3.38544e-141	FALSE	1.26359	-0.146164	0.137436	3.0888	0.0788328	0.347483
ENSG00000136159.4	NUDT15	92	0.323944	0.319139	-0.482298	0.122846	11.5096	0.000692384	0.00158448	FALSE	0.375857	0.186589	0.178113	1.43734	0.23057	0.51962
ENSG00000118873.16	RAB3GAP2	418	0.970606	0.982761	-0.149674	0.0889857	3.3107	0.0688303	0.105053	FALSE	1.04029	0.00747554	0.139146	0.244058	0.62129	0.734087
ENSG00000172809.13	RPL38	1549	16.0625	15.1873	1.27308	0.0355409	1358.9	1.79492e-297	1.06664e-295	TRUE	11.365	0.0171508	0.0658786	1.1811	0.277133	0.551526
ENSG00000180398.12	MCFD2	343	0.843846	0.795184	1.52251	0.087015	323.501	2.5024e-72	3.48883e-71	TRUE	0.58485	-0.181175	0.169015	1.71625	0.190177	0.485675
ENSG00000176715.16	ACSF3	126	0.366197	0.364434	-0.0366575	0.127718	0.745074	0.38804	0.459758	FALSE	0.338631	-0.112565	0.196819	0.88788	0.346052	0.596889
ENSG00000182774.13	RPS17	1456	13.8365	12.5141	1.95615	0.0405673	2546.52	0	0	TRUE	6.60441	0.0899295	0.0729065	4.64669	0.0311135	0.218255
ENSG00000127334.10	DYRK2	16	0.072872	0.06481	0.12834	0.165985	85.7396	2.05259e-20	1.15003e-19	TRUE	0.0285151	-0.0403636	0.238327	0.996294	0.318209	0.579139
ENSG00000112769.19	LAMA4	280	0.744642	0.650714	3.26922	0.0892802	1871.95	0	0	TRUE	0.0415507	-0.150655	0.221993	14.0788	0.000175305	0.00584119
ENSG00000138795.10	LEF1	14	0.0440906	0.0434206	-0.118018	0.24944	34.1678	5.05574e-09	1.77272e-08	FALSE	0.0298813	-0.00435494	0.22115	0.00569114	0.939865	0.944315
ENSG00000071282.12	LMCD1	210	0.577465	0.487759	2.81079	0.103344	1226.44	1.09345e-268	5.73178e-267	TRUE	0.0506196	-0.189018	0.234413	18.5538	1.65177e-05	0.000837677
ENSG00000250337.7	PURPL	69	0.208818	0.204709	0.798012	0.27915	51.8094	6.11592e-13	2.61405e-12	TRUE	0.0633797	-0.0860085	0.272781	3.72275	0.053676	0.292938
ENSG00000101335.10	MYL9	445	4.36314	3.79883	5.33135	0.0898653	4142.66	0	0	TRUE	0.424118	-1.60044	0.166068	183.884	6.87737e-42	1.84852e-38
ENSG00000129235.10	TXNDC17	425	1.02756	0.950905	0.997471	0.084078	147.91	4.96285e-34	3.84101e-33	TRUE	0.690401	-0.551668	0.162461	15.8822	6.7408e-05	0.00272453
ENSG00000126878.13	AIF1L	9	0.039804	0.0310749	-0.158778	0.261232	25.4247	4.59986e-07	1.42642e-06	FALSE	0.00985508	0.00854266	0.254483	0.534237	0.464831
ENSG00000140538.16	NTRK3	176	0.475199	0.486856	-0.479875	0.170576	7.95724	0.00478953	0.00963282	FALSE	0.481065	-0.11842	0.223498	1.21188	0.270959	0.547726
ENSG00000134283.17	PPHLN1	522	1.2229	1.1953	0.550083	0.0752255	53.1592	3.07574e-13	1.33217e-12	TRUE	1.141	0.157192	0.134174	1.37343	0.241223	0.52641
ENSG00000144674.16	GOLGA4	478	1.13717	1.1096	1.15672	0.0783922	218.376	2.04434e-49	2.07266e-48	TRUE	0.941083	0.0125502	0.145968	0.0668548	0.795973	0.836863
ENSG00000138138.13	ATAD1	507	1.21617	1.21988	-0.684822	0.0862813	67.8028	1.80695e-16	8.8299e-16	FALSE	1.39941	0.0324757	0.127616	0.236967	0.626405	0.736765
ENSG00000227256.1	MIS18A-AS1	1	0.0159216	0.016596	-0.376395	0.308743	0.289756	0.590377	0.639668	FALSE	0.0211176	0.0140535	0.248318	0.536237	0.463997	0.659324
ENSG00000126016.15	AMOT	27	0.0936926	0.0918455	0.00686789	0.183521	25.5138	4.39223e-07	1.36485e-06	TRUE	0.027599	0.0359415	0.242226	1.51684	0.218099	0.509636
ENSG00000182534.13	MXRA7	271	0.693203	0.601573	1.33767	0.0953184	234.062	7.75569e-53	8.29762e-52	TRUE	0.428452	-0.0181039	0.177282	1.33674	0.24761	0.531457
ENSG00000198756.12	COLGALT2	42	0.128598	0.130303	0.0196444	0.183333	18.3069	1.88027e-05	5.13146e-05	TRUE	0.0895546	-0.101281	0.242855	2.87076	0.0902025	0.365869
ENSG00000114738.11	MAPKAPK3	59	0.200245	0.180008	0.633319	0.125487	123.455	1.10897e-28	7.6882e-28	TRUE	0.112068	0.125307	0.202947	2.15093	0.142484	0.439862
ENSG00000203485.13	INF2	52	0.157991	0.149096	0.948026	0.133962	297.711	1.03843e-66	1.35052e-65	TRUE	0.0301649	-0.0398012	0.256645	1.36075	0.243407	0.527859
ENSG00000287967.1	AC004882.4	5	0.0416412	0.0443392	-0.4301	0.19749	2.84815	0.0914793	0.134639	FALSE	0.0391551	-0.128936	0.235891	11.9819	0.000537194	0.0139957
ENSG00000183826.18	BTBD9	718	1.71525	1.74272	0.00837032	0.0743925	0.416999	0.518438	0.577518	FALSE	1.94931	0.109514	0.116288	1.24169	0.265146	0.54409
ENSG00000174099.11	MSRB3	201	0.556032	0.468922	2.43076	0.0943348	931.898	1.14184e-204	4.3444e-203	TRUE	0.104254	0.0651392	0.217354	0.810927	0.367846	0.608749
ENSG00000140600.17	SH3GL3	341	0.807716	0.834736	-2.59054	0.112938	686.066	3.20448e-151	8.81252e-150	FALSE	1.17792	-0.111362	0.13304	0.757776	0.384025	0.618514
ENSG00000087470.17	DNM1L	620	1.45744	1.50428	-0.725449	0.0790661	92.2513	7.63392e-22	4.43873e-21	FALSE	1.70377	-0.0848857	0.113902	1.08138	0.298389	0.566131
ENSG00000136867.11	SLC31A2	5	0.0361298	0.0322829	-0.224515	0.194537	16.5608	4.7115e-05	0.000123622	FALSE	0.0245873	0.0101405	0.25427	0.116531	0.732828	0.796168
ENSG00000175265.17	GOLGA8A	43	0.177587	0.198685	0.373401	0.146639	62.5353	2.61709e-15	1.22885e-14	TRUE	0.137711	-0.0303425	0.220086	0.416913	0.518481	0.684083
ENSG00000117152.13	RGS4	252	0.886712	0.743544	0.250034	0.171786	3.74263	0.0530409	0.0838982	FALSE	0.919933	-1.06091	0.22422	27.0189	2.01471e-07	1.83567e-05
ENSG00000196576.15	PLXNB2	212	0.549296	0.498915	2.31433	0.0971571	775.913	9.31536e-171	2.92727e-169	TRUE	0.130665	-0.026396	0.210114	0.458293	0.498423	0.673939
ENSG00000134762.17	DSC3	6	0.0275566	0.0217162	-0.120328	0.237533	82.7366	9.37507e-20	5.13405e-19	FALSE
ENSG00000196639.6	HRH1	48	0.143907	0.130221	0.961968	0.147442	325.977	7.2291e-73	1.01495e-71	TRUE	0.019392	-0.0313842	0.249425	1.27494	0.258843
ENSG00000103121.8	CMC2	191	0.524801	0.509521	-0.145523	0.113569	1.20128	0.273066	0.345805	FALSE	0.542691	-0.0199531	0.173537	0.107798	0.742665	0.802569
ENSG00000260230.3	FRRS1L	210	0.51684	0.528143	-2.00778	0.123199	417.67	7.8438e-93	1.35771e-91	FALSE	0.854302	-0.121446	0.151213	1.31908	0.250757	0.533397
ENSG00000174371.17	EXO1	1	0.028169	0.0265564	-0.380107	0.209472	0.116248	0.73314	0.75852	FALSE	0.0329093	0.0101399	0.234966	0.133967	0.714354	0.785785
ENSG00000159579.14	RSPRY1	467	1.0496	1.05626	0.211642	0.08115	6.53788	0.0105601	0.0199299	FALSE	0.960141	-0.0164835	0.148811	0.0951672	0.757708	0.812201
ENSG00000197006.14	METTL9	1123	3.13472	3.17492	-0.53006	0.0540896	99.1288	2.36602e-23	1.42974e-22	FALSE	3.42784	0.0106179	0.0800617	0.297935	0.58518	0.715972
ENSG00000169991.11	IFFO2	35	0.113901	0.105393	0.249406	0.174287	67.7366	1.86858e-16	9.12178e-16	TRUE	0.0488015	-0.0284905	0.23818	0.367158	0.544558	0.695799
ENSG00000198961.10	PJA2	924	2.39008	2.43436	0.0341819	0.0626575	0.805427	0.369476	0.441598	FALSE	2.73554	-0.328094	0.104919	10.1901	0.00141198	0.0286482
ENSG00000113360.16	DROSHA	258	0.653399	0.682924	-0.404842	0.112709	14.3183	0.00015436	0.000382443	FALSE	0.727545	-0.0256203	0.161394	0.145412	0.702959	0.779095
ENSG00000256463.8	SALL3	21	0.0618494	0.069141	-0.579648	0.253034	26.1877	3.09797e-07	9.73381e-07	FALSE	0.0315834	0.0904563	0.272961	6.7495	0.00937739	0.106051
ENSG00000183671.12	GPR1	26	0.0949173	0.0848432	0.248683	0.155232	96.9752	7.02009e-23	4.1925e-22	TRUE	0.0418356	-0.0277916	0.228418	0.332344	0.564282	0.705905
ENSG00000248869.7	LINC02511	30	0.128598	0.116955	0.284716	0.147091	72.8205	1.41992e-17	7.2193e-17	TRUE	0.0588276	0.0356475	0.213523	1.05688	0.303928	0.570184
ENSG00000130725.7	UBE2M	623	1.48561	1.36093	0.209039	0.075105	15.6475	7.63131e-05	0.000195385	TRUE	1.41814	-0.120989	0.124661	2.8022	0.0941351	0.373304
ENSG00000236068.2	AC091862.1	1	0.0183711	0.0183319	-0.412319	0.274838	1.15812	0.281855	0.354616	FALSE	0.0270116	0.00776226	0.2562	0.16995	0.680156	0.765182
ENSG00000024048.10	UBR2	476	1.09982	1.14957	-0.130951	0.0884802	3.71776	0.0538365	0.0849774	FALSE	1.23885	0.287109	0.14252	4.1573	0.0414554	0.254106
ENSG00000184076.13	UQCR10	1286	4.51562	4.41979	0.243563	0.0451041	30.1678	3.96237e-08	1.32325e-07	TRUE	4.4444	-0.073395	0.0774303	2.69167	0.100874	0.385087
ENSG00000284194.2	SCO2	108	0.320882	0.315053	-0.053882	0.133653	1.13613	0.286473	0.358995	FALSE	0.246847	0.142778	0.193723	1.28266	0.257405	0.538695
ENSG00000147123.10	NDUFB11	1056	3.29149	3.20108	-0.552624	0.0635334	77.3027	1.46667e-18	7.74227e-18	FALSE	3.2859	-0.0267292	0.100809	1.55893	0.211822	0.505458
ENSG00000172893.15	DHCR7	130	0.399878	0.371583	-0.0914219	0.128685	1.25423	0.262746	0.33498	FALSE	0.335059	-0.050813	0.192097	1.26544	0.260623	0.540571
ENSG00000150893.11	FREM2	10	0.0918555	0.0886608	-0.110258	0.137731	16.3196	5.35074e-05	0.00013957	FALSE	0.0764391	0.0292397	0.212814	0.332031	0.564466	0.705905
ENSG00000145632.15	PLK2	229	0.74158	0.599435	2.28066	0.118525	508.929	1.08443e-112	2.20636e-111	TRUE	0.25074	0.130322	0.212986	1.73038	0.188362	0.483873
ENSG00000245552.7	AP000787.1	17	0.0716473	0.0666756	0.117255	0.205792	73.8533	8.41416e-18	4.31086e-17	TRUE	0.023175	-0.00109575	0.245192	0.0134486	0.907678	0.917463
ENSG00000151552.12	QDPR	188	0.529088	0.500829	-0.13723	0.11414	2.1498	0.142589	0.198912	FALSE	0.568014	0.0429204	0.166551	0.991967	0.319262	0.579727
ENSG00000124383.9	MPHOSPH10	81	0.264544	0.247775	-0.253817	0.129369	1.4661	0.225962	0.295555	FALSE	0.268674	0.0680448	0.195744	0.277946	0.598051	0.722942
ENSG00000104231.11	ZFAND1	156	0.465401	0.49483	-0.436757	0.118115	13.1028	0.000294859	0.000707332	FALSE	0.628997	0.178033	0.170034	1.15781	0.28192	0.554022
ENSG00000162616.9	DNAJB4	56	0.197183	0.16366	0.776936	0.131458	169.642	8.85992e-39	7.51091e-38	TRUE	0.108843	-0.171714	0.209597	5.61525	0.0178048	0.157849
ENSG00000153094.23	BCL2L11	30	0.0869565	0.0777717	0.306339	0.18275	118.678	1.23157e-27	8.3055e-27	TRUE	0.0104855	-0.0264945	0.241122	1.17644	0.278081
ENSG00000163012.3	ZSWIM2	1	0.0134721	0.0172948	-0.410319	0.336241	1.81301	0.178147	0.241132	FALSE	0.0231732	-0.00109463	0.245295	0.0164657	0.897897	0.910201
ENSG00000157191.20	NECAP2	109	0.319657	0.315924	0.58355	0.121145	59.1955	1.42757e-14	6.51208e-14	TRUE	0.284499	-0.0627298	0.196777	0.487631	0.484986	0.668264
ENSG00000182674.6	KCNB2	927	3.22903	3.81591	-4.61462	0.108464	2258.37	0	0	FALSE	4.81046	0.164451	0.101822	5.24646	0.0219915	0.176852
ENSG00000121989.15	ACVR2A	939	2.45499	2.63405	-1.34598	0.076061	338.004	1.73613e-75	2.52766e-74	FALSE	3.44734	-0.377515	0.0865105	21.3504	3.8255e-06	0.000235472
ENSG00000105701.16	FKBP8	1001	2.79608	2.66046	0.185154	0.0573767	13.8457	0.000198448	0.000485563	TRUE	2.72298	-0.113303	0.103562	2.59593	0.107138	0.395563
ENSG00000083067.22	TRPM3	314	0.867116	1.01343	-2.43978	0.157301	267.895	3.26333e-60	3.87276e-59	FALSE	1.54842	0.398244	0.195264	4.67234	0.0306521	0.217
ENSG00000258084.6	AC128707.1	2	0.011635	0.00849609	-0.373216	0.497795	1.40368	0.236108	0.306371	FALSE	0.00812863	0.0100531	0.244956	2.01125	0.156137
ENSG00000173486.13	FKBP2	47	0.210655	0.201018	-0.0496963	0.130076	6.26252	0.0123319	0.0229364	FALSE	0.169574	-0.0475593	0.197371	0.856692	0.354666	0.602011
ENSG00000119632.4	IFI27L2	722	2.14452	1.96692	1.54759	0.0662674	573.763	8.52614e-127	1.95134e-125	TRUE	1.42484	-0.268201	0.127912	7.38064	0.00659298	0.0854016
ENSG00000109956.13	B3GAT1	134	0.368647	0.371879	-1.63824	0.12614	319.394	1.96264e-71	2.71111e-70	FALSE	0.487037	0.0983444	0.174842	1.45893	0.2271	0.517586
ENSG00000130311.11	DDA1	85	0.327618	0.300467	-0.00352151	0.116916	4.66256	0.0308271	0.0522299	FALSE	0.313628	0.227769	0.174499	3.18079	0.0745085	0.339223
ENSG00000148408.13	CACNA1B	604	1.55542	1.6823	-3.48062	0.108838	1259.56	6.95686e-276	3.76172e-274	FALSE	2.346	0.0668597	0.110313	0.632701	0.426366	0.641932
ENSG00000163820.15	FYCO1	29	0.0930802	0.081583	0.51768	0.138642	258.595	3.47396e-58	4.0059e-57	TRUE	0.00636326	-0.0206019	0.229606	0.850066	0.356534
ENSG00000119681.12	LTBP2	60	0.16289	0.149069	1.1312	0.133635	399.345	7.64866e-89	1.28412e-87	TRUE	0.0235735	-0.00332505	0.245135	0.0143929	0.904507	0.915233
ENSG00000177106.16	EPS8L2	43	0.135946	0.123099	0.510422	0.138343	141.888	1.02879e-32	7.75972e-32	TRUE	0.0421101	-0.0494049	0.239374	2.00653	0.156624	0.456829
ENSG00000176887.7	SOX11	1164	12.823	13.6881	-4.79386	0.110896	1621.43	0	0	FALSE	16.3081	-0.109729	0.129714	0.716686	0.397233	0.626398
ENSG00000106692.14	FKTN	59	0.220453	0.222337	0.0695387	0.141201	10.9406	0.000940797	0.00211743	FALSE	0.247296	-0.0363763	0.211265	0.482509	0.487288	0.669036
ENSG00000166136.16	NDUFB8	936	2.75321	2.64278	-0.844412	0.0679549	160.684	8.02178e-37	6.55503e-36	FALSE	2.85909	0.416584	0.0992497	21.625	3.31509e-06	0.000208025
ENSG00000115687.13	PASK	5	0.0483772	0.0487448	-0.51007	0.173892	15.9949	6.35119e-05	0.000164168	FALSE	0.0734746	0.05902	0.24868	1.40205	0.23638	0.522994
ENSG00000166734.20	CASC4	661	1.57134	1.55977	0.659576	0.0654313	99.8902	1.61084e-23	9.77579e-23	TRUE	1.51915	-0.185714	0.122221	3.69661	0.054523	0.295461
ENSG00000079313.15	REXO1	42	0.184323	0.192084	-0.453377	0.132409	6.91645	0.00854063	0.0163838	FALSE	0.187672	0.157743	0.198225	2.07941	0.149298	0.448224
ENSG00000160207.9	HSF2BP	33	0.15248	0.148597	0.379607	0.142577	77.3387	1.44017e-18	7.60905e-18	TRUE	0.119728	-0.0212523	0.208554	0.428957	0.512501	0.681268
ENSG00000244405.8	ETV5	233	0.589712	0.530868	0.879832	0.110265	82.9538	8.39936e-20	4.60708e-19	TRUE	0.503557	0.448135	0.18104	7.32473	0.00680121	0.0871885
ENSG00000283415.2	AC087280.2	9	0.0520514	0.0537687	-0.45038	0.196393	4.54021	0.0331075	0.0556069	FALSE	0.0591421	-0.00495608	0.233391	0.0255207	0.873077	0.890938
ENSG00000129667.12	RHBDF2	33	0.104103	0.0926364	0.527292	0.152447	207.711	4.33828e-47	4.24942e-46	TRUE	0.0204527	0.0131395	0.259809	0.44645	0.504025
ENSG00000104823.9	ECH1	207	0.585426	0.542881	-0.146011	0.114253	3.85675	0.0495463	0.0791475	FALSE	0.58754	0.135455	0.168924	1.68722	0.193967	0.488768
ENSG00000075790.10	BCAP29	134	0.367422	0.339235	0.890687	0.120065	106.914	4.6491e-25	2.93493e-24	TRUE	0.195591	0.138534	0.207309	1.27715	0.25843	0.539578
ENSG00000119729.12	RHOQ	94	0.285977	0.246894	0.607376	0.127404	74.6961	5.49042e-18	2.83532e-17	TRUE	0.211419	0.139575	0.197418	2.17972	0.13984	0.436934
ENSG00000180228.13	PRKRA	383	0.920392	0.92687	-0.818047	0.0962887	80.47	2.95157e-19	1.5949e-18	FALSE	1.10113	0.16414	0.132906	1.78608	0.181405	0.477658
ENSG00000247095.3	MIR210HG	48	0.135946	0.123711	0.563613	0.162358	131.791	1.66222e-30	1.19409e-29	TRUE	0.0534757	-0.0620634	0.240729	1.58818	0.207586	0.502109
ENSG00000102554.14	KLF5	47	0.148194	0.123629	0.988298	0.143598	347.84	1.25181e-77	1.87132e-76	TRUE	0.0138284	-0.0424648	0.244804	2.80648	0.0938844
ENSG00000101000.6	PROCR	81	0.217391	0.174941	1.40813	0.118469	496.884	4.5283e-110	9.01454e-109	TRUE	0.0304087	-0.0506887	0.264353	2.26021	0.132736	0.42993
ENSG00000109381.19	ELF2	462	1.09492	1.16269	-0.494951	0.092635	32.6024	1.13076e-08	3.87929e-08	FALSE	1.26045	-0.0314405	0.141049	0.89999	0.342784	0.59541
ENSG00000142627.13	EPHA2	108	0.27128	0.238459	1.84852	0.116011	736.157	4.10622e-162	1.22159e-160	TRUE	0.0102689	-0.0459852	0.240487	5.64156	0.0175396
ENSG00000126067.12	PSMB2	231	0.608083	0.553715	0.635173	0.102564	50.8991	9.72376e-13	4.1187e-12	TRUE	0.492211	0.359485	0.171227	5.93643	0.014831	0.141607
ENSG00000148290.10	SURF1	372	0.916718	0.889098	0.735789	0.0853334	76.0689	2.73943e-18	1.43161e-17	TRUE	0.837624	0.0577386	0.14798	0.128182	0.720325	0.78958
ENSG00000096080.11	MRPS18A	62	0.221066	0.213163	-0.00830343	0.134254	7.58542	0.00588421	0.0116331	FALSE	0.201252	0.123429	0.204239	0.982009	0.321703	0.580806
ENSG00000247934.4	AC022364.1	1	0.0312309	0.0285855	-0.390963	0.197939	0.449248	0.502692	0.563481	FALSE	0.0347997	-0.08784	0.238143	4.46591	0.0345777	0.230142
ENSG00000197375.12	SLC22A5	29	0.113288	0.116897	0.148987	0.150669	52.0275	5.47286e-13	2.3442e-12	TRUE	0.0779674	-0.0105388	0.220533	0.0473143	0.827804	0.858742
ENSG00000082781.12	ITGB5	318	0.941212	0.855763	3.54607	0.0877843	2095.13	0	0	TRUE	0.0903201	-0.324127	0.202533	26.9912	2.04386e-07	1.85176e-05
ENSG00000214293.9	APTR	118	0.36681	0.374379	-0.243945	0.127129	1.15339	0.28284	0.355557	FALSE	0.447848	0.116346	0.185267	0.427579	0.513179	0.681454
ENSG00000118363.12	SPCS2	786	1.99571	1.96051	-0.17336	0.0724031	6.26421	0.0123201	0.0229163	FALSE	1.94794	-0.0798985	0.117502	1.71278	0.190625	0.486129
ENSG00000145494.11	NDUFS6	843	2.12186	2.09694	0.0163269	0.0668104	0.118136	0.731065	0.756624	FALSE	2.01824	-0.213287	0.116921	4.34938	0.0370225	0.239688
ENSG00000139083.10	ETV6	279	0.726883	0.63901	2.13705	0.0989578	559.909	8.79746e-124	1.95383e-122	TRUE	0.398824	-0.518383	0.193158	12.6294	0.000379732	0.0106875
ENSG00000146425.11	DYNLT1	1189	3.6932	3.54552	0.0903107	0.0512601	5.4141	0.0199748	0.0354936	FALSE	3.60129	0.150433	0.0832343	4.07429	0.0435406	0.260646
ENSG00000147459.18	DOCK5	320	0.957134	0.81374	3.02432	0.0935216	1277.74	7.76149e-280	4.31338e-278	TRUE	0.168831	0.156329	0.227523	2.51315	0.1129	0.403802
ENSG00000116209.11	TMEM59	737	2.06552	1.97343	0.678186	0.0765337	80.434	3.00585e-19	1.6224e-18	TRUE	1.69811	-0.201031	0.142688	2.07882	0.149355	0.448224
ENSG00000173559.12	NABP1	191	0.556032	0.485449	2.62475	0.11338	897.413	3.5818e-197	1.32703e-195	TRUE	0.0765982	-0.131659	0.232431	4.70972	0.0299925	0.214401
ENSG00000148655.15	LRMDA	70	0.20943	0.201151	0.378395	0.156751	45.2945	1.69524e-11	6.75957e-11	TRUE	0.170368	0.134639	0.218843	1.81963	0.177358	0.474859
ENSG00000087495.17	PHACTR3	906	2.98836	3.2996	-4.53061	0.104293	2564.77	0	0	FALSE	4.38877	0.212769	0.0829042	6.62711	0.0100438	0.110715
ENSG00000170231.15	FABP6	100	0.276179	0.248061	-1.26073	0.156459	144.928	2.22712e-33	1.70337e-32	FALSE	0.343321	-0.359947	0.205549	7.70046	0.00552067	0.0761597
ENSG00000178700.7	DHFR2	13	0.0734844	0.0665376	-0.245622	0.16766	4.23105	0.0396908	0.065191	FALSE	0.0610735	-0.0873794	0.225274	2.56297	0.109393	0.399135
ENSG00000171695.10	LKAAEAR1	8	0.0355175	0.0341508	-0.410039	0.246448	0.865257	0.352272	0.424507	FALSE	0.0490218	0.044914	0.250493	0.78519	0.375559	0.613127
ENSG00000100266.19	PACSIN2	361	0.882425	0.901598	0.121158	0.0903244	2.05163	0.152044	0.210426	FALSE	0.882776	0.0167992	0.147971	0.15911	0.689977	0.770853
ENSG00000076513.16	ANKRD13A	134	0.418861	0.399489	0.289283	0.112377	15.8652	6.8017e-05	0.000175153	TRUE	0.362777	0.151594	0.178126	0.983071	0.321442	0.580775
ENSG00000237441.10	RGL2	115	0.371709	0.369947	-0.165521	0.120297	0.111595	0.738335	0.7628	FALSE	0.382682	0.0447351	0.174775	0.605357	0.436541	0.646557
ENSG00000280145.3	CU638689.4	3	0.0195958	0.0212241	-0.346682	0.329173	1.73183	0.188177	0.25284	FALSE	0.00625556	0.00639764	0.242787	0.602678	0.437558
ENSG00000254873.1	AP001267.1	1	0.0545009	0.0595898	-0.321865	0.154339	1.30574	0.253168	0.324891	FALSE	0.056775	-0.0974806	0.228882	3.83117	0.0503077	0.28328
ENSG00000284543.1	LINC01226	3	0.0459277	0.0511896	-0.476058	0.170243	9.65101	0.00189248	0.0040672	FALSE	0.0589135	-0.0606392	0.228379	1.04372	0.306958	0.571879
ENSG00000122678.17	POLM	29	0.126148	0.126457	-0.0749172	0.154975	11.4813	0.000703001	0.00160801	FALSE	0.114821	-0.139077	0.226966	3.29352	0.0695538	0.328749
ENSG00000164898.13	FMC1	324	0.783833	0.832305	-1.08586	0.111862	106.593	5.4679e-25	3.4455e-24	FALSE	0.941804	0.0142572	0.147468	0.00531685	0.941872	0.94586
ENSG00000138674.17	SEC31A	743	1.97918	1.8965	1.25841	0.0629643	405.605	3.31715e-90	5.61624e-89	TRUE	1.45548	0.14599	0.127698	1.50785	0.219467	0.510727
ENSG00000142657.21	PGD	821	2.10227	2.06301	0.515336	0.064213	64.1156	1.17327e-15	5.5789e-15	TRUE	1.59764	0.105413	0.121528	0.987955	0.320243	0.580168
ENSG00000189409.13	MMP23B	3	0.0104103	0.00834511	-0.346122	0.455189	5.29046	0.0214426	0.0378413	FALSE	0.00999324	-0.0195967	0.242396	0.751954	0.385858
ENSG00000167526.13	RPL13	1563	35.4636	32.0207	2.30865	0.036864	4411.23	0	0	TRUE	15.5911	-0.455069	0.0613387	56.6399	5.23388e-14	1.53467e-11
ENSG00000152219.5	ARL14EP	82	0.279853	0.282896	-0.263328	0.134644	0.677564	0.410427	0.480683	FALSE	0.312488	0.140459	0.192391	0.816802	0.366117	0.607133
ENSG00000178531.6	CTXN1	901	2.54746	2.5395	-1.61785	0.0744899	540.142	1.7558e-119	3.75362e-118	FALSE	3.09966	-0.577592	0.0949997	40.1104	2.40007e-10	3.9903e-08
ENSG00000116641.17	DOCK7	500	1.13227	1.2408	-0.267714	0.0868573	18.6158	1.59889e-05	4.39905e-05	FALSE	1.23089	-0.00560396	0.136002	1.474	0.224715	0.516225
ENSG00000105373.19	NOP53	529	1.3368	1.24571	1.26276	0.0753476	290.49	3.8879e-65	4.94914e-64	TRUE	0.812277	0.0834611	0.155762	0.43491	0.50959	0.679523
ENSG00000112697.16	TMEM30A	404	1.0147	0.942779	0.963304	0.0836495	138.041	7.1376e-32	5.27422e-31	TRUE	0.754277	0.0756135	0.152026	1.84036	0.174909	0.471972
ENSG00000167258.14	CDK12	733	1.72382	1.74789	0.0699422	0.0650682	1.43701	0.230623	0.300521	FALSE	1.82322	0.4982	0.102786	23.5495	1.21739e-06	8.84365e-05
ENSG00000163344.6	PMVK	273	0.672994	0.641334	-0.0544084	0.107159	1.43175	0.23148	0.301457	FALSE	0.744801	-0.150497	0.1597	1.60156	0.205683	0.499856
ENSG00000120251.20	GRIA2	388	1.03735	1.19876	-3.0485	0.137512	592.448	7.35075e-131	1.75076e-129	FALSE	1.75003	-0.241448	0.168062	2.1748	0.140288	0.437265
ENSG00000144681.10	STAC	53	0.159216	0.152354	-0.720884	0.202935	26.3641	2.82741e-07	8.91169e-07	FALSE	0.330756	-0.0793733	0.234912	0.185879	0.666369	0.757703
ENSG00000244270.1	RPL32P29	107	0.280465	0.251247	1.3272	0.127225	286.163	3.40839e-64	4.29096e-63	TRUE	0.0946314	-0.0235096	0.246436	0.328318	0.566651	0.706868
ENSG00000204219.10	TCEA3	14	0.0508267	0.0457183	-0.0162144	0.194791	67.8597	1.75548e-16	8.58539e-16	FALSE	0.0157415	0.0296594	0.267223	1.88733	0.169504
ENSG00000198888.2	MT-ND1	851	2.08818	2.12529	0.320354	0.0636069	25.6345	4.12592e-07	1.28443e-06	TRUE	1.57395	-0.131711	0.119501	1.57358	0.209688	0.504121
ENSG00000176024.18	ZNF613	8	0.0428659	0.0406891	-0.412589	0.212935	1.36082	0.243396	0.314367	FALSE	0.0445403	-0.0332263	0.250498	0.52778	0.467542	0.660538
ENSG00000113282.13	CLINT1	287	0.691978	0.697093	0.720673	0.101516	54.271	1.74663e-13	7.65202e-13	TRUE	0.62796	-0.267333	0.168469	3.60159	0.0577243	0.304183
ENSG00000264343.6	NOTCH2NLA	2	0.011635	0.0185422	-0.313356	0.377452	17.2414	3.29181e-05	8.77427e-05	FALSE	0.00893283	-0.018612	0.252367	0.587506	0.443385
ENSG00000146151.13	HMGCLL1	73	0.239437	0.241569	-1.22518	0.132199	198.168	5.24312e-45	4.9734e-44	FALSE	0.391393	-0.0146093	0.180652	0.628003	0.428089	0.642392
ENSG00000129197.14	RPAIN	595	1.37171	1.37587	-0.75977	0.0798629	98.2788	3.63442e-23	2.18083e-22	FALSE	1.60069	0.0982789	0.112107	0.812497	0.367383	0.608232
ENSG00000172058.15	SERF1A	171	0.466626	0.46507	-0.306325	0.117616	4.88667	0.0270649	0.0465187	FALSE	0.4701	0.174697	0.175613	1.05487	0.304388	0.5704
ENSG00000185053.14	SGCZ	562	3.20698	3.96842	-4.25149	0.160172	563.657	1.34603e-124	3.02296e-123	FALSE	7.9339	-0.296492	0.178286	2.74683	0.0974475	0.378683
ENSG00000067225.18	PKM	1022	5.49724	4.91794	2.1317	0.0577432	1500.38	0	0	TRUE	2.30264	-0.125134	0.116102	3.1783	0.0746224	0.339249
ENSG00000044524.11	EPHA3	467	1.45009	1.45096	-0.0534573	0.131811	0.401142	0.5265	0.584339	FALSE	1.37087	0.0753736	0.184626	0.29982	0.583995	0.715722
ENSG00000197548.12	ATG7	367	0.913043	0.884088	1.31266	0.0887788	225.617	5.38636e-51	5.60051e-50	TRUE	0.604036	0.198602	0.172453	1.08443	0.297708	0.565585
ENSG00000167792.12	NDUFV1	510	1.19902	1.15682	-0.176697	0.0851498	6.07239	0.0137311	0.0252813	FALSE	1.28412	0.0820831	0.132976	0.682191	0.408833	0.631901
ENSG00000049167.14	ERCC8	181	0.491121	0.520824	-0.815752	0.119358	52.0013	5.54632e-13	2.37524e-12	FALSE	0.569423	-0.053572	0.168785	0.536018	0.464088	0.659327
ENSG00000132522.16	GPS2	250	0.643601	0.655654	0.310456	0.102515	10.6645	0.00109212	0.00243201	FALSE	0.669221	-0.357816	0.162943	6.52161	0.0106571	0.114807
ENSG00000078098.14	FAP	54	0.121862	0.115699	0.816526	0.166115	287.157	2.0708e-64	2.61662e-63	TRUE	0.0252221	0.00315846	0.162123	5.38424	0.0203194	0.169075
ENSG00000197442.10	MAP3K5	82	0.2376	0.221449	1.12157	0.145536	204.596	2.07486e-46	2.01266e-45	TRUE	0.0915289	0.0708034	0.21641	0.903893	0.34174	0.594659
ENSG00000186468.13	RPS23	1557	26.2137	23.6411	2.0566	0.0377424	3302.36	0	0	TRUE	12.3061	-0.106082	0.0635127	3.94018	0.0471457	0.27389
ENSG00000169871.13	TRIM56	142	0.338641	0.269004	2.11109	0.0996362	959.308	1.2575e-210	4.91695e-209	TRUE	0.0151901	-0.0519025	0.248223	7.0142	0.00808657
ENSG00000131002.12	TXLNGY	72	0.238212	0.245233	0.0858276	0.134175	12.0449	0.000519347	0.00121135	FALSE	0.201704	0.156399	0.196167	1.49201	0.221906	0.513586
ENSG00000173950.16	XXYLT1	213	0.573178	0.564922	0.17715	0.107694	4.38171	0.0363265	0.0603006	FALSE	0.5886	0.108318	0.175022	0.378287	0.538522	0.692766
ENSG00000175906.5	ARL4D	87	0.280465	0.260974	0.523362	0.144224	47.0921	6.77294e-12	2.74763e-11	TRUE	0.168974	0.0321797	0.201717	0.5712	0.449782	0.653269
ENSG00000154237.13	LRRK1	9	0.0428659	0.0344042	-0.210144	0.196721	16.989	3.75971e-05	9.96172e-05	FALSE	0.0316102	-0.0461341	0.237484	1.57727	0.209155	0.503679
ENSG00000132718.9	SYT11	478	1.19473	1.17123	-1.20717	0.0983118	169.699	8.6085e-39	7.30035e-38	FALSE	1.3446	-0.10953	0.132172	1.81378	0.178055	0.475177
ENSG00000075461.6	CACNG4	312	0.733007	0.785006	-2.53559	0.113817	679.822	7.30467e-150	1.98608e-148	FALSE	1.20248	0.0584502	0.140408	0.495881	0.481316	0.666854
ENSG00000044115.21	CTNNA1	498	1.34966	1.23073	1.96564	0.0698259	837.808	3.25241e-184	1.11072e-182	TRUE	0.807989	0.185258	0.152184	1.35646	0.244152	0.52851
ENSG00000100342.20	APOL1	19	0.0538885	0.0427895	0.128092	0.191084	130.625	2.99075e-30	2.13951e-29	TRUE	0.00267426	-0.00466062	0.203252	0.344049	0.557501
ENSG00000150361.12	KLHL1	120	0.29455	0.377602	-1.39732	0.183896	154.013	2.3005e-35	1.82761e-34	FALSE	0.385445	0.458991	0.243477	10.9034	0.000959888	0.0213342
ENSG00000164930.12	FZD6	118	0.296999	0.254078	1.79662	0.102905	668.304	2.33546e-147	6.28585e-146	TRUE	0.0432128	-0.069413	0.25305	2.70217	0.100212	0.383966
ENSG00000166263.13	STXBP4	115	0.349663	0.370235	-0.0977072	0.130495	1.2693	0.259898	0.331913	FALSE	0.400559	-0.135182	0.1902	1.56857	0.210415	0.504665
ENSG00000285725.1	AC004967.2	27	0.077771	0.0591693	0.339274	0.153129	189.754	3.59813e-43	3.30973e-42	TRUE	0.00788571	-0.020117	0.23616	0.631583	0.426775
ENSG00000150630.4	VEGFC	56	0.183711	0.16053	1.14797	0.18329	251.216	1.4101e-56	1.59763e-55	TRUE	0.0487908	-0.0206963	0.26944	1.12256	0.289368	0.559482
ENSG00000162736.17	NCSTN	147	0.422535	0.370847	0.996664	0.106033	143.146	5.4613e-33	4.14004e-32	TRUE	0.234671	0.16721	0.20202	2.59343	0.107308	0.395863
ENSG00000233901.6	LINC01503	81	0.220453	0.197425	1.37086	0.14382	336.579	3.54682e-75	5.13583e-74	TRUE	0.0592328	-0.196775	0.212251	12.6185	0.000381956	0.0107314
ENSG00000187266.14	EPOR	6	0.0532762	0.0451604	-0.342297	0.171237	1.652	0.198687	0.264843	FALSE	0.0461172	-0.0770433	0.224305	2.65199	0.10342	0.389414
ENSG00000149115.14	TNKS1BP1	78	0.287201	0.280159	0.565032	0.115923	68.8075	1.08559e-16	5.35061e-16	TRUE	0.186084	0.132031	0.196264	1.47172	0.225075	0.516548
ENSG00000173436.15	MICOS10	838	2.30925	2.17887	0.803516	0.0628353	167.967	2.05729e-38	1.73364e-37	TRUE	1.94852	-0.077851	0.11185	1.81792	0.177562	0.474859
ENSG00000171522.6	PTGER4	9	0.0312309	0.0270009	-0.178459	0.259956	34.6748	3.89652e-09	1.37734e-08	FALSE	0.013026	-0.0770702	0.251099	11.1931	0.000821028
ENSG00000166848.7	TERF2IP	820	2.32088	2.28121	-1.15346	0.0792187	222.15	3.07232e-50	3.15484e-49	FALSE	2.63411	0.0522786	0.114793	0.954345	0.328616	0.584814
ENSG00000089693.10	MLF2	939	2.46479	2.42673	-0.381774	0.0621397	39.1879	3.84922e-10	1.43519e-09	FALSE	2.77329	-0.205343	0.093841	5.31505	0.0211419	0.172854
ENSG00000104419.14	NDRG1	38	0.119412	0.112826	0.31767	0.1856	76.2701	2.47401e-18	1.29544e-17	TRUE	0.0839434	-0.00394648	0.252528	0.011146	0.91592	0.92423
ENSG00000132837.14	DMGDH	97	0.276791	0.262303	0.987485	0.144474	135.17	3.03036e-31	2.21201e-30	TRUE	0.16315	0.194963	0.240107	2.42629	0.119315	0.41221
ENSG00000185475.11	TMEM179B	98	0.276179	0.234152	1.30896	0.112402	326.448	5.70744e-73	8.03662e-72	TRUE	0.109522	-0.0741874	0.203894	0.931664	0.334431	0.58894
ENSG00000232130.1	AC092966.1	21	0.110839	0.0958329	-0.12571	0.144279	12.2302	0.00047022	0.00110277	FALSE	0.0664532	0.0121484	0.228117	0.157649	0.69133	0.77183
ENSG00000110660.15	SLC35F2	40	0.142682	0.13994	0.0295466	0.164763	17.6051	2.71855e-05	7.30874e-05	TRUE	0.110249	0.0292989	0.240693	0.117232	0.732056	0.795811
ENSG00000019582.15	CD74	4	0.0159216	0.0160754	-0.373887	0.415469	0.400083	0.527046	0.584827	FALSE	0.00757164	-0.0202387	0.234589	0.616824	0.43223
ENSG00000030582.18	GRN	292	0.79853	0.77838	2.58816	0.093707	892.968	3.31594e-196	1.221e-194	TRUE	0.266382	-0.325726	0.181705	8.05778	0.00453086	0.0671335
ENSG00000143947.13	RPS27A	1547	28.2817	25.393	2.22474	0.0385498	3726.87	0	0	TRUE	12.3379	-0.107765	0.0676616	3.24321	0.0717199	0.333384
ENSG00000278615.4	C11orf98	10	0.061237	0.0696227	-0.430607	0.180553	4.0837	0.0432989	0.07039	FALSE	0.0511057	-0.00527584	0.243698	0.25712	0.612105	0.729272
ENSG00000213619.10	NDUFS3	348	0.882425	0.825007	-0.348753	0.105817	13.5908	0.000227295	0.000552207	FALSE	0.999587	0.0809554	0.156042	0.762722	0.382478	0.617502
ENSG00000166326.7	TRIM44	299	0.766075	0.76555	-0.00417919	0.101942	0.0100698	0.920068	0.922913	FALSE	0.714571	-0.0470796	0.161515	0.252917	0.615029	0.730324
ENSG00000234997.2	AC016745.1	91	0.248622	0.222807	1.28693	0.146586	257.99	4.70487e-58	5.41229e-57	TRUE	0.067276	0.0192183	0.232769	0.207351	0.648852	0.748393
ENSG00000186660.15	ZFP91	2	0.0404164	0.0378946	-0.295457	0.18083	4.61648	0.0316661	0.0534692	FALSE	0.0452616	0.0229525	0.229762	0.255306	0.613363	0.729849
ENSG00000187714.7	SLC18A3	89	0.230863	0.212594	-1.18509	0.177627	134.424	4.4134e-31	3.20984e-30	FALSE	0.27457	0.160916	0.232723	1.90423	0.167605	0.466814
ENSG00000116044.16	NFE2L2	426	1.14207	1.04879	2.45218	0.0772168	1076.91	3.45247e-236	1.53494e-234	TRUE	0.495728	0.425801	0.17931	6.80036	0.00911394	0.104174
ENSG00000236556.1	AC025038.1	27	0.115126	0.120834	-0.715346	0.151657	53.5313	2.5451e-13	1.10613e-12	FALSE	0.214415	-0.0863114	0.203441	0.715546	0.397609	0.62644
ENSG00000131100.13	ATP6V1E1	344	0.85793	0.81731	0.60669	0.0901313	48.3545	3.55719e-12	1.46511e-11	TRUE	0.717725	0.0237238	0.160259	1.02612	0.311073	0.573588
ENSG00000048707.15	VPS13D	440	1.03919	1.0943	-0.114016	0.0866445	3.73168	0.0533897	0.0844032	FALSE	1.16868	0.169428	0.136649	1.76374	0.184158	0.479794
ENSG00000004779.10	NDUFAB1	631	1.54011	1.50275	-0.586233	0.0834046	52.6044	4.07969e-13	1.75749e-12	FALSE	1.70078	0.255138	0.124748	4.28777	0.0383875	0.244527
ENSG00000213722.9	DDAH2	773	1.97306	2.00243	-0.789796	0.0758742	112.615	2.62078e-26	1.70978e-25	FALSE	2.38598	0.306945	0.112685	7.44372	0.00636581	0.0841212
ENSG00000259992.1	AC025287.1	11	0.0698102	0.0950973	-0.474383	0.186982	13.7452	0.000209353	0.00051084	FALSE	0.0833847	0.175464	0.221411	6.41141	0.011339	0.11967
ENSG00000167645.17	YIF1B	256	0.678506	0.631677	0.852265	0.101617	82.404	1.10929e-19	6.05406e-19	TRUE	0.587568	-0.0616266	0.170996	0.388925	0.532865	0.689781
ENSG00000124194.16	GDAP1L1	412	1.06369	1.10401	-2.76851	0.110848	752.58	1.10243e-165	3.34182e-164	FALSE	1.40181	0.0840785	0.131602	0.685982	0.407534	0.63121
ENSG00000253311.3	LINC01847	1	0.00796081	0.00753499	-0.356064	0.572101	1.97795	0.159606	0.219413	FALSE	0.0045399	-0.0240891	0.219613	2.33299	0.126658
ENSG00000039139.9	DNAH5	13	0.0508267	0.0437206	-0.228512	0.214022	9.18806	0.00243599	0.00514546	FALSE	0.0411308	0.0148074	0.256147	0.310316	0.577486	0.711989
ENSG00000129244.9	ATP1B2	119	0.304348	0.310908	-1.40221	0.141054	207.285	5.37194e-47	5.25334e-46	FALSE	0.499299	-0.21175	0.19237	2.01312	0.155945	0.456086
ENSG00000136826.15	KLF4	45	0.132272	0.111442	0.890958	0.159533	323.885	2.06423e-72	2.88128e-71	TRUE	0.0120344	-0.0452154	0.244252	5.76712	0.0163288
ENSG00000119685.20	TTLL5	327	0.776485	0.815669	-0.288239	0.10476	9.31412	0.00227395	0.00483135	FALSE	0.867344	-0.116804	0.158302	1.50896	0.219297	0.510701
ENSG00000075340.23	ADD2	618	1.63931	1.73476	-3.61149	0.106024	1479.86	9.88131291682493e-324	6.6204796542727e-322	FALSE	2.5782	0.286143	0.0959549	8.86215	0.00291145	0.0498632
ENSG00000141441.16	GAREM1	192	0.492345	0.52834	-0.265723	0.135863	3.97544	0.0461685	0.0744151	FALSE	0.688561	-0.402104	0.185417	6.56062	0.010426	0.113226
ENSG00000141504.11	SAT2	595	1.43539	1.40944	0.147617	0.0767196	3.85271	0.0496657	0.0793118	FALSE	1.53902	0.100454	0.125122	0.788297	0.374616	0.612505
ENSG00000064726.9	BTBD1	107	0.37477	0.373058	0.24619	0.110994	14.8485	0.0001165	0.000292536	TRUE	0.326866	0.0930175	0.177494	0.929903	0.334888	0.58894
ENSG00000106868.16	SUSD1	152	0.458053	0.468346	-0.565497	0.122536	21.0701	4.42795e-06	1.27695e-05	FALSE	0.514622	-0.105564	0.167888	0.993459	0.318898	0.579414
ENSG00000160014.17	CALM3	1246	4.50704	4.47765	-1.56478	0.0561746	873.163	6.69852e-192	2.37545e-190	FALSE	6.19723	-0.151218	0.0696409	5.48642	0.0191647	0.163718
ENSG00000246273.8	SBF2-AS1	38	0.117575	0.0991317	0.516042	0.162341	156.286	7.33283e-36	5.87605e-35	TRUE	0.032111	0.00663266	0.254707	0.114275	0.735329	0.797542
ENSG00000152127.9	MGAT5	513	1.23393	1.29002	-0.789344	0.0961874	72.988	1.30443e-17	6.64051e-17	FALSE	1.51394	0.0258488	0.135879	0.108421	0.74195	0.802185
ENSG00000075624.16	ACTB	1620	44.0723	41.0222	0.760082	0.0439448	317.026	6.43698e-71	8.82575e-70	TRUE	34.0839	0.0425178	0.0727611	0.512411	0.474097	0.66401
ENSG00000102466.15	FGF14	675	1.98836	2.33041	-3.84325	0.117159	1198.37	1.3815e-262	7.02693e-261	FALSE	3.70758	0.374713	0.114772	11.7635	0.000604048	0.0152928
ENSG00000269893.8	SNHG8	602	2.03368	1.85394	2.05245	0.0766855	775.893	9.40627e-171	2.95197e-169	TRUE	1.13786	0.246901	0.137674	3.75596	0.0526196	0.289461
ENSG00000187147.18	RNF220	350	1.06491	1.07857	-0.812808	0.132743	39.2375	3.7527e-10	1.40029e-09	FALSE	0.904669	-0.408806	0.196886	5.15277	0.0232093	0.182576
ENSG00000169641.13	LUZP1	447	1.37293	1.23589	2.24502	0.0889085	690.774	3.0334e-152	8.41918e-151	TRUE	0.563203	-0.238572	0.18384	2.61102	0.106124	0.393959
ENSG00000181649.8	PHLDA2	271	0.7624	0.659164	1.51146	0.116037	210.589	1.02158e-47	1.01306e-46	TRUE	0.617877	-0.727094	0.176134	23.5302	1.22971e-06	8.85333e-05
ENSG00000260025.1	CRIM1-DT	180	0.458665	0.428855	0.441553	0.125688	23.0396	1.58702e-06	4.7266e-06	TRUE	0.376194	0.0912579	0.197488	0.260547	0.609745	0.728347
ENSG00000120526.11	NUDCD1	53	0.206981	0.201827	-0.239999	0.133133	0.0947434	0.758231	0.779791	FALSE	0.221995	0.218505	0.187366	3.62943	0.0567662	0.301578
ENSG00000138061.12	CYP1B1	423	5.75811	5.19882	5.96999	0.101172	4057.32	0	0	TRUE	0.30836	-1.27519	0.175579	156.039	8.30129e-36	1.21704e-32
ENSG00000096433.11	ITPR3	49	0.1188	0.0987474	0.714522	0.154876	262.756	4.30231e-59	5.01407e-58	TRUE	0.0103539	-0.0509906	0.249586	6.66014	0.00985932
ENSG00000139163.15	ETNK1	1043	2.89957	3.18025	-1.55872	0.0695587	567.226	2.25289e-125	5.10259e-124	FALSE	3.67332	-0.352777	0.0894005	15.7149	7.36415e-05	0.00291305
ENSG00000231551.8	AC245100.4	6	0.0404164	0.0409618	-0.485234	0.20069	11.365	0.000748409	0.00170537	FALSE	0.0656323	0.0176709	0.233325	0.177799	0.673272	0.760746
ENSG00000260244.1	AC104083.1	3	0.016534	0.0179495	-0.386555	0.36235	0.162921	0.686481	0.719728	FALSE	0.0182904	-0.0291829	0.242118	0.765911	0.381485
ENSG00000115112.8	TFCP2L1	7	0.0514391	0.0527921	-0.21063	0.196866	10.4066	0.00125565	0.00276946	FALSE	0.0561709	0.0409388	0.250808	1.62204	0.202808	0.497786
ENSG00000163214.21	DHX57	171	0.475199	0.465977	-0.41838	0.117701	10.9447	0.000938704	0.00211332	FALSE	0.57963	-0.087413	0.165993	0.573823	0.448744	0.65309
ENSG00000170265.12	ZNF282	33	0.129822	0.119014	-0.186985	0.154191	3.56695	0.0589406	0.0920595	FALSE	0.131998	0.154431	0.217649	1.99245	0.158085	0.458076
ENSG00000277368.1	AL138966.2	2	0.0159216	0.0133901	-0.383466	0.328511	0.51573	0.472669	0.536792	FALSE	0.008304	-0.0403033	0.243619	3.92085	0.0476909
ENSG00000156920.10	ADGRG4	5	0.0263319	0.0263991	-0.365882	0.284806	0.296685	0.585968	0.635781	FALSE	0.0243242	-0.00753561	0.258695	0.303346	0.581792	0.714636
ENSG00000139641.12	ESYT1	103	0.310472	0.273706	1.0381	0.119692	172.897	1.72374e-39	1.4801e-38	TRUE	0.134247	-0.0333519	0.21178	1.24836	0.263866	0.543123
ENSG00000112541.14	PDE10A	303	0.793019	0.838204	-2.22339	0.125981	367.335	7.11992e-82	1.11213e-80	FALSE	1.20098	-0.555795	0.156958	13.1654	0.000285171	0.00858012
ENSG00000145721.12	LIX1	3	0.016534	0.0169633	-0.342125	0.31773	3.38934	0.0656193	0.100915	FALSE	0.0201499	-0.017816	0.260751	0.317864	0.572894
ENSG00000090565.16	RAB11FIP3	298	0.715248	0.733388	-0.541086	0.105282	28.9601	7.3886e-08	2.42198e-07	FALSE	0.730361	0.0222905	0.151632	0.0497121	0.823565	0.856101
ENSG00000166479.10	TMX3	124	0.363748	0.358954	0.980863	0.11154	138.359	6.08129e-32	4.50755e-31	TRUE	0.276767	0.114465	0.195458	1.32574	0.249564	0.533014
ENSG00000182831.12	C16orf72	37	0.167789	0.185514	0.0933406	0.138654	24.705	6.68091e-07	2.0469e-06	TRUE	0.146107	0.0915237	0.207948	0.873476	0.349995	0.599856
ENSG00000164292.13	RHOBTB3	548	1.84568	1.60324	2.71001	0.0740392	1508.99	0	0	TRUE	0.5128	-0.155446	0.172509	2.28924	0.130274	0.427143
ENSG00000259040.5	BLOC1S5-TXNDC5	14	0.0734844	0.0723229	-0.422088	0.187485	2.13018	0.144424	0.201168	FALSE	0.0919551	0.0615012	0.238886	0.452522	0.50114	0.675534
ENSG00000188342.12	GTF2F2	568	1.45377	1.53637	0.53257	0.0874291	38.5669	5.29097e-10	1.96269e-09	TRUE	1.29401	0.10731	0.157913	2.35631	0.124777	0.418527
ENSG00000228824.7	MIR4500HG	111	0.309247	0.350394	-0.544253	0.163381	15.6056	7.80235e-05	0.000199594	FALSE	0.377746	0.172069	0.219885	2.97383	0.084621	0.356873
ENSG00000103855.18	CD276	198	0.548683	0.557764	-0.20661	0.111025	2.81118	0.0936093	0.137336	FALSE	0.556603	-0.0791364	0.168792	0.462309	0.496547	0.672997
ENSG00000149547.15	EI24	337	0.83466	0.778668	0.65998	0.0866979	63.2066	1.86123e-15	8.7823e-15	TRUE	0.702755	0.0818126	0.154118	0.540476	0.462235	0.658638
ENSG00000114902.14	SPCS1	793	2.08512	1.93333	0.897931	0.0608948	226.482	3.48753e-51	3.63563e-50	TRUE	1.61067	-0.334408	0.115293	10.5632	0.00115361	0.0245115
ENSG00000113732.9	ATP6V0E1	599	2.44274	2.17287	3.1122	0.0674286	2495.86	0	0	TRUE	0.82732	-0.412552	0.152956	8.32751	0.0039049	0.0611873
ENSG00000138760.10	SCARB2	388	0.952235	0.919945	0.786795	0.0827432	91.7692	9.73975e-22	5.64402e-21	TRUE	0.806742	0.122619	0.148817	0.845146	0.357929	0.603325
ENSG00000145425.10	RPS3A	1509	20.4103	18.4614	2.00892	0.0429788	2425.19	0	0	TRUE	9.31702	-0.121083	0.0743443	3.46088	0.062837	0.313883
ENSG00000116691.11	MIIP	159	0.448255	0.47394	-0.900735	0.124231	59.516	1.21306e-14	5.55256e-14	FALSE	0.472946	0.306073	0.171818	3.4878	0.0618226	0.312837
ENSG00000126457.21	PRMT1	538	1.37477	1.39244	-1.12465	0.0957038	149.407	2.33698e-34	1.81868e-33	FALSE	1.49263	0.391313	0.139455	8.031	0.00459833	0.0675386
ENSG00000160208.13	RRP1B	125	0.376607	0.378455	-0.201267	0.117488	0.740466	0.389512	0.461183	FALSE	0.38358	-0.0208628	0.179609	0.335634	0.56236	0.70506
ENSG00000133858.15	ZFC3H1	106	0.322719	0.30273	0.327529	0.119206	26.7459	2.3204e-07	7.36686e-07	TRUE	0.281456	0.214424	0.190492	2.69363	0.10075	0.385087
ENSG00000224097.5	AC021148.1	2	0.0251072	0.0223813	-0.315746	0.230272	4.59076	0.0321447	0.0541565	FALSE	0.0257138	-0.0235656	0.271704	1.11787	0.290377	0.560291
ENSG00000123353.10	ORMDL2	66	0.218004	0.193833	0.429723	0.138598	59.0192	1.56138e-14	7.11436e-14	TRUE	0.147131	0.077037	0.212006	0.607487	0.435736	0.646069
ENSG00000249637.2	AC008438.1	22	0.0924679	0.0986935	-0.648603	0.187098	35.383	2.70835e-09	9.67448e-09	FALSE	0.135562	0.0672648	0.244021	0.745507	0.387903	0.621196
ENSG00000077080.9	ACTL6B	293	0.691366	0.744607	-2.45725	0.116496	624.843	6.61188e-138	1.66917e-136	FALSE	0.99911	0.354062	0.146765	5.7149	0.0168215	0.151864
ENSG00000147654.15	EBAG9	128	0.384568	0.370819	0.170463	0.11813	8.56036	0.00343561	0.00707698	FALSE	0.412504	-0.210189	0.17851	2.80872	0.0937531	0.373009
ENSG00000065883.16	CDK13	619	1.46663	1.54464	0.557156	0.079923	49.0294	2.5216e-12	1.04575e-11	TRUE	1.31955	-0.222662	0.149189	4.04826	0.0442169	0.263405
ENSG00000164587.13	RPS14	1575	36.1298	32.0748	2.27899	0.0350362	4764.84	0	0	TRUE	15.9292	-0.368725	0.0574193	42.6231	6.63722e-11	1.23033e-08
ENSG00000105784.15	RUNDC3B	492	1.20514	1.27245	-3.1263	0.105243	1126.41	6.00399e-247	2.80436e-245	FALSE	1.7356	-0.110647	0.107221	1.45296	0.228054	0.51815
ENSG00000165443.12	PHYHIPL	225	0.547459	0.588902	-2.07176	0.116133	458.975	8.03395e-102	1.51159e-100	FALSE	0.80679	-0.130276	0.150572	0.998342	0.317712	0.578627
ENSG00000196141.14	SPATS2L	597	2.49847	2.14901	2.93388	0.0735175	1831.49	0	0	TRUE	0.861865	-1.00785	0.155248	46.5781	8.80395e-12	1.86817e-09
ENSG00000108107.14	RPL28	1521	28.8016	25.6519	2.72893	0.0384105	5717.27	0	0	TRUE	10.6335	-0.55031	0.0653011	72.9862	1.30563e-17	5.69076e-15
ENSG00000125741.4	OPA3	89	0.292713	0.260204	0.275282	0.127479	26.7051	2.36993e-07	7.51516e-07	TRUE	0.201643	-0.184919	0.193658	3.63219	0.0566722	0.301435
ENSG00000119138.4	KLF9	17	0.0820576	0.0772852	0.120774	0.157795	69.7763	6.64258e-17	3.30245e-16	TRUE	0.0407961	0.0164246	0.253581	0.30186	0.582719	0.715455
ENSG00000259437.1	AC093334.1	2	0.00428659	0.00314982	-0.34401	0.734268	11.2685	0.000788352	0.00179265	FALSE
ENSG00000162961.14	DPY30	499	1.23454	1.21938	-0.54579	0.0872977	41.8131	1.00426e-10	3.86196e-10	FALSE	1.35321	-0.0353936	0.125471	0.572855	0.449127	0.653266
ENSG00000165675.16	ENOX2	211	0.563993	0.589878	-0.102237	0.122198	1.22911	0.267581	0.340042	FALSE	0.546972	0.346051	0.174153	4.65915	0.0308885	0.217433
ENSG00000113578.18	FGF1	28	0.0967544	0.103664	-0.218696	0.195775	2.93834	0.0864995	0.128111	FALSE	0.109522	-0.0793748	0.244471	1.38279	0.239626	0.524879
ENSG00000120658.13	ENOX1	883	3.18983	3.70773	-2.69708	0.105219	659.519	1.90117e-145	5.06022e-144	FALSE	3.7601	0.239936	0.128346	3.57268	0.0587373	0.306541
ENSG00000182240.16	BACE2	92	0.244336	0.202773	1.59286	0.117183	581.298	1.95793e-128	4.54163e-127	TRUE	0.0228737	-0.0496239	0.246457	2.32956	0.126938	0.422766
ENSG00000170906.15	NDUFA3	1148	3.34538	3.38766	-0.205815	0.0542093	15.0819	0.000102946	0.000260052	FALSE	3.6001	0.142466	0.0874201	2.99973	0.0832785	0.355018
ENSG00000126950.8	TMEM35A	282	0.706062	0.734875	-2.41618	0.112012	627.384	1.85233e-138	4.691e-137	FALSE	1.02134	-0.182096	0.134899	2.03312	0.153905	0.453158
ENSG00000119698.12	PPP4R4	13	0.0851194	0.0886143	-0.534584	0.177203	13.7745	0.000206113	0.000503495	FALSE	0.161953	-0.178982	0.230151	4.67724	0.0305648	0.216954
ENSG00000117525.14	F3	68	0.230251	0.19675	1.65979	0.20319	413.692	5.76112e-92	9.88656e-91	TRUE	0.00456683	-0.00434669	0.219895	0.0477555	0.827016
ENSG00000285367.1	AC087564.1	3	0.0177587	0.0171096	-0.400669	0.329574	0.182181	0.669505	0.705318	FALSE	0.0153574	-0.00596598	0.243129	0.245082	0.62056
ENSG00000110651.11	CD81	632	1.97367	1.7605	1.94861	0.0689692	861.189	2.68577e-189	9.4269e-188	TRUE	1.09338	-0.618866	0.144313	20.7136	5.33363e-06	0.0003174
ENSG00000254777.5	AC022182.1	5	0.0410288	0.0390416	-0.224678	0.186934	14.362	0.000150819	0.000374173	FALSE	0.0299113	-0.0166958	0.255149	0.124283	0.724435	0.791401
ENSG00000128245.15	YWHAH	1321	5.99204	5.74759	-1.1439	0.0582107	386.124	5.7782e-86	9.43695e-85	FALSE	7.87036	-0.269439	0.083268	11.9954	0.000533326	0.0139174
ENSG00000204131.9	NHSL2	8	0.0569504	0.0508932	-0.389448	0.194633	1.03536	0.308903	0.381882	FALSE	0.0627231	-0.0807956	0.234215	2.21409	0.136755	0.434057
ENSG00000067840.12	PDZD4	127	0.371096	0.397774	-1.41398	0.121761	210.106	1.30249e-47	1.28843e-46	FALSE	0.512176	0.213833	0.168808	1.62413	0.202517	0.497485
ENSG00000113161.16	HMGCR	502	1.31598	1.30205	-1.99556	0.108122	396.659	2.93883e-88	4.90649e-87	FALSE	1.71532	-0.0705098	0.12249	1.13607	0.286484	0.557582
ENSG00000039068.19	CDH1	10	0.0581751	0.0463842	-0.0755283	0.309193	21.1713	4.20007e-06	1.21284e-05	FALSE	0.0289635	0.00738098	0.240542	0.0640231	0.800247	0.839934
ENSG00000161082.13	CELF5	740	2.04225	2.2066	-3.92675	0.103574	1927.62	0	0	FALSE	3.07791	-0.107186	0.0897463	1.44372	0.229539	0.519401
ENSG00000137198.9	GMPR	20	0.0887936	0.0775883	0.101176	0.174788	56.314	6.17728e-14	2.74943e-13	TRUE	0.0511016	-0.115515	0.223653	4.94021	0.0262388	0.196816
ENSG00000101464.10	PIGU	178	0.507042	0.531466	-0.091017	0.11524	1.21683	0.269984	0.342661	FALSE	0.478423	0.0853158	0.176462	0.201366	0.65362	0.751598
ENSG00000180817.12	PPA1	671	1.75566	1.66137	-0.0830521	0.0766536	3.35984	0.0668047	0.102423	FALSE	1.65415	-0.240639	0.130812	4.58196	0.0323102	0.223401
ENSG00000172922.9	RNASEH2C	240	0.614819	0.565145	1.2885	0.0969656	208.322	3.19157e-47	3.13131e-46	TRUE	0.418117	-0.288578	0.191284	4.34428	0.0371335	0.240117
ENSG00000142937.12	RPS8	1568	26.534	24.5443	1.88492	0.037693	2757	0	0	TRUE	14.1788	-0.234844	0.0654014	13.9052	0.000192264	0.00626392
ENSG00000168036.18	CTNNB1	986	4.08145	4.0512	0.620414	0.0862268	53.5225	2.55646e-13	1.11087e-12	TRUE	3.70389	-0.0135601	0.145335	0.0145427	0.904013	0.914791
ENSG00000105404.11	RABAC1	814	2.49786	2.29959	1.16455	0.0607518	383.258	2.43072e-85	3.93505e-84	TRUE	1.94316	-0.178098	0.112625	3.45998	0.062871	0.313883
ENSG00000229180.7	AC006001.3	370	0.889161	0.945891	-0.181583	0.0925012	7.29591	0.00691117	0.0134974	FALSE	1.02845	0.0314005	0.140164	0.239487	0.624577	0.735652
ENSG00000070831.17	CDC42	1514	11.6118	11.4651	-0.0470899	0.0562075	0.697393	0.403661	0.474496	FALSE	11.3895	-0.0928357	0.0833159	1.36288	0.243039	0.527806
ENSG00000081913.14	PHLPP1	362	1.00857	0.961208	1.78481	0.0979742	353.345	7.92169e-79	1.20293e-77	TRUE	0.572158	-0.13061	0.176353	1.15758	0.281968	0.554022
ENSG00000183628.13	DGCR6	110	0.372321	0.35472	-0.491969	0.131276	11.6147	0.000654324	0.00150153	FALSE	0.430216	-0.309751	0.189567	5.645	0.0175052	0.156143
ENSG00000105419.17	MEIS3	479	1.19412	1.13488	-0.467842	0.0859631	33.6137	6.72183e-09	2.34152e-08	FALSE	1.22908	-0.408024	0.131672	12.2068	0.000476156	0.0127346
ENSG00000130208.9	APOC1	13	0.0545009	0.0488865	-0.374823	0.272004	0.316087	0.573968	0.62539	FALSE	0.0476981	-0.0258908	0.218091	1.46959	0.225411	0.516763
ENSG00000105612.9	DNASE2	46	0.13962	0.124748	0.831264	0.136554	290.941	3.10166e-65	3.95458e-64	TRUE	0.0308327	-0.0245261	0.259516	0.817163	0.366011	0.607025
ENSG00000142875.19	PRKACB	556	1.32823	1.34539	-0.367596	0.0883057	18.4461	1.74777e-05	4.78456e-05	FALSE	1.90079	-0.415388	0.122323	11.6021	0.00065877	0.0163446
ENSG00000105426.16	PTPRS	1365	8.70606	9.81662	-2.49035	0.0734322	1042.41	1.08811e-228	4.69001e-227	FALSE	12.7876	0.176582	0.101931	3.09104	0.0787245	0.347423
ENSG00000147883.12	CDKN2B	47	0.147581	0.125632	0.735667	0.131105	221.686	3.87854e-50	3.97592e-49	TRUE	0.05561	-0.104219	0.238494	4.15503	0.0415111	0.254177
ENSG00000120885.21	CLU	200	0.651562	0.590751	2.19418	0.141532	353.293	8.13113e-79	1.23396e-77	TRUE	0.342133	-0.634192	0.208554	19.7725	8.72277e-06	0.000476855
ENSG00000099849.15	RASSF7	31	0.126148	0.12431	-0.0258428	0.153725	17.3465	3.11466e-05	8.31871e-05	FALSE	0.107076	0.0293007	0.217123	0.0804546	0.776682	0.823724
ENSG00000205155.8	PSENEN	227	0.586038	0.575897	0.388281	0.105325	17.5844	2.74833e-05	7.38384e-05	TRUE	0.488947	0.0238656	0.181356	0.830404	0.362156	0.60542
ENSG00000131115.16	ZNF227	57	0.206981	0.210788	-0.429398	0.149113	4.84811	0.0276764	0.0474339	FALSE	0.229535	0.2135	0.210907	2.92307	0.0873214	0.361171
ENSG00000198113.3	TOR4A	13	0.0569504	0.0518154	0.133592	0.150842	134.279	4.74764e-31	3.4498e-30	TRUE	0.00197159	0.00453482	0.19608	1.63869	0.200505
ENSG00000151491.14	EPS8	144	0.372321	0.357288	1.64352	0.120542	335.524	6.02173e-75	8.68808e-74	TRUE	0.161167	0.0502344	0.23967	0.703712	0.401539	0.628036
ENSG00000143748.18	NVL	169	0.469075	0.485529	-0.356415	0.119153	7.98672	0.00471217	0.00948757	FALSE	0.528881	0.277183	0.174507	2.71634	0.0993254	0.382205
ENSG00000143344.15	RGL1	456	1.11635	1.1312	0.196899	0.0886483	4.7861	0.0286903	0.0489863	FALSE	1.16538	-0.188901	0.139142	1.95654	0.161884	0.461826
ENSG00000115295.20	CLIP4	364	0.918555	0.87978	1.26232	0.0879504	213.069	2.94004e-48	2.93491e-47	TRUE	0.739447	0.0673695	0.160154	0.108809	0.741504	0.801906
ENSG00000184678.10	H2BC21	234	0.570729	0.602423	-1.24307	0.124982	111.673	4.214e-26	2.74098e-25	FALSE	0.820329	-0.484206	0.166766	9.48154	0.00207549	0.0388751
ENSG00000060709.15	RIMBP2	184	0.481323	0.51154	-1.99938	0.118219	471.614	1.4276e-104	2.73534e-103	FALSE	0.697281	-0.649252	0.157495	19.7942	8.62441e-06	0.000474696
ENSG00000100401.19	RANGAP1	105	0.332517	0.317757	-0.0313577	0.131859	1.66084	0.19749	0.263452	FALSE	0.356559	0.183426	0.183482	1.43387	0.231133	0.519728
ENSG00000224985.1	AL590714.1	0	0.0061237	0.0100946	-0.386564	0.470198	2.33849	0.126212	0.179031	FALSE	0.00230172	-0.0044092	0.199498	0.582147	0.445472
ENSG00000196693.15	ZNF33B	101	0.32823	0.364947	-1.04041	0.128956	94.4113	2.56323e-22	1.50644e-21	FALSE	0.452242	-0.105535	0.186524	1.14364	0.284885	0.55588
ENSG00000117000.9	RLF	207	0.556644	0.571582	0.0807081	0.108726	1.54498	0.213877	0.281851	FALSE	0.628568	0.16465	0.165053	1.35864	0.243773	0.528177
ENSG00000267855.5	NDUFA7	151	0.436007	0.424054	0.257096	0.113502	12.1548	0.000489625	0.00114593	FALSE	0.464419	0.689979	0.165502	21.452	3.62801e-06	0.000225903
ENSG00000225830.13	ERCC6	69	0.244336	0.231572	-0.216594	0.131539	0.64694	0.421209	0.490392	FALSE	0.228434	-0.0182341	0.187916	0.415501	0.519191	0.684284
ENSG00000196411.10	EPHB4	63	0.171464	0.141953	1.09678	0.126723	384.321	1.42631e-85	2.31371e-84	TRUE	0.0323662	-0.0612696	0.249978	4.368	0.0366199	0.238518
ENSG00000263753.8	LINC00667	375	0.862829	0.852213	-0.0290259	0.0924915	0.243138	0.621949	0.666061	FALSE	0.833212	-0.0809775	0.149812	0.406996	0.523498	0.685543
ENSG00000188818.12	ZDHHC11	22	0.113288	0.117695	-0.772275	0.140464	81.0251	2.2287e-19	1.20782e-18	FALSE	0.142651	0.0945862	0.209064	0.797957	0.371705	0.610533
ENSG00000186088.16	GSAP	54	0.200245	0.194026	0.522292	0.129937	87.3062	9.2954e-21	5.24228e-20	TRUE	0.154396	0.0404785	0.199909	0.850253	0.356481	0.602803
ENSG00000188343.12	FAM92A	308	0.749541	0.773889	-0.286269	0.0990813	9.31407	0.002274	0.00483135	FALSE	0.873374	-0.191672	0.150778	1.88869	0.169349	0.468604
ENSG00000114019.14	AMOTL2	253	0.68463	0.623701	1.56334	0.0998458	283.717	1.16284e-63	1.45252e-62	TRUE	0.355533	-0.0817416	0.174163	0.604762	0.436767	0.646587
ENSG00000149809.14	TM7SF2	397	1.05573	1.018	-0.92502	0.109799	76.5221	2.17765e-18	1.14225e-17	FALSE	1.23949	-0.174952	0.144176	3.30677	0.0689949	0.32784
ENSG00000188674.11	C2orf80	88	0.293325	0.330481	-1.43679	0.127263	271.797	4.60575e-61	5.53151e-60	FALSE	0.501376	0.0239506	0.184922	0.706622	0.400567	0.627789
ENSG00000237605.2	DYRK3-AS1	0	0.00857318	0.00916753	-0.362631	0.409196	2.85495	0.0910928	0.13414	FALSE	0.0056558	0.0150224	0.227332	3.48653	0.0618701
ENSG00000135074.15	ADAM19	394	1.07103	1.03312	0.265051	0.112214	5.7381	0.0166007	0.0300412	FALSE	1.03142	-0.301371	0.169687	3.43274	0.0639158	0.315024
ENSG00000137745.12	MMP13	2	0.00979792	0.00771156	-0.274256	1.17683	7.9103	0.00491542	0.00986371	FALSE
ENSG00000163491.16	NEK10	213	0.543172	0.578012	-0.551234	0.135915	17.2334	3.30579e-05	8.80956e-05	FALSE	0.711127	0.012124	0.18179	0.40716	0.523415	0.685538
ENSG00000164010.15	ERMAP	30	0.13166	0.133392	-0.100631	0.151939	7.64263	0.00570046	0.011303	FALSE	0.162213	0.0491587	0.223727	0.925448	0.336049	0.589776
ENSG00000255471.1	AP001528.1	1	0.0128598	0.0119707	-0.325764	0.332003	9.2023	0.00241711	0.00510781	FALSE	0.00555359	-0.0181183	0.224645	1.05278	0.304868
ENSG00000235236.1	AC137630.2	0	0.00979792	0.00756267	-0.323518	0.34572	13.769	0.000206717	0.000504818	FALSE	0.00097534	-0.0162989	0.184433	1.59861	0.206101
ENSG00000215045.8	GRID2IP	6	0.0453154	0.0561235	-0.468493	0.218571	8.81432	0.00298875	0.00621569	FALSE	0.0583252	-0.00284688	0.239754	0.00135663	0.970619	0.972126
ENSG00000171368.12	TPPP	24	0.0900184	0.088742	-0.674665	0.161842	52.1557	5.12701e-13	2.19724e-12	FALSE	0.121688	0.132742	0.214872	2.23198	0.135181	0.432812
ENSG00000109339.22	MAPK10	783	2.05879	2.16968	-2.35365	0.0934387	831.074	9.46588e-183	3.20531e-181	FALSE	2.68774	-0.0592044	0.093531	0.464604	0.49548	0.672691
ENSG00000119487.17	MAPKAP1	609	1.50214	1.47883	0.87649	0.0689726	160.372	9.38392e-37	7.65508e-36	TRUE	1.31117	0.0272615	0.131232	0.590475	0.442236	0.649112
ENSG00000185551.15	NR2F2	311	0.933252	0.747565	3.52603	0.0812345	2462.43	0	0	TRUE	0.0401245	-0.0265716	0.244565	0.369081	0.543506	0.695541
ENSG00000189362.12	NEMP2	2	0.0214329	0.0257852	-0.408203	0.276578	1.36869	0.242036	0.312847	FALSE	0.0198401	-0.00367452	0.248819	0.0186732	0.891307
ENSG00000171552.13	BCL2L1	590	1.51929	1.40208	0.905679	0.0752592	151.234	9.31516e-35	7.32041e-34	TRUE	1.13988	-0.195514	0.13441	3.03535	0.0814692	0.35224
ENSG00000122515.15	ZMIZ2	118	0.375995	0.366759	-0.300043	0.1194	3.51517	0.0608096	0.0945236	FALSE	0.374484	0.207781	0.179046	1.77981	0.182172	0.478094
ENSG00000273599.1	AL731571.1	0	0.00489896	0.00447546	-0.344958	0.52406	15.2324	9.50594e-05	0.000240991	FALSE
ENSG00000169689.15	CENPX	377	0.914268	0.911658	-0.98055	0.105482	96.1408	1.06995e-22	6.37089e-22	FALSE	0.992722	0.461881	0.145724	11.7036	0.000623808	0.0156945
ENSG00000133878.9	DUSP26	86	0.255358	0.279791	-1.30623	0.15462	190.289	2.74943e-43	2.53294e-42	FALSE	0.471758	0.256684	0.206673	1.92463	0.165347	0.465366
ENSG00000110046.13	ATG2A	25	0.107777	0.11136	-0.0241433	0.154152	21.6512	3.27003e-06	9.51484e-06	FALSE	0.091758	-0.004372	0.232668	0.0591373	0.807865	0.845234
ENSG00000163638.13	ADAMTS9	18	0.0630741	0.0582575	0.104646	0.243396	74.8482	5.0833e-18	2.62734e-17	TRUE	0.0242942	-0.0225442	0.240211	0.336619	0.561787	0.704751
ENSG00000128039.11	SRD5A3	62	0.189835	0.192276	0.504221	0.147589	80.1141	3.534e-19	1.90362e-18	TRUE	0.112406	-0.0207042	0.231728	0.219555	0.639379	0.743091
ENSG00000135677.11	GNS	238	0.582364	0.561864	1.62693	0.101162	313.284	4.20627e-70	5.71824e-69	TRUE	0.348411	0.000229324	0.19688	0.495747	0.481375	0.666879
ENSG00000154978.13	VOPP1	603	1.43172	1.45483	0.0329333	0.0786487	0.420372	0.516751	0.576093	FALSE	1.49157	0.180517	0.123863	2.36352	0.124202	0.417989
ENSG00000082126.18	MPP4	15	0.0600122	0.0520398	0.0849913	0.194608	85.4234	2.40859e-20	1.34728e-19	TRUE	0.0131052	-0.00889187	0.24819	0.273141	0.601232
ENSG00000225007.1	AC000067.1	1	0.00551133	0.0045299	-0.336473	0.600631	15.6951	7.4418e-05	0.000190736	FALSE
ENSG00000285184.3	AC244033.2	11	0.0526638	0.0539881	-0.484889	0.198755	9.18652	0.00243804	0.00514888	FALSE	0.0590121	0.0022872	0.252698	0.015701	0.900283	0.911989
ENSG00000198171.13	DDRGK1	130	0.399878	0.397706	-0.447005	0.120447	11.0048	0.00090877	0.00205073	FALSE	0.465646	-0.15085	0.171825	1.34484	0.246182	0.52985
ENSG00000164440.15	TXLNB	1	0.0061237	0.00676791	-0.337764	0.637134	11.0249	0.000898946	0.00203047	FALSE
ENSG00000155363.18	MOV10	16	0.0618494	0.0585983	0.176656	0.15981	138.512	5.6321e-32	4.17589e-31	TRUE	0.00464136	-0.0014501	0.23087	1.07267	0.300342
ENSG00000173193.15	PARP14	88	0.22474	0.195712	1.49463	0.114519	539.101	2.95872e-119	6.31405e-118	TRUE	0.0261753	-0.0598493	0.267772	4.09811	0.0429313	0.258734
ENSG00000172531.15	PPP1CA	428	1.10043	1.02	0.11698	0.0925358	4.66299	0.0308194	0.0522205	FALSE	0.900659	-0.187653	0.150849	3.69104	0.0547055	0.295953
ENSG00000011201.12	ANOS1	29	0.135946	0.133049	0.0574186	0.149839	25.2548	5.02335e-07	1.55433e-06	TRUE	0.104485	-0.0744656	0.204136	1.19856	0.27361	0.549708
ENSG00000166938.13	DIS3L	47	0.166565	0.167771	-0.269193	0.153938	0.077643	0.780517	0.799465	FALSE	0.189395	0.132366	0.224419	1.21004	0.271324	0.548124
ENSG00000083857.14	FAT1	398	1.1237	1.03443	2.70346	0.0909772	969.413	7.99515e-213	3.16745e-211	TRUE	0.425991	-0.00830622	0.208887	0.541006	0.462016	0.6585
ENSG00000100442.11	FKBP3	157	0.456216	0.463618	-0.822941	0.12911	43.7372	3.75568e-11	1.47547e-10	FALSE	0.540598	0.169985	0.17799	1.31012	0.252372	0.533422
ENSG00000249782.2	AC091953.1	1	0.011635	0.0125634	-0.365874	0.410097	1.25497	0.262605	0.334817	FALSE	0.00733501	-0.0387678	0.232664	4.55959	0.032735
ENSG00000121297.7	TSHZ3	267	0.662584	0.717952	-0.180987	0.143781	2.48742	0.11476	0.164644	FALSE	0.717463	0.092369	0.209632	0.572676	0.449197	0.653266
ENSG00000158270.12	COLEC12	24	0.0655236	0.0564545	0.076999	0.232479	70.3665	4.92498e-17	2.45921e-16	TRUE	0.00704035	0.00760683	0.231531	1.01596	0.31348
ENSG00000231925.11	TAPBP	356	0.938151	0.84758	2.66455	0.0811724	1187.36	3.40334e-260	1.70936e-258	TRUE	0.391325	-0.251075	0.17978	3.8467	0.0498439	0.281981
ENSG00000233682.3	AL356417.2	4	0.028169	0.0206389	-0.140445	0.19667	61.984	3.46256e-15	1.61793e-14	FALSE	0.00774505	-0.0308085	0.23632	3.61029	0.0574231
ENSG00000104529.17	EEF1D	800	5.08022	4.42018	3.30948	0.0546792	4435.25	0	0	TRUE	1.38727	-0.53171	0.126331	18.2517	1.93558e-05	0.000969411
ENSG00000168000.14	BSCL2	23	0.120024	0.113502	-0.645635	0.135274	35.5751	2.45404e-09	8.7909e-09	FALSE	0.162186	-0.0394096	0.202105	0.51691	0.472163	0.663059
ENSG00000079277.21	MKNK1	120	0.326393	0.302394	0.290969	0.139679	19.1081	1.23518e-05	3.43379e-05	TRUE	0.296656	0.05605	0.211114	0.0917362	0.761981	0.815048
ENSG00000197863.9	ZNF790	32	0.170239	0.169412	-0.459999	0.136661	6.3341	0.0118438	0.0221092	FALSE	0.190173	0.00235291	0.194603	0.00848379	0.926613	0.933177
ENSG00000077238.14	IL4R	9	0.0483772	0.0458482	-0.00624586	0.167615	77.54	1.30061e-18	6.88689e-18	FALSE	0.018236	-0.0387998	0.244048	1.55099	0.21299
ENSG00000274605.2	PCCA-DT	83	0.26087	0.235756	1.09492	0.127897	203.189	4.20634e-46	4.05891e-45	TRUE	0.138929	0.0752371	0.21733	0.542217	0.461515	0.658319
ENSG00000163291.14	PAQR3	268	0.742805	0.763447	-1.30939	0.113668	150.374	1.43602e-34	1.12373e-33	FALSE	1.06251	-0.0396419	0.140576	0.126886	0.721683	0.790229
ENSG00000234456.8	MAGI2-AS3	121	0.353337	0.310493	1.21033	0.114753	210.565	1.03441e-47	1.02536e-46	TRUE	0.225483	0.0482066	0.21411	0.206158	0.649795	0.74916
ENSG00000111145.8	ELK3	116	0.28414	0.24117	1.59555	0.103882	519.698	4.92254e-115	1.01968e-113	TRUE	0.0603509	-0.17496	0.219871	10.1682	0.00142885	0.0289487
ENSG00000161203.13	AP2M1	1171	3.9951	3.79836	0.487709	0.0524041	91.0248	1.4188e-21	8.16655e-21	TRUE	3.35031	-0.132641	0.0965582	2.55035	0.11027	0.400213
ENSG00000278231.1	AL133342.1	1	0.00857318	0.0101006	-0.362013	0.453717	2.99258	0.0836466	0.124361	FALSE	0.0102038	0.0168342	0.242607	1.70993	0.190995
ENSG00000122335.17	SERAC1	211	0.580527	0.609522	-1.14361	0.12574	94.9361	1.96635e-22	1.16076e-21	FALSE	0.630655	-0.354043	0.17105	5.49481	0.019073	0.163612
ENSG00000077782.20	FGFR1	506	1.19473	1.19651	0.535475	0.0859735	38.2407	6.25349e-10	2.31117e-09	TRUE	1.14884	0.36439	0.150495	6.03367	0.0140356	0.136192
ENSG00000182247.10	UBE2E2	1073	3.27557	3.25564	0.350418	0.0566361	38.2413	6.25145e-10	2.31078e-09	TRUE	3.2013	0.0275953	0.101867	0.0798496	0.777501	0.824322
ENSG00000125637.15	PSD4	22	0.0838947	0.0737278	0.289132	0.173817	122.278	2.00646e-28	1.38304e-27	TRUE	0.0221451	-0.029163	0.247118	0.761416	0.382886	0.617874
ENSG00000138166.6	DUSP5	59	0.206369	0.190064	-0.0728814	0.148082	5.71906	0.0167817	0.030334	FALSE	0.263027	-0.132125	0.189768	2.08022	0.149219	0.448224
ENSG00000204287.14	HLA-DRA	3	0.00796081	0.00623421	-0.335134	0.675419	6.90789	0.00858164	0.0164559	FALSE	0.00454642	-0.0314849	0.230354	3.6677	0.0554767
ENSG00000164604.12	GPR85	294	0.720147	0.757606	-1.98153	0.113907	364.995	2.30119e-81	3.56893e-80	FALSE	1.11739	0.228751	0.131675	2.9092	0.0880753	0.36235
ENSG00000178896.9	EXOSC4	103	0.32823	0.309603	-0.0608685	0.126521	2.36206	0.124318	0.176709	FALSE	0.308869	0.370325	0.1831	6.85497	0.0088395	0.102319
ENSG00000142178.8	SIK1	11	0.0416412	0.0348916	-0.00997894	0.187743	96.0236	1.13523e-22	6.75727e-22	FALSE	0.00517974	0.000178915	0.100707	1.48673	0.222724
ENSG00000162591.16	MEGF6	12	0.0514391	0.045111	-0.00377652	0.201851	64.88	7.96017e-16	3.80314e-15	FALSE	0.0171716	0.0134405	0.25644	0.507794	0.476096
ENSG00000114631.11	PODXL2	664	1.73117	1.82332	-3.02848	0.105505	1048.85	4.33015e-230	1.8765e-228	FALSE	2.4389	0.0900372	0.101852	0.829186	0.362508	0.605442
ENSG00000174804.4	FZD4	12	0.0459277	0.0509721	-0.068646	0.197329	51.5442	7.00034e-13	2.98251e-12	FALSE	0.0234963	-0.0360558	0.274136	2.13475	0.143994	0.441965
ENSG00000125966.10	MMP24	16	0.0985915	0.0910838	0.0180207	0.138809	35.9249	2.05068e-09	7.38454e-09	TRUE	0.0604749	0.0831695	0.214529	2.29933	0.12943	0.425982
ENSG00000163961.4	RNF168	257	0.622168	0.645292	-0.594235	0.123118	23.9143	1.00723e-06	3.04325e-06	FALSE	0.806506	-0.139777	0.166733	0.912882	0.339351	0.592536
ENSG00000214063.11	TSPAN4	181	0.475811	0.431711	1.139	0.103111	172.3	2.32699e-39	1.99452e-38	TRUE	0.286545	-0.181855	0.184006	3.06776	0.0798594	0.349212
ENSG00000267102.1	AC060766.1	2	0.0104103	0.0142963	-0.290917	0.359841	32.9224	9.59128e-09	3.30892e-08	FALSE
ENSG00000170385.10	SLC30A1	112	0.273117	0.24101	1.71082	0.109172	598.926	2.86695e-132	6.9315e-131	TRUE	0.0354158	-0.0744654	0.252999	3.9868	0.0458582	0.269676
ENSG00000111674.9	ENO2	688	2.03735	1.99356	-2.65924	0.104895	787.828	2.39015e-173	7.59031e-172	FALSE	2.80351	-0.188838	0.110696	4.66417	0.0307984	0.217273
ENSG00000121274.12	TENT4B	209	0.551745	0.539679	-0.27515	0.118876	4.90741	0.0267418	0.0460392	FALSE	0.671597	-0.123269	0.169167	0.845318	0.35788	0.603325
ENSG00000186222.4	BLOC1S4	166	0.472137	0.459961	-0.0488212	0.112422	0.568736	0.450762	0.517521	FALSE	0.493406	0.198824	0.170158	1.58006	0.208752	0.503294
ENSG00000184156.17	KCNQ3	500	1.38763	1.66105	-3.34383	0.13819	617.983	2.05283e-136	5.11249e-135	FALSE	1.73416	0.163363	0.169416	1.67439	0.195671	0.490827
ENSG00000187024.14	PTRH1	49	0.161053	0.15484	-0.132332	0.153507	3.72263	0.0536799	0.0847804	FALSE	0.130987	-0.0314591	0.213426	0.280846	0.596147	0.721693
ENSG00000182902.14	SLC25A18	3	0.0159216	0.015849	-0.39063	0.347474	0.00225069	0.962161	0.962803	FALSE	0.00692269	-0.0177101	0.241522	1.66878	0.196422
ENSG00000232072.1	AC004870.4	0	0.0061237	0.00465808	-0.350628	0.498373	7.91855	0.00489305	0.00982046	FALSE	0.00295305	-0.0248406	0.205846	2.502	0.113702
ENSG00000276600.5	RAB7B	3	0.0189835	0.0174162	-0.210395	0.276354	50.167	1.412e-12	5.93994e-12	FALSE	0.00329756	-0.0160028	0.209303	1.41916	0.233542
ENSG00000231993.1	EP300-AS1	13	0.0649112	0.0593389	-0.103203	0.330707	12.8042	0.00034584	0.000823049	FALSE	0.0363744	0.0197031	0.274578	0.427595	0.513172	0.681454
ENSG00000272695.2	GAS6-DT	23	0.0820576	0.0640576	0.227303	0.164278	109.632	1.17985e-25	7.55958e-25	TRUE	0.0220759	0.0143748	0.255303	0.415442	0.51922	0.684284
ENSG00000180530.11	NRIP1	34	0.121862	0.107395	-0.00621158	0.147227	23.4578	1.27681e-06	3.82692e-06	FALSE	0.0885216	-0.0532248	0.226828	0.775027	0.378666	0.61529
ENSG00000225383.8	SFTA1P	123	0.377832	0.318455	2.23387	0.133604	729.507	1.14649e-160	3.38144e-159	TRUE	0.0310064	-0.111878	0.236754	10.0735	0.00150415	0.0299845
ENSG00000103227.18	LMF1	30	0.164727	0.159722	-0.119291	0.132698	4.67618	0.0305836	0.0518686	FALSE	0.178867	0.022923	0.193607	0.0309229	0.860412	0.882577
ENSG00000197930.13	ERO1A	235	0.650949	0.675129	0.363564	0.100619	15.9545	6.48843e-05	0.000167571	TRUE	0.686142	-0.0666871	0.158573	1.33805	0.247379	0.531222
ENSG00000118507.17	AKAP7	67	0.217391	0.206469	0.456888	0.136184	63.71	1.44154e-15	6.82481e-15	TRUE	0.146663	0.0687213	0.2039	0.485279	0.486041	0.668693
ENSG00000196968.11	FUT11	154	0.414574	0.386985	0.358562	0.124943	19.6794	9.15817e-06	2.57308e-05	TRUE	0.386753	-0.118761	0.178219	0.988392	0.320136	0.580168
ENSG00000231167.3	YBX1P2	2	0.0293938	0.0289627	-0.394069	0.216713	0.17328	0.677213	0.711844	FALSE	0.029137	0.0222509	0.23873	0.438716	0.507743	0.6788
ENSG00000248656.2	AC083795.2	2	0.0208206	0.0215997	-0.396444	0.276434	0.110351	0.739745	0.763895	FALSE	0.0297554	0.0180558	0.255294	0.404169	0.524944	0.686155
ENSG00000099901.17	RANBP1	827	2.06001	2.06224	-0.587742	0.0690505	75.5084	3.63861e-18	1.89245e-17	FALSE	2.26572	-0.0909576	0.104757	1.43192	0.231452	0.519814
ENSG00000182512.5	GLRX5	673	1.56889	1.51772	0.265826	0.0695917	15.7858	7.09345e-05	0.000182314	TRUE	1.43894	-0.162577	0.124096	1.87499	0.170904	0.469268
ENSG00000075568.17	TMEM131	290	0.731782	0.760072	0.0305498	0.0976883	0.96137	0.326842	0.399675	FALSE	0.794023	-0.226405	0.152957	3.31031	0.0688464	0.327614
ENSG00000103245.14	CIAO3	35	0.148194	0.154828	-0.303067	0.142244	0.330919	0.565119	0.61785	FALSE	0.187472	0.0538622	0.212311	0.809148	0.368372	0.608951
ENSG00000143502.15	SUSD4	60	0.202694	0.209851	-1.05388	0.133781	140.161	2.45477e-32	1.83653e-31	FALSE	0.286004	-0.0962112	0.190911	0.830129	0.362235	0.605427
ENSG00000135916.16	ITM2C	431	1.02633	1.01822	0.648583	0.0850424	57.9115	2.74184e-14	1.23617e-13	TRUE	0.858781	0.34823	0.151936	5.56567	0.018316	0.159992
ENSG00000143816.8	WNT9A	26	0.0740968	0.0642035	0.135894	0.190868	77.2485	1.50747e-18	7.95588e-18	TRUE	0.0434681	-0.00499247	0.269308	0.136199	0.712089	0.784471
ENSG00000111961.18	SASH1	596	1.6534	1.90442	-1.16047	0.113536	104.895	1.28794e-24	8.05653e-24	FALSE	1.66405	-0.471361	0.172722	7.81028	0.00519497	0.0732978
ENSG00000143322.21	ABL2	742	2.79547	2.5714	1.91292	0.072011	760.808	1.79193e-167	5.48734e-166	TRUE	1.58557	-0.114289	0.12453	1.69814	0.192532	0.487742
ENSG00000187134.14	AKR1C1	82	0.249847	0.237361	-1.26018	0.144188	191.187	1.75091e-43	1.61988e-42	FALSE	0.363776	0.329154	0.198464	4.86406	0.0274217	0.20323
ENSG00000171566.12	PLRG1	147	0.460502	0.463959	-0.0959327	0.116399	0.0695731	0.791959	0.809458	FALSE	0.491893	0.136747	0.171243	0.568697	0.450777	0.653479
ENSG00000115129.14	TP53I3	107	0.311696	0.288695	1.1612	0.152412	151.708	7.33768e-35	5.78722e-34	TRUE	0.112997	0.257717	0.224267	8.42491	0.00370116	0.0592901
ENSG00000157833.13	GAREM2	242	0.62278	0.605674	-2.24706	0.117468	524.807	3.80861e-116	7.94414e-115	FALSE	1.07951	-0.112318	0.144295	1.33252	0.248357	0.532119
ENSG00000222041.11	CYTOR	407	1.45377	1.2259	3.43637	0.0832218	1967.55	0	0	TRUE	0.380681	-0.238404	0.205552	3.83413	0.050219	0.283018
ENSG00000253309.6	SERPINE3	19	0.0673607	0.0689531	-0.265303	0.236277	2.31401	0.128213	0.18144	FALSE	0.0737629	0.187361	0.250201	11.2889	0.000779733	0.0183573
ENSG00000175550.8	DRAP1	990	2.66258	2.59021	-0.0300253	0.0593555	1.90434	0.167593	0.22873	FALSE	2.87653	-0.144439	0.098574	3.16654	0.0751615	0.340295
ENSG00000069020.18	MAST4	356	0.896509	0.874238	1.63451	0.102445	273.83	1.66035e-61	2.00714e-60	TRUE	0.601146	-0.0224813	0.19639	0.44595	0.504265	0.676984
ENSG00000106066.15	CPVL	21	0.0765462	0.0691795	0.0313652	0.174489	48.0095	4.24155e-12	1.74219e-11	TRUE	0.0329261	0.0392662	0.238687	0.923876	0.336459	0.590112
ENSG00000133812.15	SBF2	982	2.50827	2.63433	-0.0682417	0.0635271	3.2768	0.0702659	0.106951	FALSE	2.97699	-0.110058	0.0986881	2.40936	0.120612	0.413852
ENSG00000198612.11	COPS8	579	1.34905	1.34554	0.0516641	0.0773137	0.473737	0.491273	0.552901	FALSE	1.59354	-0.288922	0.121869	5.73298	0.0166492	0.150709
ENSG00000182307.14	C8orf33	283	0.704838	0.669318	0.370343	0.0969395	18.0752	2.12352e-05	5.76648e-05	TRUE	0.698094	0.207108	0.158869	2.18235	0.139601	0.436934
ENSG00000145920.15	CPLX2	172	0.466626	0.48167	-1.91684	0.122742	400.189	5.00953e-89	8.42809e-88	FALSE	0.639131	0.347882	0.166535	4.25937	0.0390344	0.24658
ENSG00000067066.17	SP100	181	0.469075	0.406171	2.24634	0.0913186	877.047	9.58473e-193	3.41917e-191	TRUE	0.092601	0.0313378	0.230922	0.202157	0.652986	0.751208
ENSG00000108306.13	FBXL20	501	1.16718	1.26054	-0.391364	0.0920339	22.5267	2.07245e-06	6.12374e-06	FALSE	1.3257	0.135204	0.145648	1.44593	0.229182	0.519032
ENSG00000164308.16	ERAP2	2	0.0134721	0.0131744	-0.312607	0.337031	11.8946	0.000562981	0.00130464	FALSE	0.00869284	0.017155	0.238046	1.49481	0.221472
ENSG00000170390.16	DCLK2	490	1.24801	1.28819	0.0177444	0.0960214	0.928033	0.335375	0.40801	FALSE	1.35162	0.0365333	0.133104	1.68734	0.193952	0.488768
ENSG00000125037.12	EMC3	218	0.571341	0.553229	0.173943	0.107487	4.56843	0.0325665	0.0547749	FALSE	0.511936	0.0129939	0.167372	0.677079	0.410594	0.633034
ENSG00000164331.10	ANKRA2	78	0.299449	0.321735	-0.0463187	0.122398	3.13426	0.076663	0.115307	FALSE	0.329662	0.117283	0.180963	1.47753	0.224162	0.515613
ENSG00000243156.8	MICAL3	571	1.41151	1.52409	-1.63245	0.10185	291.818	1.99694e-65	2.55285e-64	FALSE	2.13344	0.00183345	0.125261	0.305634	0.580372	0.713824
ENSG00000149100.13	EIF3M	509	1.27373	1.17504	1.2693	0.0757809	291.458	2.39241e-65	3.05678e-64	TRUE	0.763686	0.0358683	0.145705	1.1174	0.290478	0.560352
ENSG00000160408.14	ST6GALNAC6	103	0.327618	0.317026	0.0220969	0.121623	3.63107	0.0567105	0.0889582	FALSE	0.347487	-0.495158	0.177652	15.3917	8.73733e-05	0.0032769
ENSG00000262686.1	GLIS2-AS1	2	0.00857318	0.00757268	-0.35212	0.487243	3.63553	0.0565585	0.0887444	FALSE	0.00272942	-0.0161441	0.203891	1.24756	0.264019
ENSG00000197296.6	FITM2	32	0.139008	0.125378	-0.212197	0.143101	2.63555	0.104496	0.151453	FALSE	0.105605	0.0189991	0.209334	0.480431	0.488227	0.669527
ENSG00000170892.12	TSEN34	219	0.57624	0.531051	0.644264	0.104016	51.1834	8.41255e-13	3.5715e-12	TRUE	0.487984	-0.0241613	0.171267	0.515823	0.472629	0.663136
ENSG00000099954.18	CECR2	265	0.680343	0.759371	-2.18953	0.132361	357.035	1.2454e-79	1.90081e-78	FALSE	0.697625	0.296551	0.174198	3.19435	0.0738933	0.338195
ENSG00000182183.15	SHISAL2A	37	0.112676	0.108758	-0.766915	0.175514	66.8761	2.89118e-16	1.40253e-15	FALSE	0.205278	-0.25543	0.221118	5.30577	0.021255	0.173471
ENSG00000054356.14	PTPRN	199	0.519902	0.50122	-1.6716	0.127337	234.079	7.68841e-53	8.22931e-52	FALSE	0.942012	-0.341599	0.151344	6.18054	0.0129163	0.130351
ENSG00000104320.13	NBN	80	0.265156	0.263195	0.600513	0.12283	77.1856	1.55628e-18	8.20987e-18	TRUE	0.174038	0.0235527	0.197823	0.488311	0.484682	0.668116
ENSG00000184602.6	SNN	383	0.934476	0.97228	-2.4325	0.110128	584.562	3.81698e-129	8.93158e-128	FALSE	1.29208	-0.25213	0.128956	3.98454	0.0459197	0.269879
ENSG00000281920.1	AC007389.5	3	0.0251072	0.0274687	-0.3067	0.253766	6.49108	0.0108417	0.0204099	FALSE	0.0144522	0.00391594	0.245356	0.269401	0.603734
ENSG00000131446.16	MGAT1	113	0.303735	0.268897	1.06778	0.119558	184.768	4.41049e-42	3.96433e-41	TRUE	0.188506	0.100241	0.219675	0.463064	0.496195	0.672865
ENSG00000117122.13	MFAP2	259	0.643601	0.599876	2.87791	0.0869685	1439.99	4.28458536320394e-315	2.74304867731404e-313	FALSE	0.117311	-0.209903	0.216915	9.25809	0.00234458	0.042435
ENSG00000142303.14	ADAMTS10	72	0.254133	0.265254	-0.554078	0.133091	15.8385	6.89835e-05	0.000177528	FALSE	0.278237	0.114343	0.196069	0.555971	0.455888	0.656218
ENSG00000102048.15	ASB9	1	0.00673607	0.00596352	-0.369392	0.546505	1.67169	0.196032	0.261827	FALSE	0.00368642	-0.0245066	0.21256	2.33496	0.126498
ENSG00000164251.5	F2RL1	30	0.0771586	0.0714936	0.350891	0.182935	180.09	4.63112e-41	4.08015e-40	TRUE	0.0131719	-0.0422299	0.244233	5.88004	0.0153135
ENSG00000131495.8	NDUFA2	834	2.11206	2.07749	0.353192	0.0634294	30.8589	2.77481e-08	9.34852e-08	TRUE	1.87664	-0.211588	0.11624	4.42427	0.0354312	0.23351
ENSG00000088340.16	FER1L4	14	0.0624617	0.0572071	-0.0094339	0.201553	46.6082	8.66975e-12	3.49939e-11	FALSE	0.0299567	0.00215556	0.248595	0.00906403	0.924152	0.931296
ENSG00000120913.23	PDLIM2	361	1.2921	1.08779	3.81969	0.0817238	2650.26	0	0	TRUE	0.14252	-0.276821	0.200771	10.3798	0.00127403	0.0263752
ENSG00000130244.12	FAM98C	70	0.256583	0.257239	-0.162001	0.128352	0.210523	0.646358	0.686293	FALSE	0.244585	-0.273651	0.192588	5.47159	0.019328	0.164313
ENSG00000165948.11	IFI27L1	104	0.314146	0.311034	-0.236923	0.129007	0.522271	0.469874	0.534506	FALSE	0.367791	0.0334636	0.187537	0.0314722	0.859191	0.881829
ENSG00000204568.12	MRPS18B	256	0.676669	0.676177	0.0637421	0.101191	0.598547	0.439133	0.50669	FALSE	0.728241	0.343616	0.156191	4.69663	0.0302218	0.215399
ENSG00000154620.6	TMSB4Y	18	0.110227	0.114164	-0.594174	0.152084	23.5741	1.20193e-06	3.61015e-06	FALSE	0.110305	-0.17628	0.21379	5.4685	0.0193623	0.164383
ENSG00000148219.16	ASTN2	662	2.109	2.4015	-2.70817	0.116433	578.514	7.89624e-128	1.82107e-126	FALSE	2.68644	-0.136926	0.134296	1.19629	0.274064	0.549731
ENSG00000145990.11	GFOD1	273	0.679118	0.72309	-1.18979	0.117344	117.608	2.11308e-27	1.4139e-26	FALSE	0.98475	0.216296	0.149536	3.19522	0.0738537	0.338195
ENSG00000151748.14	SAV1	244	0.647275	0.593594	1.09995	0.0982099	146.605	9.57382e-34	7.37166e-33	TRUE	0.434663	-0.245195	0.179416	4.21249	0.0401274	0.249666
ENSG00000107862.4	GBF1	585	1.39253	1.44488	0.0622491	0.0793321	1.77327	0.182978	0.246794	FALSE	1.42044	0.168082	0.131483	1.76472	0.184037	0.479711
ENSG00000259434.2	AC068875.1	1	0.00489896	0.00444752	-0.343197	0.585461	14.6538	0.000129175	0.000322944	FALSE
ENSG00000144810.16	COL8A1	271	1.55419	1.30671	4.22707	0.124845	1675.38	0	0	TRUE	0.0865821	-0.331708	0.20958	29.6082	5.28814e-08	5.50205e-06
ENSG00000147010.18	SH3KBP1	953	2.61604	2.66462	-0.291686	0.0709074	17.1549	3.44511e-05	9.16052e-05	FALSE	3.0924	0.00833047	0.108006	0.00680817	0.93424	0.939249
ENSG00000197223.11	C1D	238	0.632578	0.621856	-0.0223292	0.107669	0.113217	0.736511	0.761276	FALSE	0.67829	0.0222303	0.165282	0.251733	0.615857	0.730611
ENSG00000175110.11	MRPS22	57	0.225352	0.215692	-0.0638876	0.130813	4.13974	0.0418877	0.0683374	FALSE	0.23008	0.0715291	0.198932	0.156908	0.69202	0.772092
ENSG00000119938.9	PPP1R3C	29	0.10594	0.102546	0.609324	0.207549	180.367	4.02952e-41	3.55403e-40	TRUE	0.0183691	-0.030936	0.24644	1.18538	0.276264
ENSG00000114942.14	EEF1B2	1129	5.05083	4.49231	1.48938	0.0513529	906.312	4.16549e-199	1.54806e-197	TRUE	2.83239	0.130594	0.0977356	3.278	0.0702145	0.330227
ENSG00000197312.12	DDI2	78	0.2376	0.228886	0.0301929	0.144224	7.22164	0.007203	0.0140103	FALSE	0.203773	0.0985435	0.211708	0.688739	0.406594	0.630737
ENSG00000139793.18	MBNL2	343	0.885487	0.808001	2.0954	0.0883811	614.308	1.29347e-135	3.20802e-134	TRUE	0.398883	-0.163459	0.189472	1.72654	0.188854	0.484304
ENSG00000197136.4	PCNX3	41	0.15248	0.153921	0.537742	0.136011	129.815	4.4989e-30	3.2098e-29	TRUE	0.0606801	0.00809398	0.23307	0.290034	0.590199	0.718922
ENSG00000177133.11	PRDM16-DT	1	0.00489896	0.00435023	-0.343121	0.587946	14.6466	0.000129665	0.000324103	FALSE
ENSG00000089327.14	FXYD5	155	0.382731	0.320874	2.25454	0.110221	877.629	7.16201e-193	2.55871e-191	TRUE	0.0346013	-0.0637738	0.238534	2.29631	0.129682	0.426289
ENSG00000179222.17	MAGED1	837	2.16963	2.14354	-0.051984	0.0679418	0.655597	0.418119	0.487717	FALSE	2.2837	0.28556	0.104796	7.55476	0.00598518	0.0800356
ENSG00000184956.16	MUC6	4	0.0195958	0.0205974	-0.35522	0.332167	1.22988	0.267431	0.339906	FALSE	0.0100023	-0.00106065	0.241743	0.214202	0.643494
ENSG00000259275.4	AC087477.2	35	0.103491	0.0908962	0.613853	0.140364	279.466	9.81616e-63	1.20855e-61	TRUE	0.00908294	-0.0118806	0.241152	0.591081	0.442002
ENSG00000173698.18	ADGRG2	48	0.139008	0.125687	-0.395376	0.181361	1.71023	0.190955	0.256072	FALSE	0.157477	-0.0564892	0.228264	1.19341	0.274643	0.55
ENSG00000143379.12	SETDB1	87	0.300061	0.317727	-0.484963	0.133433	11.7754	0.00060018	0.00138443	FALSE	0.332457	0.0588785	0.194873	0.335842	0.562239	0.705008
ENSG00000277957.1	SENP3-EIF4A1	303	0.799755	0.708491	1.40226	0.0987569	231.034	3.54666e-52	3.76262e-51	TRUE	0.414442	-0.161435	0.198146	2.21349	0.136808	0.434057
ENSG00000108828.16	VAT1	740	1.87691	1.75631	-0.386464	0.0729006	32.6389	1.10969e-08	3.80973e-08	FALSE	2.02528	0.0453767	0.108599	1.31484	0.25152	0.533397
ENSG00000196517.11	SLC6A9	52	0.172076	0.161319	0.445422	0.145421	80.2302	3.33242e-19	1.79665e-18	TRUE	0.104035	0.186708	0.219151	4.32267	0.0376078	0.242019
ENSG00000177879.16	AP3S1	1042	2.88304	2.83226	-0.0111195	0.0551445	0.72065	0.395931	0.467193	FALSE	3.0403	-0.4524	0.0876621	27.3624	1.68678e-07	1.55444e-05
ENSG00000150093.19	ITGB1	603	2.55297	2.16392	2.9237	0.0682599	2137.09	0	0	TRUE	0.875092	0.260118	0.149015	3.51633	0.0607667	0.310712
ENSG00000113615.13	SEC24A	185	0.50398	0.495414	0.342565	0.110273	15.1581	9.88751e-05	0.000250268	TRUE	0.507593	-0.237591	0.171346	3.15906	0.0755067	0.340778
ENSG00000116017.11	ARID3A	658	1.61359	1.65911	-0.831708	0.0954982	78.0211	1.01945e-18	5.4148e-18	FALSE	1.56221	0.386587	0.13787	8.10133	0.00442327	0.0662623
ENSG00000115446.11	UNC50	162	0.430496	0.394787	0.894377	0.107651	108.89	1.7158e-25	1.09556e-24	TRUE	0.306236	-0.0652981	0.179545	1.77533	0.182724	0.478763
ENSG00000103489.11	XYLT1	140	0.373546	0.400737	-0.72461	0.149572	24.033	9.46984e-07	2.86735e-06	FALSE	0.41742	0.213441	0.199819	1.17436	0.278506	0.552407
ENSG00000108953.17	YWHAE	1568	15.3325	15.2646	-0.894039	0.0505274	296.719	1.7085e-66	2.21358e-65	FALSE	18.0741	-0.214418	0.0806483	7.15937	0.00745733	0.0928682
ENSG00000033178.13	UBA6	297	0.725658	0.736865	-0.444502	0.102328	20.4564	6.10051e-06	1.7411e-05	FALSE	0.813771	-0.0824766	0.148192	0.563276	0.452943	0.654359
ENSG00000162194.12	LBHD1	154	0.43417	0.412783	0.761825	0.109584	75.6894	3.31983e-18	1.73191e-17	TRUE	0.331256	-0.0855699	0.179768	0.624446	0.4294	0.643076
ENSG00000131127.14	ZNF141	105	0.33068	0.349834	-0.891724	0.131999	57.8242	2.86618e-14	1.29078e-13	FALSE	0.508311	-0.0701755	0.184249	0.440686	0.506792	0.678541
ENSG00000272622.2	AC010735.2	2	0.0134721	0.0182788	-0.338951	0.375549	6.62088	0.010079	0.0190893	FALSE	0.00561665	-0.00147418	0.225902	0.551936	0.457528
ENSG00000114978.18	MOB1A	181	0.49357	0.43684	1.48351	0.099023	304.469	3.49989e-68	4.63716e-67	TRUE	0.256803	0.301779	0.184123	5.3214	0.0210651	0.172854
ENSG00000090013.10	BLVRB	115	0.338028	0.293069	1.47092	0.113909	330.704	6.75163e-74	9.62549e-73	TRUE	0.160555	-0.102134	0.190445	1.60858	0.204691	0.499297
ENSG00000183914.14	DNAH2	127	0.456216	0.502915	-0.0473965	0.108859	5.74568	0.0165293	0.0299295	FALSE	0.532884	0.367012	0.16477	6.94541	0.00840344	0.0998171
ENSG00000114204.14	SERPINI2	25	0.0906307	0.0999151	-0.641327	0.241716	26.8475	2.20158e-07	6.99611e-07	FALSE	0.145309	0.0145891	0.259485	0.263856	0.607483	0.727049
ENSG00000092096.16	SLC22A17	215	0.579302	0.571406	-1.39389	0.127822	140.047	2.59975e-32	1.94439e-31	FALSE	0.952486	-0.182556	0.154312	2.02715	0.15451	0.454022
ENSG00000095794.19	CREM	563	1.27618	1.2985	0.233053	0.0734701	9.98293	0.00157998	0.00343712	FALSE	1.18432	-0.455837	0.128934	13.0382	0.000305201	0.00899814
ENSG00000196368.5	NUDT11	91	0.295162	0.322093	-1.24853	0.126918	168.142	1.88379e-38	1.58799e-37	FALSE	0.436247	0.00443551	0.178913	0.144246	0.704096	0.77982
ENSG00000214941.8	ZSWIM7	230	0.631966	0.622249	0.158963	0.104045	3.2855	0.0698944	0.106467	FALSE	0.669405	0.00935862	0.160564	0.00982584	0.921039	0.928557
ENSG00000253851.1	AC025370.1	8	0.0642988	0.0674142	-0.583509	0.159229	33.2486	8.10999e-09	2.81243e-08	FALSE	0.102936	0.1222	0.204674	2.13668	0.143813	0.441767
ENSG00000260032.2	NORAD	727	2.10594	1.90975	1.59415	0.0611674	715.209	1.47354e-157	4.25714e-156	TRUE	1.25446	-0.249851	0.129015	4.94649	0.0261437	0.196468
ENSG00000173418.11	NAA20	209	0.526026	0.507308	-0.487518	0.119065	16.8681	4.00692e-05	0.000105875	FALSE	0.56478	-0.129974	0.169512	2.06751	0.150467	0.449354
ENSG00000104980.8	TIMM44	420	1.00184	1.00116	0.217061	0.0887447	5.74533	0.0165326	0.0299332	FALSE	0.965375	0.505193	0.149432	11.4465	0.00071627	0.0173183
ENSG00000147202.18	DIAPH2	228	0.611145	0.607311	0.857625	0.102986	80.0663	3.62055e-19	1.94893e-18	TRUE	0.569049	0.128246	0.1781	0.898149	0.343278	0.595595
ENSG00000119616.11	FCF1	148	0.452541	0.445635	0.395442	0.105897	24.0298	9.48568e-07	2.87178e-06	TRUE	0.422438	-0.157409	0.17058	1.51612	0.218208	0.509636
ENSG00000107566.14	ERLIN1	31	0.131047	0.124389	0.320562	0.137179	82.7484	9.31934e-20	5.10469e-19	TRUE	0.081385	-0.00970792	0.225439	0.560115	0.454214	0.654963
ENSG00000127616.18	SMARCA4	898	2.39253	2.46778	-1.22542	0.0693593	346.285	2.72922e-77	4.05716e-76	FALSE	2.68805	0.259499	0.0942161	7.60016	0.00583631	0.0788197
ENSG00000180263.14	FGD6	156	0.449479	0.437067	0.993008	0.120381	102.076	5.34299e-24	3.28572e-23	TRUE	0.225798	-0.0831658	0.206999	0.57188	0.449513	0.653266
ENSG00000173157.16	ADAMTS20	14	0.0740968	0.0792092	-0.410484	0.173665	2.08994	0.148272	0.205882	FALSE	0.0892947	0.0986512	0.236821	1.91109	0.166843	0.466802
ENSG00000160999.10	SH2B2	161	0.440294	0.469214	-1.17626	0.120842	117.899	1.8248e-27	1.22408e-26	FALSE	0.56607	0.00343841	0.164904	0.0500745	0.822934	0.855748
ENSG00000061656.9	SPAG4	13	0.0642988	0.0593892	0.0203803	0.195872	54.5074	1.54865e-13	6.79707e-13	TRUE	0.0301893	0.0391132	0.256042	1.25646	0.262322	0.541882
ENSG00000196391.10	ZNF774	6	0.0514391	0.0568451	-0.44612	0.18147	4.66099	0.0308554	0.0522704	FALSE	0.0588445	0.110956	0.23037	5.152	0.0232197	0.182576
ENSG00000261115.6	TMEM178B	911	2.72688	3.10311	-3.69883	0.104242	1727.27	0	0	FALSE	4.1233	0.221309	0.0876446	7.09762	0.00771862	0.0950941
ENSG00000197557.7	TTC30A	1	0.00428659	0.0035479	-0.350081	0.783849	6.54254	0.0105325	0.0198839	FALSE	0.000850294	-0.0162483	0.182818	1.75081	0.185775
ENSG00000184786.6	TCTE3	3	0.0226577	0.0233753	-0.418758	0.26722	1.65704	0.198004	0.264005	FALSE	0.0336154	0.0111258	0.250864	0.0556464	0.813514	0.849052
ENSG00000198380.12	GFPT1	500	1.23454	1.22378	0.938295	0.0831771	127.307	1.59126e-29	1.1256e-28	TRUE	1.0394	0.130778	0.15277	0.961578	0.32679	0.584143
ENSG00000235885.8	LINC01828	2	0.0061237	0.00497652	-0.363227	0.642214	2.01838	0.155404	0.21441	FALSE	0.00523412	-0.0124766	0.236415	0.229894	0.631602
ENSG00000128335.14	APOL2	103	0.267606	0.269807	1.70195	0.131963	507.926	1.79224e-112	3.6372e-111	TRUE	0.0535001	-0.0953264	0.265351	4.38108	0.03634	0.237009
ENSG00000142949.17	PTPRF	289	0.750153	0.735826	-0.0126149	0.102689	0.0726213	0.787558	0.805508	FALSE	0.841741	-0.0872262	0.152206	0.543879	0.460829	0.658319
ENSG00000029993.15	HMGB3	224	0.580527	0.639374	-1.55054	0.118442	207.381	5.11925e-47	5.00827e-46	FALSE	0.833064	-0.148507	0.158635	1.52044	0.217553	0.50945
ENSG00000141979.4	AC008764.1	1	0.00673607	0.0114503	-0.383024	0.821369	0.847478	0.357267	0.429519	FALSE	0.0114816	-0.000588883	0.242669	0.0933397	0.759974
ENSG00000089685.15	BIRC5	3	0.0146969	0.0125889	-0.289926	0.775033	6.29523	0.0121064	0.0225537	FALSE	0.0137355	0.00127087	0.247196	0.157373	0.691587
ENSG00000128656.14	CHN1	1202	4.5346	4.58533	0.728817	0.0653919	127.846	1.21297e-29	8.5953e-29	TRUE	3.49319	0.193572	0.0963884	4.91528	0.0266201	0.198843
ENSG00000229619.4	MBNL1-AS1	20	0.0673607	0.0519425	0.200717	0.207851	113.356	1.8029e-26	1.18133e-25	TRUE	0.012367	-0.0125612	0.25107	0.521432	0.470231
ENSG00000106733.21	NMRK1	51	0.184323	0.164616	0.113137	0.145498	22.9502	1.66251e-06	4.94592e-06	TRUE	0.164766	-0.0364763	0.207545	0.556841	0.455536	0.656162
ENSG00000246560.2	UBE2D3-AS1	6	0.0183711	0.0176422	-0.338733	0.418045	2.91428	0.0877986	0.129835	FALSE	0.023181	-0.0355756	0.26255	1.92935	0.164829	0.465022
ENSG00000203879.12	GDI1	797	2.20882	2.14906	-1.57512	0.0812876	424.897	2.097e-94	3.68017e-93	FALSE	2.5266	0.335422	0.103918	13.0627	0.000301239	0.00892514
ENSG00000154127.10	UBASH3B	159	0.462339	0.443048	-0.887329	0.137036	46.7898	7.90241e-12	3.19449e-11	FALSE	0.624109	-0.267571	0.171551	3.81396	0.0508272	0.284713
ENSG00000105379.9	ETFB	513	1.23454	1.32408	-1.18263	0.104733	137.314	1.02931e-31	7.57559e-31	FALSE	1.33787	0.664603	0.151007	19.2587	1.14151e-05	0.00060358
ENSG00000155542.11	SETD9	109	0.35395	0.342356	-0.344979	0.122749	4.46399	0.0346165	0.0578379	FALSE	0.364682	0.230569	0.177664	2.31586	0.128061	0.424384
ENSG00000151320.11	AKAP6	1084	4.3564	4.97907	-4.43848	0.101092	3123.25	0	0	FALSE	6.47919	0.196021	0.0767838	8.73471	0.0031221	0.0526124
ENSG00000153179.13	RASSF3	140	0.406001	0.354662	1.94572	0.120508	493.765	2.16109e-109	4.28435e-108	TRUE	0.0896769	-0.0876307	0.233795	2.12696	0.144728	0.442889
ENSG00000017797.13	RALBP1	479	1.21739	1.10054	1.27749	0.075122	304.437	3.55681e-68	4.70998e-67	TRUE	0.727409	0.305738	0.151848	4.39385	0.0360688	0.235785
ENSG00000133121.21	STARD13	129	0.338641	0.279954	1.91602	0.121098	586.673	1.32612e-129	3.1244e-128	TRUE	0.0723872	-0.0820235	0.244426	2.0113	0.156131	0.456223
ENSG00000106305.10	AIMP2	146	0.441519	0.443462	-0.191631	0.118197	1.06991	0.300966	0.373763	FALSE	0.447487	-0.203792	0.177087	2.63168	0.104751	0.391619
ENSG00000169184.6	MN1	116	0.314758	0.306767	0.687007	0.14311	58.8525	1.69943e-14	7.72874e-14	TRUE	0.174489	0.156897	0.218416	2.49246	0.114393	0.405009
ENSG00000182022.18	CHST15	31	0.116963	0.0985287	0.382862	0.147299	117.718	1.99895e-27	1.33866e-26	TRUE	0.0418264	-0.0243922	0.244257	0.370825	0.542555	0.6952
ENSG00000057757.10	PITHD1	376	0.954072	0.953265	-0.871203	0.0999643	84.046	4.83406e-20	2.67596e-19	FALSE	1.2321	0.246501	0.130401	3.56887	0.0588723	0.306863
ENSG00000116473.14	RAP1A	322	0.793631	0.796819	0.664027	0.088053	58.1537	2.42414e-14	1.09664e-13	TRUE	0.723901	0.16053	0.156268	0.950601	0.329566	0.585511
ENSG00000100142.15	POLR2F	842	2.10104	2.03048	0.347702	0.0621318	32.8909	9.74803e-09	3.3601e-08	TRUE	2.05761	-0.0272594	0.106361	0.133263	0.715073	0.78619
ENSG00000159216.18	RUNX1	355	1.26271	1.14877	3.76634	0.0910175	2078.03	0	0	TRUE	0.158936	-0.0971058	0.215317	1.27413	0.258994	0.539759
ENSG00000224167.2	LINC01357	32	0.139008	0.132951	-0.319753	0.151368	0.304893	0.580831	0.631292	FALSE	0.145581	0.0111593	0.222935	0.109941	0.740212	0.801221
ENSG00000167323.11	STIM1	436	1.02878	1.02244	1.01469	0.0917948	124.536	6.43105e-29	4.47656e-28	TRUE	0.95607	-0.172577	0.156289	2.03272	0.153944	0.453158
ENSG00000162244.11	RPL29	1508	17.2584	15.88	1.8691	0.0364728	2865.5	0	0	TRUE	9.32765	-0.219631	0.0683063	12.0896	0.000507045	0.0133613
ENSG00000118733.16	OLFM3	556	1.73607	2.13703	-3.93481	0.131866	976.481	2.32518e-214	9.28833e-213	FALSE	3.38315	0.321295	0.152217	5.02189	0.0250288	0.191753
ENSG00000137818.12	RPLP1	1594	39.8928	36.2808	2.40453	0.0350622	5292.84	0	0	TRUE	17.0509	-0.376104	0.0518709	54.8363	1.31001e-13	3.58076e-11
ENSG00000006007.12	GDE1	245	0.636252	0.608087	0.191774	0.100155	6.13938	0.0132204	0.0244413	FALSE	0.580594	-0.157148	0.162618	2.15832	0.1418	0.43901
ENSG00000175063.17	UBE2C	5	0.0251072	0.0185161	-0.155288	0.47332	36.8823	1.25481e-09	4.57278e-09	FALSE	0.00511205	-0.0238237	0.223598	2.40904	0.120636
ENSG00000126216.15	TUBGCP3	101	0.322107	0.358866	-0.670819	0.133239	29.9906	4.34143e-08	1.44622e-07	FALSE	0.450861	-0.170861	0.188176	2.62173	0.105409	0.392857
ENSG00000130255.13	RPL36	1563	31.7152	28.4261	2.34248	0.0347535	5097.59	0	0	TRUE	14.1602	-0.336859	0.0582385	36.2736	1.71473e-09	2.56051e-07
ENSG00000170955.10	CAVIN3	6	0.0306185	0.0297982	-0.114887	0.237055	64.5543	9.39068e-16	4.47502e-15	FALSE	0.00588934	-0.0124851	0.227995	0.153536	0.695179
ENSG00000108239.8	TBC1D12	141	0.4109	0.445938	-0.815101	0.132759	46.5467	8.94598e-12	3.60966e-11	FALSE	0.55372	-0.0091534	0.184484	0.58195	0.445549	0.651483
ENSG00000225484.7	NUTM2B-AS1	524	1.23576	1.26255	-0.183718	0.0787038	6.28	0.0122108	0.0227254	FALSE	1.37315	0.092664	0.120637	0.587321	0.443457	0.650068
ENSG00000144580.13	CNOT9	620	1.5793	1.59498	-0.617577	0.0933688	45.3294	1.66534e-11	6.64363e-11	FALSE	1.82286	-0.00702477	0.137089	0.00811711	0.928212	0.934295
ENSG00000115091.11	ACTR3	735	1.9057	1.76552	0.984023	0.0635625	248.939	4.4236e-56	4.972e-55	TRUE	1.46449	0.0408451	0.122185	1.19266	0.274794	0.55
ENSG00000186452.11	TMPRSS12	30	0.151868	0.144081	-0.0344669	0.134158	13.2528	0.000272177	0.000656002	FALSE	0.167184	0.233261	0.187064	5.26212	0.0217945	0.175966
ENSG00000139324.12	TMTC3	647	1.56277	1.55902	1.24705	0.0695087	321.275	7.64163e-72	1.06046e-70	TRUE	1.23827	-0.120814	0.137954	1.06489	0.302102	0.56884
ENSG00000163319.11	MRPS18C	198	0.564605	0.545121	-0.103032	0.107727	1.04201	0.307354	0.38028	FALSE	0.550154	-0.0604842	0.163862	0.906703	0.340991	0.594118
ENSG00000163629.13	PTPN13	133	0.368647	0.375549	0.871251	0.132462	82.5705	1.01965e-19	5.57245e-19	TRUE	0.234803	0.193748	0.198697	1.89022	0.169177	0.468461
ENSG00000118495.19	PLAGL1	87	0.240661	0.205706	1.34327	0.128811	345.956	3.2189e-77	4.77623e-76	TRUE	0.0754253	-0.00487887	0.238989	0.159713	0.689421	0.770494
ENSG00000151332.19	MBIP	110	0.327618	0.3213	-0.243047	0.126798	0.819587	0.365301	0.437654	FALSE	0.334552	-0.243126	0.186393	3.85521	0.0495918	0.28141
ENSG00000139211.6	AMIGO2	81	0.221066	0.186485	1.32936	0.158423	303.813	4.86599e-68	6.42942e-67	TRUE	0.0459254	-0.107381	0.258892	5.48281	0.0192044	0.163781
ENSG00000147604.14	RPL7	1431	18.1372	16.1456	2.53121	0.0472938	3223.25	0	0	TRUE	6.12365	-0.290295	0.0882328	11.4803	0.000703371	0.0171463
ENSG00000152578.13	GRIA4	564	1.60441	1.82132	-3.61472	0.120322	1025.33	5.61787e-225	2.37037e-223	FALSE	2.40336	-0.209023	0.132685	2.53518	0.111334	0.401585
ENSG00000275342.4	PRAG1	233	0.664421	0.581926	2.69239	0.103981	939.866	2.11652e-206	8.11715e-205	TRUE	0.122181	-0.2584	0.220524	11.2347	0.000802839	0.0187643
ENSG00000120156.21	TEK	19	0.0796081	0.074451	-0.0848357	0.199558	20.3465	6.4612e-06	1.83901e-05	FALSE	0.0475189	0.0165929	0.230091	0.198538	0.655903	0.752584
ENSG00000136848.17	DAB2IP	48	0.186773	0.196982	-0.427903	0.149297	4.47974	0.034299	0.0573793	FALSE	0.190014	-0.223391	0.195653	5.13458	0.0234538	0.183522
ENSG00000130312.6	MRPL34	426	1.03307	1.01124	-0.0755529	0.0848172	1.49055	0.222131	0.291225	FALSE	1.10648	-0.0409922	0.136429	0.213256	0.644228	0.745212
ENSG00000091947.10	TMEM101	32	0.14207	0.140644	0.134916	0.141739	36.4861	1.53762e-09	5.5654e-09	TRUE	0.0872406	-0.144577	0.218187	4.51584	0.0335823	0.227176
ENSG00000099330.9	OCEL1	54	0.200245	0.197468	0.240158	0.131603	35.2278	2.93311e-09	1.04571e-08	TRUE	0.205026	-0.0718395	0.196925	0.733569	0.391729	0.623916
ENSG00000174165.8	ZDHHC24	17	0.089406	0.0938753	-0.0116368	0.15345	32.2651	1.34508e-08	4.60077e-08	FALSE	0.049566	0.0276177	0.261602	0.878323	0.348661	0.598822
ENSG00000130313.7	PGLS	542	1.59645	1.43104	1.91069	0.0712841	768.429	3.94734e-169	1.22756e-167	TRUE	0.837676	-0.12177	0.156906	1.02492	0.311354	0.573655
ENSG00000106803.10	SEC61B	1099	3.8861	3.59456	1.17908	0.0486083	612.877	2.64866e-135	6.55557e-134	TRUE	2.77423	-0.360044	0.0910685	17.3442	3.11845e-05	0.00144101
ENSG00000147394.18	ZNF185	8	0.0416412	0.0348464	-0.0977083	0.196366	48.4039	3.46883e-12	1.4297e-11	FALSE	0.0163066	0.0166974	0.255415	0.788804	0.374462
ENSG00000102763.18	VWA8	288	0.707287	0.753343	-0.215863	0.105371	7.00505	0.008128	0.015651	FALSE	0.780321	0.15369	0.160167	1.27357	0.259098	0.539759
ENSG00000040199.18	PHLPP2	130	0.377832	0.399376	-0.562893	0.131081	18.5995	1.61263e-05	4.43432e-05	FALSE	0.479941	0.225341	0.181315	2.06189	0.151023	0.449536
ENSG00000171222.10	SCAND1	847	2.11758	2.10017	0.135085	0.0658451	4.17075	0.0411277	0.0673012	FALSE	2.01546	0.0389923	0.112343	0.27564	0.599574	0.723589
ENSG00000204435.13	CSNK2B	640	1.62278	1.49319	0.969272	0.0690675	204.612	2.05846e-46	1.99756e-45	TRUE	1.15074	-0.30356	0.133243	7.05643	0.00789812	0.0966059
ENSG00000127863.15	TNFRSF19	40	0.128598	0.123134	0.131416	0.190201	28.3495	1.01275e-07	3.29415e-07	TRUE	0.123364	-0.0300621	0.254956	2.09406	0.147873	0.446414
ENSG00000108559.12	NUP88	124	0.337416	0.346423	-0.369957	0.135142	4.77544	0.0288685	0.0492626	FALSE	0.343419	0.0149768	0.196143	0.103179	0.748048	0.805701
ENSG00000121281.12	ADCY7	35	0.157379	0.157924	-0.223901	0.139248	0.77398	0.378989	0.450835	FALSE	0.186499	0.130712	0.19398	1.24854	0.263831	0.54312
ENSG00000139610.1	CELA1	0	0.0122474	0.0171736	-0.423317	0.340894	3.89756	0.0483564	0.0774786	FALSE	0.024849	0.0483288	0.252864	4.67342	0.0306329	0.216974
ENSG00000171791.13	BCL2	71	0.233925	0.226375	-0.0890815	0.153221	2.18928	0.138975	0.194514	FALSE	0.228545	0.114049	0.232095	0.580767	0.446012	0.651702
ENSG00000149926.13	TLCD3B	707	1.9308	1.97654	-3.87744	0.10452	1809.55	0	0	FALSE	2.47863	0.258571	0.0951225	7.88412	0.00498708	0.0713003
ENSG00000241163.8	LINC00877	15	0.127985	0.13306	-0.394577	0.130831	2.64587	0.103819	0.150568	FALSE	0.142788	0.0323869	0.20268	0.359861	0.548584	0.698508
ENSG00000174564.13	IL20RB	13	0.0557257	0.0525313	-0.0900529	0.192365	33.8464	5.96403e-09	2.08208e-08	FALSE	0.0358855	0.0298626	0.245647	1.36183	0.24322	0.527859
ENSG00000119878.5	CRIPT	543	1.20208	1.29624	-0.492518	0.0841562	41.7003	1.06393e-10	4.08488e-10	FALSE	1.34818	0.11447	0.120731	1.00726	0.31556	0.576709
ENSG00000184905.9	TCEAL2	293	0.715248	0.713535	-2.49131	0.114339	661.273	7.89725e-146	2.1043e-144	FALSE	1.04994	-0.122044	0.139557	1.56506	0.210926	0.505182
ENSG00000101346.14	POFUT1	33	0.135946	0.131116	0.211837	0.139527	53.0454	3.25923e-13	1.41063e-12	TRUE	0.121331	-0.0121427	0.226626	0.297745	0.5853	0.716007
ENSG00000177706.9	FAM20C	171	0.478261	0.484044	0.0611635	0.114957	1.66173	0.197369	0.26332	FALSE	0.382891	-0.1937	0.177619	2.68415	0.101351	0.385766
ENSG00000129595.13	EPB41L4A	162	0.423148	0.481075	-1.1808	0.142561	91.388	1.18093e-21	6.8235e-21	FALSE	0.545765	0.125372	0.200827	0.735411	0.391135	0.623673
ENSG00000095015.6	MAP3K1	58	0.195958	0.189388	0.0591315	0.158262	13.0651	0.000300853	0.000720917	TRUE	0.110037	-0.0620922	0.233944	1.17591	0.27819	0.552168
ENSG00000242282.6	AC108488.1	3	0.0202082	0.0161146	-0.224071	0.241453	38.19	6.41806e-10	2.3709e-09	FALSE	0.00614587	-0.00146194	0.228581	0.347781	0.555372
ENSG00000160307.10	S100B	35	0.141457	0.125056	0.70785	0.299012	88.6877	4.6234e-21	2.6303e-20	TRUE	0.0634644	-0.140566	0.231944	6.24735	0.0124379	0.126553
ENSG00000063177.13	RPL18	1503	14.2327	13.1584	1.51295	0.0370709	1787.4	0	0	TRUE	8.4385	-0.053347	0.0687707	2.00629	0.156648	0.456829
ENSG00000115808.12	STRN	116	0.32823	0.333265	-0.215809	0.132927	0.403363	0.525358	0.583468	FALSE	0.354065	-0.046508	0.188814	0.641453	0.423185	0.640637
ENSG00000166025.18	AMOTL1	115	0.353337	0.349348	0.258019	0.133979	12.779	0.000350538	0.000833651	TRUE	0.329526	0.276751	0.199137	3.8811	0.0488325	0.280057
ENSG00000096093.16	EFHC1	420	1.02572	1.06837	0.403231	0.0862687	22.372	2.24619e-06	6.61757e-06	TRUE	1.02409	-0.184788	0.144783	2.53032	0.111677	0.401949
ENSG00000232046.7	LINC01798	1	0.00857318	0.00947569	-0.368351	0.454547	2.17223	0.140522	0.196417	FALSE	0.00517032	0.00827827	0.223327	0.704825	0.401167
ENSG00000106211.9	HSPB1	483	3.08451	2.66671	4.57451	0.0752152	4528.38	0	0	TRUE	0.413622	-1.03679	0.175195	58.85	1.70166e-14	5.53314e-12
ENSG00000147889.17	CDKN2A	245	0.676056	0.5905	3.10714	0.0942411	1618.87	0	0	TRUE	0.0542927	-0.217035	0.214316	26.8981	2.14466e-07	1.93223e-05
ENSG00000240024.5	LINC00888	349	0.88365	0.878823	-1.85604	0.108493	344.264	7.52254e-77	1.11208e-75	FALSE	1.12334	-0.269285	0.129228	6.55276	0.0104722	0.113596
ENSG00000198074.10	AKR1B10	4	0.0153092	0.0132926	-0.239608	0.386696	43.6769	3.87324e-11	1.52017e-10	FALSE
ENSG00000116525.14	TRIM62	22	0.0900184	0.100017	-0.440284	0.178613	4.09825	0.0429276	0.0698432	FALSE	0.0977047	-0.137244	0.215682	3.48505	0.0619254	0.312837
ENSG00000117262.19	GPR89A	56	0.227189	0.24097	-0.278361	0.131328	1.20631	0.272065	0.344846	FALSE	0.236847	-0.211039	0.184359	3.75977	0.0524997	0.289461
ENSG00000135318.12	NT5E	212	0.604409	0.495134	2.82418	0.0946847	1365.46	6.71866e-299	4.02248e-297	TRUE	0.0508745	-0.123968	0.235895	6.47607	0.0109336	0.116618
ENSG00000103363.14	ELOB	1504	9.79363	9.32754	0.425451	0.0354789	150.167	1.59349e-34	1.24574e-33	TRUE	8.57981	-0.0271065	0.0646419	1.80439	0.179183	0.476135
ENSG00000278740.1	AC005332.7	1	0.00857318	0.00901379	-0.370205	0.469303	1.51265	0.218736	0.28726	FALSE	0.00435749	-0.0316696	0.228606	3.72799	0.0535079
ENSG00000047578.13	KIAA0556	161	0.440906	0.485032	-0.161677	0.124778	3.20746	0.0733033	0.110963	FALSE	0.519441	0.165756	0.175675	1.17146	0.279101	0.552547
ENSG00000177889.10	UBE2N	486	1.16167	1.21924	-1.88764	0.10256	414.895	3.15278e-92	5.42207e-91	FALSE	1.65134	-0.164631	0.115754	2.10659	0.146666	0.444936
ENSG00000272973.1	AP000350.5	17	0.0722596	0.0786771	-0.612887	0.183933	38.4293	5.67735e-10	2.10213e-09	FALSE	0.132628	0.11849	0.228972	2.00094	0.157201	0.457449
ENSG00000104853.16	CLPTM1	227	0.612982	0.600935	0.127844	0.103187	2.55971	0.109619	0.157967	FALSE	0.521923	-0.231579	0.167647	3.63753	0.0564908	0.300768
ENSG00000100991.12	TRPC4AP	646	1.51562	1.51941	0.504423	0.071481	48.8648	2.74225e-12	1.1353e-11	TRUE	1.37332	-0.0375216	0.133688	0.641192	0.42328	0.640688
ENSG00000255372.1	AC107886.1	106	0.293938	0.313425	-1.44889	0.1419	243.222	7.80357e-55	8.6256e-54	FALSE	0.30947	-0.0584311	0.192633	0.507703	0.476135	0.664308
ENSG00000135333.14	EPHA7	85	0.247397	0.287895	-1.20371	0.166053	135.815	2.19021e-31	1.60264e-30	FALSE	0.396263	0.121144	0.217229	0.500515	0.479274	0.665497
ENSG00000168026.18	TTC21A	33	0.134109	0.147404	-0.52513	0.160447	11.5244	0.000686901	0.00157238	FALSE	0.163677	0.114682	0.220583	1.44077	0.230015	0.519592
ENSG00000287526.1	AC016587.1	1	0.00918555	0.0114641	-0.407201	0.446193	1.07882	0.298962	0.371793	FALSE	0.0103435	-0.00915655	0.242365	0.0328645	0.856143
ENSG00000141956.13	PRDM15	11	0.0502143	0.0457422	-0.272627	0.226553	3.71378	0.0539651	0.0851581	FALSE	0.037814	-0.0666104	0.232309	2.45585	0.117088	0.409162
ENSG00000050730.16	TNIP3	2	0.0195958	0.0174138	-0.284929	0.292099	13.7329	0.000210734	0.000513948	FALSE	0.00483328	-0.0127294	0.221461	0.308541	0.578577
ENSG00000050767.17	COL23A1	11	0.0924679	0.0883017	-0.277441	0.142918	1.18945	0.275441	0.348262	FALSE	0.111182	0.0765217	0.220344	1.06926	0.301113	0.568216
ENSG00000174137.12	FAM53A	1	0.0318432	0.0309435	-0.322084	0.197743	2.88375	0.0894776	0.132106	FALSE	0.0167716	-0.0400189	0.243819	1.79733	0.180035
ENSG00000166140.17	ZFYVE19	40	0.164115	0.161633	-0.203485	0.138569	1.26583	0.260551	0.332605	FALSE	0.206994	0.156252	0.18864	1.83093	0.176017	0.472736
ENSG00000140264.19	SERF2	1499	20.2866	18.7496	2.44786	0.0356889	5228.74	0	0	TRUE	9.07798	-0.618499	0.0638652	96.3076	9.83539e-23	6.10059e-20
ENSG00000198252.12	STYX	75	0.24801	0.241301	0.0354893	0.142379	6.91703	0.00853785	0.0163798	FALSE	0.246051	0.0653644	0.215524	0.126286	0.722314	0.790395
ENSG00000130309.11	COLGALT1	98	0.301286	0.302231	1.05937	0.114708	186.152	2.19904e-42	1.98551e-41	TRUE	0.191876	-0.15139	0.199193	3.87705	0.0489506	0.280081
ENSG00000203930.12	LINC00632	386	0.955297	1.04901	-2.68547	0.123799	558.065	2.21585e-123	4.89853e-122	FALSE	1.6697	-0.100238	0.146893	1.16112	0.281233	0.553493
ENSG00000101220.17	C20orf27	385	0.919167	0.871512	-1.24364	0.109372	147.333	6.63564e-34	5.12906e-33	FALSE	1.11565	0.0381234	0.139534	1.70409	0.191754	0.486943
ENSG00000140367.11	UBE2Q2	457	1.079	1.09261	0.230098	0.0843795	7.15378	0.00748062	0.0145057	FALSE	1.04017	0.0212161	0.14316	0.00959989	0.921949	0.929383
ENSG00000138131.4	LOXL4	9	0.0367422	0.0364684	-0.0248806	0.186028	107.758	3.03683e-25	1.92981e-24	FALSE	0.00209357	-0.0162653	0.197389	1.16069	0.281322
ENSG00000197579.8	TOPORS	40	0.164115	0.156386	-0.130277	0.140582	4.23094	0.0396935	0.065191	FALSE	0.126155	-0.0575944	0.21177	0.592521	0.441446	0.64897
ENSG00000100412.16	ACO2	380	0.914881	0.877722	0.463852	0.0856702	30.8207	2.82996e-08	9.53032e-08	TRUE	0.835709	0.171941	0.141865	2.28706	0.130457	0.427185
ENSG00000104765.16	BNIP3L	826	2.05083	2.01808	0.661013	0.0611602	116.028	4.68625e-27	3.11052e-26	TRUE	1.69743	0.1506	0.114207	1.73622	0.187618	0.482956
ENSG00000175854.12	SWI5	173	0.469688	0.427198	1.0886	0.104966	153.546	2.91077e-35	2.31014e-34	TRUE	0.32282	-0.127935	0.186635	1.39473	0.237608	0.523555
ENSG00000145979.18	TBC1D7	134	0.387018	0.371332	-0.191421	0.12279	1.2296	0.267485	0.339957	FALSE	0.380712	0.0211211	0.182663	0.667873	0.413794	0.634888
ENSG00000155097.12	ATP6V1C1	160	0.43662	0.425912	-0.181218	0.118106	0.983124	0.321429	0.394288	FALSE	0.478816	-0.4999	0.172677	12.1647	0.000487018	0.0129606
ENSG00000214253.8	FIS1	697	1.68096	1.60873	0.240268	0.0682128	14.1805	0.000166079	0.000410251	TRUE	1.67952	-0.193692	0.113595	4.13513	0.0420017	0.255599
ENSG00000166595.12	CIAO2B	825	2.14023	2.00349	-0.0843219	0.0652324	7.45442	0.00632809	0.0124457	FALSE	2.1789	-0.177473	0.105629	5.22871	0.022217	0.178159
ENSG00000107223.13	EDF1	1108	3.48561	3.31344	0.554011	0.0540031	110.371	8.12626e-26	5.22903e-25	TRUE	3.19876	-0.150834	0.100963	2.75383	0.0970217	0.377957
ENSG00000136840.19	ST6GALNAC4	40	0.142682	0.130277	0.549578	0.136125	143.014	5.83762e-33	4.42113e-32	TRUE	0.0628308	-0.00766474	0.231809	0.167292	0.682529	0.766434
ENSG00000196628.17	TCF4	377	1.01286	0.957244	1.72189	0.104936	291.277	2.61993e-65	3.34393e-64	TRUE	0.490047	-0.424993	0.199134	7.08513	0.00777263	0.0955078
ENSG00000123268.9	ATF1	82	0.314146	0.32108	0.111796	0.119114	8.69819	0.00318527	0.00659468	FALSE	0.306599	0.133156	0.181562	0.722408	0.395355	0.625224
ENSG00000182117.5	NOP10	1096	3.61604	3.40427	0.82455	0.0484167	298.157	8.30614e-67	1.08201e-65	TRUE	3.15608	-0.160169	0.0889912	4.30204	0.0380668	0.243654
ENSG00000103005.11	USB1	294	0.71586	0.696098	-0.546703	0.105726	29.3763	5.96019e-08	1.96555e-07	FALSE	0.826882	-0.337979	0.14815	6.26697	0.0123009	0.125317
ENSG00000282826.2	FRG1CP	93	0.296387	0.278557	0.544437	0.122521	57.8884	2.77413e-14	1.25049e-13	TRUE	0.213072	0.17859	0.193005	1.84704	0.174128	0.471326
ENSG00000113441.16	LNPEP	174	0.508879	0.488243	0.729008	0.104107	66.4171	3.64916e-16	1.76347e-15	TRUE	0.40184	0.0442985	0.179145	0.855357	0.355041	0.60233
ENSG00000170144.20	HNRNPA3	397	0.96387	0.935854	0.183888	0.0844078	5.21861	0.0223464	0.0392949	FALSE	0.865101	0.0678074	0.142208	0.169619	0.680451	0.76546
ENSG00000165495.16	PKNOX2	130	0.368034	0.393521	0.470705	0.139143	26.61	2.48948e-07	7.88176e-07	TRUE	0.320305	-0.0720415	0.194085	1.76539	0.183954	0.479658
ENSG00000186132.15	C2orf76	63	0.202082	0.199673	0.15623	0.149299	20.9828	4.63431e-06	1.33422e-05	TRUE	0.171423	0.0728324	0.227834	0.299663	0.584094	0.715722
ENSG00000167202.11	TBC1D2B	129	0.393754	0.330813	1.5115	0.124598	280.55	5.69904e-63	7.04545e-62	TRUE	0.14782	0.144165	0.213174	1.86101	0.172509	0.470404
ENSG00000117480.16	FAAH	33	0.124311	0.126891	-0.820264	0.1498	90.4532	1.89401e-21	1.08705e-20	FALSE	0.221769	0.0048085	0.204926	0.147798	0.700649	0.777746
ENSG00000128989.10	ARPP19	998	2.65952	2.62141	-0.388012	0.0587023	45.2117	1.76842e-11	7.03966e-11	FALSE	2.89573	0.0888818	0.0911201	1.59864	0.206096	0.500333
ENSG00000122873.12	CISD1	584	1.3564	1.36699	-0.427131	0.0835373	27.3577	1.69094e-07	5.4092e-07	FALSE	1.56102	-0.22069	0.118783	3.89833	0.0483341	0.278288
ENSG00000149179.13	C11orf49	1044	2.70667	2.8578	-0.411224	0.0580698	56.7767	4.88209e-14	2.18104e-13	FALSE	3.08965	0.0166904	0.0886006	1.05736	0.303817	0.570184
ENSG00000120729.9	MYOT	2	0.00428659	0.00449477	-0.358575	0.791701	3.35913	0.0668333	0.102454	FALSE
ENSG00000145703.16	IQGAP2	61	0.214942	0.196149	0.0875433	0.178276	12.2693	0.000460471	0.00108086	FALSE	0.187124	0.521177	0.232701	17.3165	3.16427e-05	0.00145385
ENSG00000186314.11	PRELID2	30	0.117575	0.117824	0.340307	0.169538	90.475	1.87324e-21	1.07565e-20	TRUE	0.046201	-0.0766925	0.247512	2.59915	0.106921	0.395097
ENSG00000165917.10	RAPSN	3	0.0177587	0.0159776	-0.241688	0.256147	34.2415	4.86808e-09	1.70917e-08	FALSE	0.00641287	-0.0232516	0.231258	2.75237	0.0971102
ENSG00000113494.17	PRLR	7	0.0232701	0.023155	-0.422991	0.413126	1.22126	0.269113	0.341686	FALSE	0.0258874	-0.0524876	0.265224	2.2534	0.133321	0.4308
ENSG00000129946.10	SHC2	155	0.448255	0.466595	-0.316374	0.117495	6.1626	0.0130479	0.0241448	FALSE	0.509823	-0.17798	0.165912	1.95495	0.162054	0.462149
ENSG00000109787.13	KLF3	92	0.274954	0.245037	1.12493	0.125559	212.075	4.84409e-48	4.8256e-47	TRUE	0.136111	0.139012	0.199963	1.94319	0.163323	0.463742
ENSG00000253853.2	AC246817.1	18	0.0581751	0.0573491	-0.558894	0.246521	20.3017	6.61421e-06	1.881e-05	FALSE	0.0823139	0.111153	0.249091	2.94891	0.0859358	0.358881
ENSG00000136378.15	ADAMTS7	26	0.107165	0.107384	-0.255364	0.161098	1.1487	0.283822	0.356605	FALSE	0.0862119	0.069221	0.220912	0.871768	0.350466	0.600229
[truncated: 22,048 more rows]

## Sheet: key
ENSG	Ensemble gene name
gene_short_name	HUGO Gene Nomenclature Committee (HGNC) gene name
num_cells_expressed	Mean expression across cells
mean_cpc	Mean counts per cell (N and A)
DEG.A.vs.N_baseMean	Mean expression across cells
DEG.A.vs.N_log2FoldChange	Log base 2 of fold cjange in expression - positive log2FoldChange is higher in A
DEG.A.vs.N_lfcSE	Standard error of log2FoldChange
DEG.A.vs.N_stat	Statistic for log2FoldChange
DEG.A.vs.N_pvalue	unadjusted p-value
DEG.A.vs.N_padj	adjusted p-value
OMIT?	if TRUE this gene is ommitted in the comparison N21 vs N21Ast because it is expressed higher in astrocytes at p<0.001
DEG.N21.vs.N21wA_baseMean	Mean expression across cells N21 and N21Ast
DEG.N21.vs.N21wA_log2FoldChange	Log base 2 of fold cjange in expression - positive log2FoldChange is higher in N21
DEG.N21.vs.N21wA_lfcSE	Standard error of log2FoldChange
DEG.N21.vs.N21wA_stat	Statistic for log2FoldChange
DEG.N21.vs.N21wA_pvalue	unadjusted p-value
DEG.N21.vs.N21wA_padj	adjusted p-value
